# Supplementary material for: Bidirectional Mendelian randomization study reveals causal relationships between polymyalgia rheumatica and serum metabolites
Source: Medicine (Baltimore). 2025 Sep 5;104(36):e44304. doi: 10.1097/MD.0000000000044304 (PMC12419372; doi:10.1097/MD.0000000000044304)
Supplement: Supplementary file 3 [file medi-104-e44304-s003.xlsx]

## Sheet: IVs for forward MR
SNP	effect_allele.exposure	other_allele.exposure	effect_allele.outcome	other_allele.outcome	beta.exposure	beta.outcome	eaf.exposure	eaf.outcome	remove	palindromic	ambiguous	id.outcome	chr	pos	se.outcome	samplesize.outcome	pval.outcome	outcome	originalname.outcome	outcome.deprecated	mr_keep.outcome	data_source.outcome	chr.exposure	pos.exposure	se.exposure	pval.exposure	id.exposure	samplesize.exposure	exposure	mr_keep.exposure	pval_origin.exposure	data_source.exposure	R2	F	F_pow_beta_se	action	mr_keep
rs10006723	T	G	T	G	0.170956	-0.019596	0.052858	0.0451056	FALSE	FALSE	FALSE	finngen_R12_M13_POLYMYALGIA	4	101752577	0.0486052	489252	0.686826	Polymyalgia rheumatica || id:finngen_R12_M13_POLYMYALGIA	Polymyalgia rheumatica	Polymyalgia rheumatica || ||	TRUE	MedicineITLab	4	101752577	0.0345341	7.40711e-07	ebi-met1400-GCST90199621	8192	Carnitine levels || id:ebi-met1400-GCST90199621	TRUE	reported	MedicineITLab	0.00292634	24.0371	24.506	2	TRUE
rs10826332	A	T	A	T	-0.142187	-0.0397591	0.0770596	0.0394504	FALSE	TRUE	FALSE	finngen_R12_M13_POLYMYALGIA	10	59620508	0.0525448	489252	0.449247	Polymyalgia rheumatica || id:finngen_R12_M13_POLYMYALGIA	Polymyalgia rheumatica	Polymyalgia rheumatica || ||	TRUE	MedicineITLab	10	59620508	0.0286481	6.9336e-07	ebi-met1400-GCST90199621	8192	Carnitine levels || id:ebi-met1400-GCST90199621	TRUE	reported	MedicineITLab	0.00287574	23.6203	24.6336	2	TRUE
rs10900223	C	T	C	T	-0.105448	0.0354034	0.250122	0.285883	FALSE	FALSE	FALSE	finngen_R12_M13_POLYMYALGIA	10	45526183	0.0224843	489252	0.115353	Polymyalgia rheumatica || id:finngen_R12_M13_POLYMYALGIA	Polymyalgia rheumatica	Polymyalgia rheumatica || ||	TRUE	MedicineITLab	10	45526183	0.0176162	2.15271e-09	ebi-met1400-GCST90199621	8192	Carnitine levels || id:ebi-met1400-GCST90199621	TRUE	reported	MedicineITLab	0.00417109	34.3043	35.8304	2	TRUE
rs112819917	A	G	A	G	-0.438422	0.0623868	0.00817656	0.00317827	FALSE	FALSE	FALSE	finngen_R12_M13_POLYMYALGIA	6	58310440	0.175308	489252	0.721938	Polymyalgia rheumatica || id:finngen_R12_M13_POLYMYALGIA	Polymyalgia rheumatica	Polymyalgia rheumatica || ||	TRUE	MedicineITLab	6	58310440	0.0855532	2.98241e-07	ebi-met1400-GCST90199621	8192	Carnitine levels || id:ebi-met1400-GCST90199621	TRUE	reported	MedicineITLab	0.00311759	25.613	26.2611	2	TRUE
rs115168226	G	A	G	A	-0.446554	0.0944921	0.00618191	0.0254655	FALSE	FALSE	FALSE	finngen_R12_M13_POLYMYALGIA	4	39615371	0.0649476	489252	0.145697	Polymyalgia rheumatica || id:finngen_R12_M13_POLYMYALGIA	Polymyalgia rheumatica	Polymyalgia rheumatica || ||	TRUE	MedicineITLab	4	39615371	0.097039	4.18852e-06	ebi-met1400-GCST90199621	8192	Carnitine levels || id:ebi-met1400-GCST90199621	TRUE	reported	MedicineITLab	0.00245023	20.1167	21.1766	2	TRUE
rs1171617	T	G	T	G	0.443332	-0.0222275	0.770118	0.83979	FALSE	FALSE	FALSE	finngen_R12_M13_POLYMYALGIA	10	59707424	0.0277442	489252	0.42304	Polymyalgia rheumatica || id:finngen_R12_M13_POLYMYALGIA	Polymyalgia rheumatica	Polymyalgia rheumatica || ||	TRUE	MedicineITLab	10	59707424	0.0179927	4.75726e-134	ebi-met1400-GCST90199621	8192	Carnitine levels || id:ebi-met1400-GCST90199621	TRUE	reported	MedicineITLab	0.0695906	612.576	607.107	2	TRUE
rs13247874	T	C	T	C	-0.103668	-0.00411249	0.190234	0.177788	FALSE	FALSE	FALSE	finngen_R12_M13_POLYMYALGIA	7	73596112	0.0264795	489252	0.876578	Polymyalgia rheumatica || id:finngen_R12_M13_POLYMYALGIA	Polymyalgia rheumatica	Polymyalgia rheumatica || ||	TRUE	MedicineITLab	7	73596112	0.0195859	1.20324e-07	ebi-met1400-GCST90199621	8192	Carnitine levels || id:ebi-met1400-GCST90199621	TRUE	reported	MedicineITLab	0.00331106	27.2077	28.0158	2	TRUE
rs138190991	A	T	A	T	-0.212246	0.114486	0.0301671	0.0341832	FALSE	TRUE	FALSE	finngen_R12_M13_POLYMYALGIA	10	59984318	0.0565261	489252	0.0428302	Polymyalgia rheumatica || id:finngen_R12_M13_POLYMYALGIA	Polymyalgia rheumatica	Polymyalgia rheumatica || ||	TRUE	MedicineITLab	10	59984318	0.0448917	2.26798e-06	ebi-met1400-GCST90199621	8192	Carnitine levels || id:ebi-met1400-GCST90199621	TRUE	reported	MedicineITLab	0.00263596	21.6456	22.3536	2	TRUE
rs149235996	G	A	G	A	-0.56909	0.0946556	0.0120372	0.00431283	FALSE	FALSE	FALSE	finngen_R12_M13_POLYMYALGIA	5	151340348	0.157532	489252	0.547929	Polymyalgia rheumatica || id:finngen_R12_M13_POLYMYALGIA	Polymyalgia rheumatica	Polymyalgia rheumatica || ||	TRUE	MedicineITLab	5	151340348	0.0700396	4.46387e-16	ebi-met1400-GCST90199621	8192	Carnitine levels || id:ebi-met1400-GCST90199621	TRUE	reported	MedicineITLab	0.00770297	63.577	66.0199	2	TRUE
rs1765260	A	G	A	G	-0.0999797	0.0126727	0.153343	0.079811	FALSE	FALSE	FALSE	finngen_R12_M13_POLYMYALGIA	15	79574005	0.0376055	489252	0.736126	Polymyalgia rheumatica || id:finngen_R12_M13_POLYMYALGIA	Polymyalgia rheumatica	Polymyalgia rheumatica || ||	TRUE	MedicineITLab	15	79574005	0.0211507	2.27832e-06	ebi-met1400-GCST90199621	8192	Carnitine levels || id:ebi-met1400-GCST90199621	TRUE	reported	MedicineITLab	0.00259552	21.3127	22.3447	2	TRUE
rs2512510	A	G	A	G	-0.0870239	0.0101661	0.216759	0.252866	FALSE	FALSE	FALSE	finngen_R12_M13_POLYMYALGIA	11	80402523	0.0235793	489252	0.666363	Polymyalgia rheumatica || id:finngen_R12_M13_POLYMYALGIA	Polymyalgia rheumatica	Polymyalgia rheumatica || ||	TRUE	MedicineITLab	11	80402523	0.0186419	3.03877e-06	ebi-met1400-GCST90199621	8192	Carnitine levels || id:ebi-met1400-GCST90199621	TRUE	reported	MedicineITLab	0.00257146	21.1145	21.792	2	TRUE
rs2625939	T	C	T	C	0.0859678	0.0190281	0.228206	0.161656	FALSE	FALSE	FALSE	finngen_R12_M13_POLYMYALGIA	12	94623634	0.0276434	489252	0.491237	Polymyalgia rheumatica || id:finngen_R12_M13_POLYMYALGIA	Polymyalgia rheumatica	Polymyalgia rheumatica || ||	TRUE	MedicineITLab	12	94623634	0.0183528	2.81073e-06	ebi-met1400-GCST90199621	8192	Carnitine levels || id:ebi-met1400-GCST90199621	TRUE	reported	MedicineITLab	0.00260334	21.377	21.9415	2	TRUE
rs72836546	T	C	T	C	-0.0906795	-0.0245584	0.23482	0.218116	FALSE	FALSE	FALSE	finngen_R12_M13_POLYMYALGIA	6	14093088	0.0245763	489252	0.317664	Polymyalgia rheumatica || id:finngen_R12_M13_POLYMYALGIA	Polymyalgia rheumatica	Polymyalgia rheumatica || ||	TRUE	MedicineITLab	6	14093088	0.0180707	5.22043e-07	ebi-met1400-GCST90199621	8192	Carnitine levels || id:ebi-met1400-GCST90199621	TRUE	reported	MedicineITLab	0.00295493	24.2726	25.1807	2	TRUE
rs7537155	A	G	A	G	-0.0900652	0.0238278	0.199113	0.304882	FALSE	FALSE	FALSE	finngen_R12_M13_POLYMYALGIA	1	18880127	0.022232	489252	0.283818	Polymyalgia rheumatica || id:finngen_R12_M13_POLYMYALGIA	Polymyalgia rheumatica	Polymyalgia rheumatica || ||	TRUE	MedicineITLab	1	18880127	0.019229	2.81588e-06	ebi-met1400-GCST90199621	8192	Carnitine levels || id:ebi-met1400-GCST90199621	TRUE	reported	MedicineITLab	0.00258711	21.2434	21.9382	2	TRUE
rs7705826	G	T	G	T	0.199276	-0.0145036	0.833702	0.863714	FALSE	FALSE	FALSE	finngen_R12_M13_POLYMYALGIA	5	132396764	0.0296948	489252	0.62525	Polymyalgia rheumatica || id:finngen_R12_M13_POLYMYALGIA	Polymyalgia rheumatica	Polymyalgia rheumatica || ||	TRUE	MedicineITLab	5	132396764	0.0204928	2.37787e-22	ebi-met1400-GCST90199621	8192	Carnitine levels || id:ebi-met1400-GCST90199621	TRUE	reported	MedicineITLab	0.0110113	91.1865	94.56	2	TRUE
rs79717472	G	A	G	A	-0.218081	0.08576	0.0280471	0.00927362	FALSE	FALSE	FALSE	finngen_R12_M13_POLYMYALGIA	9	120853883	0.105348	489252	0.415608	Polymyalgia rheumatica || id:finngen_R12_M13_POLYMYALGIA	Polymyalgia rheumatica	Polymyalgia rheumatica || ||	TRUE	MedicineITLab	9	120853883	0.0461728	2.32235e-06	ebi-met1400-GCST90199621	8192	Carnitine levels || id:ebi-met1400-GCST90199621	TRUE	reported	MedicineITLab	0.00259298	21.2917	22.3081	2	TRUE
rs11070230	G	A	G	A	-0.230238	-0.184293	0.971915	0.995629	FALSE	FALSE	FALSE	finngen_R12_M13_POLYMYALGIA	15	39725132	0.148543	489252	0.214728	Polymyalgia rheumatica || id:finngen_R12_M13_POLYMYALGIA	Polymyalgia rheumatica	Polymyalgia rheumatica || ||	TRUE	MedicineITLab	15	39725132	0.0500968	4.30982e-06	ebi-met1400-GCST90199622	7306	Benzoate levels || id:ebi-met1400-GCST90199622	TRUE	reported	MedicineITLab	0.00289392	21.1985	21.122	2	TRUE
rs117191976	T	G	T	G	0.561037	0.424182	0.00442784	0.000953011	FALSE	FALSE	FALSE	finngen_R12_M13_POLYMYALGIA	8	7071429	0.326916	489252	0.19445	Polymyalgia rheumatica || id:finngen_R12_M13_POLYMYALGIA	Polymyalgia rheumatica	Polymyalgia rheumatica || ||	TRUE	MedicineITLab	8	7071429	0.121863	4.14808e-06	ebi-met1400-GCST90199622	7306	Benzoate levels || id:ebi-met1400-GCST90199622	TRUE	reported	MedicineITLab	0.00277509	20.3257	21.1953	2	TRUE
rs186382517	C	T	C	T	1.05299	-0.00974424	0.00144389	0.0451635	FALSE	FALSE	FALSE	finngen_R12_M13_POLYMYALGIA	2	127497198	0.0500178	489252	0.845538	Polymyalgia rheumatica || id:finngen_R12_M13_POLYMYALGIA	Polymyalgia rheumatica	Polymyalgia rheumatica || ||	TRUE	MedicineITLab	2	127497198	0.215383	1.01397e-06	ebi-met1400-GCST90199622	7306	Benzoate levels || id:ebi-met1400-GCST90199622	TRUE	reported	MedicineITLab	0.00319731	23.4281	23.9015	2	TRUE
rs2749463	C	G	C	G	-0.10725	0.000745236	0.844828	0.870588	FALSE	TRUE	FALSE	finngen_R12_M13_POLYMYALGIA	14	49018533	0.0306402	489252	0.980596	Polymyalgia rheumatica || id:finngen_R12_M13_POLYMYALGIA	Polymyalgia rheumatica	Polymyalgia rheumatica || ||	TRUE	MedicineITLab	14	49018533	0.022653	2.19626e-06	ebi-met1400-GCST90199622	7306	Benzoate levels || id:ebi-met1400-GCST90199622	TRUE	reported	MedicineITLab	0.00301583	22.0942	22.4152	2	TRUE
rs62209511	T	C	T	C	-0.194544	0.0218944	0.0387693	0.0725508	FALSE	FALSE	FALSE	finngen_R12_M13_POLYMYALGIA	21	23369148	0.0398958	489252	0.58315	Polymyalgia rheumatica || id:finngen_R12_M13_POLYMYALGIA	Polymyalgia rheumatica	Polymyalgia rheumatica || ||	TRUE	MedicineITLab	21	23369148	0.0425626	4.85941e-06	ebi-met1400-GCST90199622	7306	Benzoate levels || id:ebi-met1400-GCST90199622	TRUE	reported	MedicineITLab	0.00282086	20.6618	20.892	2	TRUE
rs6468762	A	G	A	G	0.319567	-0.0348717	0.0144798	0.01383	FALSE	FALSE	FALSE	finngen_R12_M13_POLYMYALGIA	8	101217958	0.0876426	489252	0.690715	Polymyalgia rheumatica || id:finngen_R12_M13_POLYMYALGIA	Polymyalgia rheumatica	Polymyalgia rheumatica || ||	TRUE	MedicineITLab	8	101217958	0.068531	3.1148e-06	ebi-met1400-GCST90199622	7306	Benzoate levels || id:ebi-met1400-GCST90199622	TRUE	reported	MedicineITLab	0.00291462	21.3506	21.7445	2	TRUE
rs72638543	T	C	T	C	0.185887	-0.0719858	0.0417238	0.0362101	FALSE	FALSE	FALSE	finngen_R12_M13_POLYMYALGIA	1	6935462	0.0548052	489252	0.18902	Polymyalgia rheumatica || id:finngen_R12_M13_POLYMYALGIA	Polymyalgia rheumatica	Polymyalgia rheumatica || ||	TRUE	MedicineITLab	1	6935462	0.0404404	4.29519e-06	ebi-met1400-GCST90199622	7306	Benzoate levels || id:ebi-met1400-GCST90199622	TRUE	reported	MedicineITLab	0.00276314	20.2379	21.1284	2	TRUE
rs73801273	T	C	T	C	0.243319	-0.147081	0.0261245	0.00767303	FALSE	FALSE	FALSE	finngen_R12_M13_POLYMYALGIA	5	167537696	0.117214	489252	0.209549	Polymyalgia rheumatica || id:finngen_R12_M13_POLYMYALGIA	Polymyalgia rheumatica	Polymyalgia rheumatica || ||	TRUE	MedicineITLab	5	167537696	0.0511669	1.98052e-06	ebi-met1400-GCST90199622	7306	Benzoate levels || id:ebi-met1400-GCST90199622	TRUE	reported	MedicineITLab	0.00301254	22.0701	22.6138	2	TRUE
rs9943251	A	G	A	G	0.0830144	0.0355481	0.315014	0.270626	FALSE	FALSE	FALSE	finngen_R12_M13_POLYMYALGIA	1	151944639	0.0229055	489252	0.120674	Polymyalgia rheumatica || id:finngen_R12_M13_POLYMYALGIA	Polymyalgia rheumatica	Polymyalgia rheumatica || ||	TRUE	MedicineITLab	1	151944639	0.0176575	2.58422e-06	ebi-met1400-GCST90199622	7306	Benzoate levels || id:ebi-met1400-GCST90199622	TRUE	reported	MedicineITLab	0.00297405	21.7873	22.1029	2	TRUE
rs113410972	A	G	A	G	0.141264	0.029611	0.135389	0.138539	FALSE	FALSE	FALSE	finngen_R12_M13_POLYMYALGIA	3	134325888	0.0296595	489252	0.318103	Polymyalgia rheumatica || id:finngen_R12_M13_POLYMYALGIA	Polymyalgia rheumatica	Polymyalgia rheumatica || ||	TRUE	MedicineITLab	3	134325888	0.0309121	4.88054e-06	ebi-met1400-GCST90199623	4641	Maltotriose levels || id:ebi-met1400-GCST90199623	TRUE	reported	MedicineITLab	0.00467194	21.7749	20.8836	2	TRUE
rs117257402	T	C	T	C	0.523098	0.0604367	0.00954654	0.00761144	FALSE	FALSE	FALSE	finngen_R12_M13_POLYMYALGIA	7	83782516	0.117463	489252	0.60689	Polymyalgia rheumatica || id:finngen_R12_M13_POLYMYALGIA	Polymyalgia rheumatica	Polymyalgia rheumatica || ||	TRUE	MedicineITLab	7	83782516	0.106839	9.77447e-07	ebi-met1400-GCST90199623	4641	Maltotriose levels || id:ebi-met1400-GCST90199623	TRUE	reported	MedicineITLab	0.00517459	24.1298	23.9721	2	TRUE
rs1230433	A	G	A	G	-0.105534	0.0307694	0.655467	0.691055	FALSE	FALSE	FALSE	finngen_R12_M13_POLYMYALGIA	13	46195297	0.0221094	489252	0.164016	Polymyalgia rheumatica || id:finngen_R12_M13_POLYMYALGIA	Polymyalgia rheumatica	Polymyalgia rheumatica || ||	TRUE	MedicineITLab	13	46195297	0.021612	1.04432e-06	ebi-met1400-GCST90199623	4641	Maltotriose levels || id:ebi-met1400-GCST90199623	TRUE	reported	MedicineITLab	0.00503033	23.4537	23.8449	2	TRUE
rs1254839	G	A	G	A	-0.107757	0.0270303	0.322023	0.347922	FALSE	FALSE	FALSE	finngen_R12_M13_POLYMYALGIA	14	61953888	0.0214872	489252	0.208402	Polymyalgia rheumatica || id:finngen_R12_M13_POLYMYALGIA	Polymyalgia rheumatica	Polymyalgia rheumatica || ||	TRUE	MedicineITLab	14	61953888	0.0223276	1.39183e-06	ebi-met1400-GCST90199623	4641	Maltotriose levels || id:ebi-met1400-GCST90199623	TRUE	reported	MedicineITLab	0.00507017	23.6404	23.292	2	TRUE
rs1360005	C	T	C	T	0.097467	0.0442527	0.510903	0.555133	FALSE	FALSE	FALSE	finngen_R12_M13_POLYMYALGIA	10	95311303	0.0205632	489252	0.031395	Polymyalgia rheumatica || id:finngen_R12_M13_POLYMYALGIA	Polymyalgia rheumatica	Polymyalgia rheumatica || ||	TRUE	MedicineITLab	10	95311303	0.0207116	2.52725e-06	ebi-met1400-GCST90199623	4641	Maltotriose levels || id:ebi-met1400-GCST90199623	TRUE	reported	MedicineITLab	0.00474765	22.1294	22.1456	2	TRUE
rs141782806	C	T	C	T	-0.367335	-0.0592498	0.0169583	0.0546124	FALSE	FALSE	FALSE	finngen_R12_M13_POLYMYALGIA	21	22791486	0.0449496	489252	0.187458	Polymyalgia rheumatica || id:finngen_R12_M13_POLYMYALGIA	Polymyalgia rheumatica	Polymyalgia rheumatica || ||	TRUE	MedicineITLab	21	22791486	0.0795794	3.91306e-06	ebi-met1400-GCST90199623	4641	Maltotriose levels || id:ebi-met1400-GCST90199623	TRUE	reported	MedicineITLab	0.00449893	20.9648	21.307	2	TRUE
rs147666382	A	G	A	G	-0.2699	0.00730159	0.0362508	0.0110351	FALSE	FALSE	FALSE	finngen_R12_M13_POLYMYALGIA	2	209703171	0.0963418	489252	0.939587	Polymyalgia rheumatica || id:finngen_R12_M13_POLYMYALGIA	Polymyalgia rheumatica	Polymyalgia rheumatica || ||	TRUE	MedicineITLab	2	209703171	0.0550729	9.54593e-07	ebi-met1400-GCST90199623	4641	Maltotriose levels || id:ebi-met1400-GCST90199623	TRUE	reported	MedicineITLab	0.00509	23.7333	24.0176	2	TRUE
rs150000891	T	G	T	G	-0.322444	-0.0568652	0.0219792	0.03292	FALSE	FALSE	FALSE	finngen_R12_M13_POLYMYALGIA	9	1931505	0.0577991	489252	0.325193	Polymyalgia rheumatica || id:finngen_R12_M13_POLYMYALGIA	Polymyalgia rheumatica	Polymyalgia rheumatica || ||	TRUE	MedicineITLab	9	1931505	0.0705527	4.87109e-06	ebi-met1400-GCST90199623	4641	Maltotriose levels || id:ebi-met1400-GCST90199623	TRUE	reported	MedicineITLab	0.00446991	20.829	20.8873	2	TRUE
rs3935534	C	G	C	G	-0.105364	0.00471249	0.682113	0.726353	FALSE	TRUE	FALSE	finngen_R12_M13_POLYMYALGIA	15	61386873	0.0229323	489252	0.837185	Polymyalgia rheumatica || id:finngen_R12_M13_POLYMYALGIA	Polymyalgia rheumatica	Polymyalgia rheumatica || ||	TRUE	MedicineITLab	15	61386873	0.0225011	2.83227e-06	ebi-met1400-GCST90199623	4641	Maltotriose levels || id:ebi-met1400-GCST90199623	TRUE	reported	MedicineITLab	0.00481442	22.4421	21.9269	2	TRUE
rs6006574	C	G	C	G	0.285259	-0.0258946	0.0282214	0.0467613	FALSE	TRUE	FALSE	finngen_R12_M13_POLYMYALGIA	22	43905879	0.0490681	489252	0.597689	Polymyalgia rheumatica || id:finngen_R12_M13_POLYMYALGIA	Polymyalgia rheumatica	Polymyalgia rheumatica || ||	TRUE	MedicineITLab	22	43905879	0.0623725	4.7969e-06	ebi-met1400-GCST90199623	4641	Maltotriose levels || id:ebi-met1400-GCST90199623	TRUE	reported	MedicineITLab	0.00446328	20.798	20.9167	2	TRUE
rs62317587	C	A	C	A	-0.475907	0.133695	0.0101798	0.00369773	FALSE	FALSE	FALSE	finngen_R12_M13_POLYMYALGIA	4	58402103	0.169094	489252	0.429148	Polymyalgia rheumatica || id:finngen_R12_M13_POLYMYALGIA	Polymyalgia rheumatica	Polymyalgia rheumatica || ||	TRUE	MedicineITLab	4	58402103	0.103471	4.23694e-06	ebi-met1400-GCST90199623	4641	Maltotriose levels || id:ebi-met1400-GCST90199623	TRUE	reported	MedicineITLab	0.00456425	21.2707	21.1547	2	TRUE
rs72552153	A	G	A	G	-0.451935	-0.0328691	0.0123004	0.00366252	FALSE	FALSE	FALSE	finngen_R12_M13_POLYMYALGIA	11	123627498	0.172878	489252	0.849208	Polymyalgia rheumatica || id:finngen_R12_M13_POLYMYALGIA	Polymyalgia rheumatica	Polymyalgia rheumatica || ||	TRUE	MedicineITLab	11	123627498	0.0933029	1.27418e-06	ebi-met1400-GCST90199623	4641	Maltotriose levels || id:ebi-met1400-GCST90199623	TRUE	reported	MedicineITLab	0.00496279	23.1372	23.4618	2	TRUE
rs72670481	T	C	T	C	-0.287487	0.0073955	0.0444222	0.0436554	FALSE	FALSE	FALSE	finngen_R12_M13_POLYMYALGIA	1	68255458	0.0504718	489252	0.883505	Polymyalgia rheumatica || id:finngen_R12_M13_POLYMYALGIA	Polymyalgia rheumatica	Polymyalgia rheumatica || ||	TRUE	MedicineITLab	1	68255458	0.0506395	1.36972e-08	ebi-met1400-GCST90199623	4641	Maltotriose levels || id:ebi-met1400-GCST90199623	TRUE	reported	MedicineITLab	0.00701669	32.7805	32.2298	2	TRUE
rs75183407	T	C	T	C	-0.330457	0.0824115	0.0230852	0.0370102	FALSE	FALSE	FALSE	finngen_R12_M13_POLYMYALGIA	12	129779913	0.055127	489252	0.13493	Polymyalgia rheumatica || id:finngen_R12_M13_POLYMYALGIA	Polymyalgia rheumatica	Polymyalgia rheumatica || ||	TRUE	MedicineITLab	12	129779913	0.0688133	1.56907e-06	ebi-met1400-GCST90199623	4641	Maltotriose levels || id:ebi-met1400-GCST90199623	TRUE	reported	MedicineITLab	0.0049255	22.9625	23.0614	2	TRUE
rs9855944	A	G	A	G	0.0992769	0.00418481	0.360843	0.383232	FALSE	FALSE	FALSE	finngen_R12_M13_POLYMYALGIA	3	141700065	0.0210033	489252	0.842071	Polymyalgia rheumatica || id:finngen_R12_M13_POLYMYALGIA	Polymyalgia rheumatica	Polymyalgia rheumatica || ||	TRUE	MedicineITLab	3	141700065	0.0216311	4.44236e-06	ebi-met1400-GCST90199623	4641	Maltotriose levels || id:ebi-met1400-GCST90199623	TRUE	reported	MedicineITLab	0.00454624	21.1863	21.0639	2	TRUE
rs1271526	T	C	T	C	0.0916728	0.0293885	0.824509	0.838091	FALSE	FALSE	FALSE	finngen_R12_M13_POLYMYALGIA	10	120838827	0.0275231	489252	0.285623	Polymyalgia rheumatica || id:finngen_R12_M13_POLYMYALGIA	Polymyalgia rheumatica	Polymyalgia rheumatica || ||	TRUE	MedicineITLab	10	120838827	0.0200283	4.71341e-06	ebi-met1400-GCST90199624	8260	Hippurate levels || id:ebi-met1400-GCST90199624	TRUE	reported	MedicineITLab	0.00243199	20.1323	20.9504	2	TRUE
rs1505993	T	C	T	C	-0.24093	-0.032121	0.0219714	0.036204	FALSE	FALSE	FALSE	finngen_R12_M13_POLYMYALGIA	5	40519286	0.0537095	489252	0.549807	Polymyalgia rheumatica || id:finngen_R12_M13_POLYMYALGIA	Polymyalgia rheumatica	Polymyalgia rheumatica || ||	TRUE	MedicineITLab	5	40519286	0.0524855	4.42373e-06	ebi-met1400-GCST90199624	8260	Hippurate levels || id:ebi-met1400-GCST90199624	TRUE	reported	MedicineITLab	0.00249472	20.6529	21.0719	2	TRUE
rs16909710	T	C	T	C	-0.19262	-0.0420424	0.0418998	0.0198688	FALSE	FALSE	FALSE	finngen_R12_M13_POLYMYALGIA	12	14111937	0.0735857	489252	0.567769	Polymyalgia rheumatica || id:finngen_R12_M13_POLYMYALGIA	Polymyalgia rheumatica	Polymyalgia rheumatica || ||	TRUE	MedicineITLab	12	14111937	0.0384132	5.31941e-07	ebi-met1400-GCST90199624	8260	Hippurate levels || id:ebi-met1400-GCST90199624	TRUE	reported	MedicineITLab	0.0029789	24.6732	25.1444	2	TRUE
rs375709482	T	C	T	C	-0.255607	0.048388	0.0190974	0.0124062	FALSE	FALSE	FALSE	finngen_R12_M13_POLYMYALGIA	6	114434155	0.0927026	489252	0.601692	Polymyalgia rheumatica || id:finngen_R12_M13_POLYMYALGIA	Polymyalgia rheumatica	Polymyalgia rheumatica || ||	TRUE	MedicineITLab	6	114434155	0.0555964	4.27499e-06	ebi-met1400-GCST90199624	8260	Hippurate levels || id:ebi-met1400-GCST90199624	TRUE	reported	MedicineITLab	0.0024478	20.2635	21.1374	2	TRUE
rs3779084	G	A	G	A	0.0853795	0.00750983	0.212634	0.293643	FALSE	FALSE	FALSE	finngen_R12_M13_POLYMYALGIA	7	50501037	0.0225974	489252	0.739639	Polymyalgia rheumatica || id:finngen_R12_M13_POLYMYALGIA	Polymyalgia rheumatica	Polymyalgia rheumatica || ||	TRUE	MedicineITLab	7	50501037	0.0186386	4.63251e-06	ebi-met1400-GCST90199624	8260	Hippurate levels || id:ebi-met1400-GCST90199624	TRUE	reported	MedicineITLab	0.00244088	20.2061	20.9836	2	TRUE
rs6443435	C	T	C	T	0.0729509	0.0498222	0.555966	0.65852	FALSE	FALSE	FALSE	finngen_R12_M13_POLYMYALGIA	3	177202726	0.0216195	489252	0.0211943	Polymyalgia rheumatica || id:finngen_R12_M13_POLYMYALGIA	Polymyalgia rheumatica	Polymyalgia rheumatica || ||	TRUE	MedicineITLab	3	177202726	0.0155727	2.80605e-06	ebi-met1400-GCST90199624	8260	Hippurate levels || id:ebi-met1400-GCST90199624	TRUE	reported	MedicineITLab	0.00262758	21.7557	21.9449	2	TRUE
rs7073480	C	T	C	T	0.121973	0.014889	0.886196	0.900489	FALSE	FALSE	FALSE	finngen_R12_M13_POLYMYALGIA	10	13172160	0.0341793	489252	0.663117	Polymyalgia rheumatica || id:finngen_R12_M13_POLYMYALGIA	Polymyalgia rheumatica	Polymyalgia rheumatica || ||	TRUE	MedicineITLab	10	13172160	0.0241952	4.62648e-07	ebi-met1400-GCST90199624	8260	Hippurate levels || id:ebi-met1400-GCST90199624	TRUE	reported	MedicineITLab	0.00300085	24.8556	25.4138	2	TRUE
rs72770519	A	G	A	G	-0.0980699	0.0346754	0.162015	0.137574	FALSE	FALSE	FALSE	finngen_R12_M13_POLYMYALGIA	16	22787037	0.0295289	489252	0.24028	Polymyalgia rheumatica || id:finngen_R12_M13_POLYMYALGIA	Polymyalgia rheumatica	Polymyalgia rheumatica || ||	TRUE	MedicineITLab	16	22787037	0.0209321	2.79769e-06	ebi-met1400-GCST90199624	8260	Hippurate levels || id:ebi-met1400-GCST90199624	TRUE	reported	MedicineITLab	0.00261152	21.6224	21.9506	2	TRUE
rs76464474	T	G	T	G	0.398426	0.0251754	0.00903651	0.0253958	FALSE	FALSE	FALSE	finngen_R12_M13_POLYMYALGIA	5	124970733	0.0654454	489252	0.700477	Polymyalgia rheumatica || id:finngen_R12_M13_POLYMYALGIA	Polymyalgia rheumatica	Polymyalgia rheumatica || ||	TRUE	MedicineITLab	5	124970733	0.0814489	9.99571e-07	ebi-met1400-GCST90199624	8260	Hippurate levels || id:ebi-met1400-GCST90199624	TRUE	reported	MedicineITLab	0.00284304	23.5448	23.929	2	TRUE
rs1020048	C	A	C	A	-0.102991	0.0180765	0.809931	0.833185	FALSE	FALSE	FALSE	finngen_R12_M13_POLYMYALGIA	9	84052078	0.0272576	489252	0.507221	Polymyalgia rheumatica || id:finngen_R12_M13_POLYMYALGIA	Polymyalgia rheumatica	Polymyalgia rheumatica || ||	TRUE	MedicineITLab	9	84052078	0.0198761	2.19934e-07	ebi-met1400-GCST90199625	8243	Methionine sulfoxide levels || id:ebi-met1400-GCST90199625	TRUE	reported	MedicineITLab	0.00326579	27.0015	26.8495	2	TRUE
rs12216870	T	C	T	C	-0.256812	0.165048	0.0196162	0.0120128	FALSE	FALSE	FALSE	finngen_R12_M13_POLYMYALGIA	8	9495449	0.0956394	489252	0.0843956	Polymyalgia rheumatica || id:finngen_R12_M13_POLYMYALGIA	Polymyalgia rheumatica	Polymyalgia rheumatica || ||	TRUE	MedicineITLab	8	9495449	0.0555271	3.74623e-06	ebi-met1400-GCST90199625	8243	Methionine sulfoxide levels || id:ebi-met1400-GCST90199625	TRUE	reported	MedicineITLab	0.00253671	20.9582	21.3905	2	TRUE
rs146902454	C	T	C	T	-0.222442	0.0478575	0.0354437	0.0767925	FALSE	FALSE	FALSE	finngen_R12_M13_POLYMYALGIA	20	51754403	0.0386985	489252	0.216208	Polymyalgia rheumatica || id:finngen_R12_M13_POLYMYALGIA	Polymyalgia rheumatica	Polymyalgia rheumatica || ||	TRUE	MedicineITLab	20	51754403	0.0421167	1.2809e-07	ebi-met1400-GCST90199625	8243	Methionine sulfoxide levels || id:ebi-met1400-GCST90199625	TRUE	reported	MedicineITLab	0.00338322	27.9758	27.8949	2	TRUE
rs3138108	T	C	T	C	0.0870865	0.00809915	0.230257	0.216103	FALSE	FALSE	FALSE	finngen_R12_M13_POLYMYALGIA	2	227802190	0.0249494	489252	0.745466	Polymyalgia rheumatica || id:finngen_R12_M13_POLYMYALGIA	Polymyalgia rheumatica	Polymyalgia rheumatica || ||	TRUE	MedicineITLab	2	227802190	0.0182194	1.75401e-06	ebi-met1400-GCST90199625	8243	Methionine sulfoxide levels || id:ebi-met1400-GCST90199625	TRUE	reported	MedicineITLab	0.00268838	22.2146	22.8472	2	TRUE
rs390784	T	G	T	G	0.076227	-0.0284474	0.464723	0.488928	FALSE	FALSE	FALSE	finngen_R12_M13_POLYMYALGIA	19	43984037	0.0204205	489252	0.163595	Polymyalgia rheumatica || id:finngen_R12_M13_POLYMYALGIA	Polymyalgia rheumatica	Polymyalgia rheumatica || ||	TRUE	MedicineITLab	19	43984037	0.0154744	8.39336e-07	ebi-met1400-GCST90199625	8243	Methionine sulfoxide levels || id:ebi-met1400-GCST90199625	TRUE	reported	MedicineITLab	0.00289082	23.8923	24.2655	2	TRUE
rs66676945	T	C	T	C	0.0997286	0.0259343	0.18189	0.158008	FALSE	FALSE	FALSE	finngen_R12_M13_POLYMYALGIA	5	158982497	0.0278443	489252	0.351643	Polymyalgia rheumatica || id:finngen_R12_M13_POLYMYALGIA	Polymyalgia rheumatica	Polymyalgia rheumatica || ||	TRUE	MedicineITLab	5	158982497	0.0200715	6.74151e-07	ebi-met1400-GCST90199625	8243	Methionine sulfoxide levels || id:ebi-met1400-GCST90199625	TRUE	reported	MedicineITLab	0.00295999	24.4657	24.6877	2	TRUE
rs74981086	A	G	A	G	-0.207867	0.0231775	0.0321797	0.0363155	FALSE	FALSE	FALSE	finngen_R12_M13_POLYMYALGIA	9	26798495	0.0543783	489252	0.669943	Polymyalgia rheumatica || id:finngen_R12_M13_POLYMYALGIA	Polymyalgia rheumatica	Polymyalgia rheumatica || ||	TRUE	MedicineITLab	9	26798495	0.044132	2.47574e-06	ebi-met1400-GCST90199625	8243	Methionine sulfoxide levels || id:ebi-met1400-GCST90199625	TRUE	reported	MedicineITLab	0.0026914	22.2397	22.1852	2	TRUE
rs76954145	T	C	T	C	-0.192677	0.0361076	0.0434198	0.027221	FALSE	FALSE	FALSE	finngen_R12_M13_POLYMYALGIA	10	101716593	0.0639663	489252	0.572429	Polymyalgia rheumatica || id:finngen_R12_M13_POLYMYALGIA	Polymyalgia rheumatica	Polymyalgia rheumatica || ||	TRUE	MedicineITLab	10	101716593	0.0380845	4.2103e-07	ebi-met1400-GCST90199625	8243	Methionine sulfoxide levels || id:ebi-met1400-GCST90199625	TRUE	reported	MedicineITLab	0.00308389	25.493	25.5955	2	TRUE
rs7708674	T	C	T	C	-0.13605	0.0320868	0.0742635	0.0834284	FALSE	FALSE	FALSE	finngen_R12_M13_POLYMYALGIA	5	61263052	0.0370849	489252	0.386916	Polymyalgia rheumatica || id:finngen_R12_M13_POLYMYALGIA	Polymyalgia rheumatica	Polymyalgia rheumatica || ||	TRUE	MedicineITLab	5	61263052	0.0295137	4.032e-06	ebi-met1400-GCST90199625	8243	Methionine sulfoxide levels || id:ebi-met1400-GCST90199625	TRUE	reported	MedicineITLab	0.00254501	21.027	21.2496	2	TRUE
rs78762284	A	G	A	G	0.1179	0.00185701	0.14571	0.10793	FALSE	FALSE	FALSE	finngen_R12_M13_POLYMYALGIA	12	110706960	0.0336921	489252	0.956045	Polymyalgia rheumatica || id:finngen_R12_M13_POLYMYALGIA	Polymyalgia rheumatica	Polymyalgia rheumatica || ||	TRUE	MedicineITLab	12	110706960	0.0220764	9.26651e-08	ebi-met1400-GCST90199625	8243	Methionine sulfoxide levels || id:ebi-met1400-GCST90199625	TRUE	reported	MedicineITLab	0.00346061	28.6179	28.5214	2	TRUE
rs10518870	G	A	G	A	0.0728152	0.0134227	0.559125	0.614363	FALSE	FALSE	FALSE	finngen_R12_M13_POLYMYALGIA	15	56725690	0.0209883	489252	0.522476	Polymyalgia rheumatica || id:finngen_R12_M13_POLYMYALGIA	Polymyalgia rheumatica	Polymyalgia rheumatica || ||	TRUE	MedicineITLab	15	56725690	0.0159215	4.79876e-06	ebi-met1400-GCST90199626	7965	Xanthurenate levels || id:ebi-met1400-GCST90199626	TRUE	reported	MedicineITLab	0.00261396	20.8695	20.9159	2	TRUE
rs117776343	C	A	C	A	-0.254301	0.0556339	0.0229805	0.00995821	FALSE	FALSE	FALSE	finngen_R12_M13_POLYMYALGIA	14	91044447	0.102451	489252	0.587109	Polymyalgia rheumatica || id:finngen_R12_M13_POLYMYALGIA	Polymyalgia rheumatica	Polymyalgia rheumatica || ||	TRUE	MedicineITLab	14	91044447	0.0519299	9.73115e-07	ebi-met1400-GCST90199626	7965	Xanthurenate levels || id:ebi-met1400-GCST90199626	TRUE	reported	MedicineITLab	0.00290395	23.1915	23.9807	2	TRUE
rs13038820	A	G	A	G	-0.108314	0.00751889	0.152841	0.174378	FALSE	FALSE	FALSE	finngen_R12_M13_POLYMYALGIA	20	38613187	0.0269152	489252	0.779972	Polymyalgia rheumatica || id:finngen_R12_M13_POLYMYALGIA	Polymyalgia rheumatica	Polymyalgia rheumatica || ||	TRUE	MedicineITLab	20	38613187	0.0216513	5.65531e-07	ebi-met1400-GCST90199626	7965	Xanthurenate levels || id:ebi-met1400-GCST90199626	TRUE	reported	MedicineITLab	0.00303811	24.2662	25.0266	2	TRUE
rs1339135	G	A	G	A	-0.102275	-0.00817095	0.142632	0.133626	FALSE	FALSE	FALSE	finngen_R12_M13_POLYMYALGIA	1	164891445	0.0299672	489252	0.785113	Polymyalgia rheumatica || id:finngen_R12_M13_POLYMYALGIA	Polymyalgia rheumatica	Polymyalgia rheumatica || ||	TRUE	MedicineITLab	1	164891445	0.0221736	3.97938e-06	ebi-met1400-GCST90199626	7965	Xanthurenate levels || id:ebi-met1400-GCST90199626	TRUE	reported	MedicineITLab	0.00255831	20.4241	21.2749	2	TRUE
rs142739097	G	A	G	A	-0.281069	0.0123632	0.0170605	0.0367294	FALSE	FALSE	FALSE	finngen_R12_M13_POLYMYALGIA	3	82428809	0.0542252	489252	0.819648	Polymyalgia rheumatica || id:finngen_R12_M13_POLYMYALGIA	Polymyalgia rheumatica	Polymyalgia rheumatica || ||	TRUE	MedicineITLab	3	82428809	0.0600788	2.8921e-06	ebi-met1400-GCST90199626	7965	Xanthurenate levels || id:ebi-met1400-GCST90199626	TRUE	reported	MedicineITLab	0.00264956	21.1545	21.8869	2	TRUE
rs2762353	G	A	G	A	0.108263	-0.00243561	0.556451	0.627109	FALSE	FALSE	FALSE	finngen_R12_M13_POLYMYALGIA	6	25794203	0.0210265	489252	0.907783	Polymyalgia rheumatica || id:finngen_R12_M13_POLYMYALGIA	Polymyalgia rheumatica	Polymyalgia rheumatica || ||	TRUE	MedicineITLab	6	25794203	0.0156013	3.93898e-12	ebi-met1400-GCST90199626	7965	Xanthurenate levels || id:ebi-met1400-GCST90199626	TRUE	reported	MedicineITLab	0.00578574	46.3399	48.1547	2	TRUE
rs354710	T	C	T	C	0.0973775	0.0069145	0.587063	0.619195	FALSE	FALSE	FALSE	finngen_R12_M13_POLYMYALGIA	2	143129515	0.0209579	489252	0.741457	Polymyalgia rheumatica || id:finngen_R12_M13_POLYMYALGIA	Polymyalgia rheumatica	Polymyalgia rheumatica || ||	TRUE	MedicineITLab	2	143129515	0.0160404	1.27297e-09	ebi-met1400-GCST90199626	7965	Xanthurenate levels || id:ebi-met1400-GCST90199626	TRUE	reported	MedicineITLab	0.00459744	36.7785	36.8542	2	TRUE
rs41294573	T	C	T	C	0.148756	-0.0361031	0.0615182	0.0255255	FALSE	FALSE	FALSE	finngen_R12_M13_POLYMYALGIA	10	5983272	0.0650962	489252	0.579161	Polymyalgia rheumatica || id:finngen_R12_M13_POLYMYALGIA	Polymyalgia rheumatica	Polymyalgia rheumatica || ||	TRUE	MedicineITLab	10	5983272	0.0320487	3.45762e-06	ebi-met1400-GCST90199626	7965	Xanthurenate levels || id:ebi-met1400-GCST90199626	TRUE	reported	MedicineITLab	0.0025551	20.3984	21.5441	2	TRUE
rs4148325	T	C	T	C	0.160369	0.00472867	0.326316	0.392563	FALSE	FALSE	FALSE	finngen_R12_M13_POLYMYALGIA	2	233764663	0.0209212	489252	0.821184	Polymyalgia rheumatica || id:finngen_R12_M13_POLYMYALGIA	Polymyalgia rheumatica	Polymyalgia rheumatica || ||	TRUE	MedicineITLab	2	233764663	0.0164451	1.81218e-22	ebi-met1400-GCST90199626	7965	Xanthurenate levels || id:ebi-met1400-GCST90199626	TRUE	reported	MedicineITLab	0.0113075	91.0712	95.0972	2	TRUE
rs4952404	T	C	T	C	0.0900816	0.00545225	0.209216	0.273754	FALSE	FALSE	FALSE	finngen_R12_M13_POLYMYALGIA	2	40333490	0.0230992	489252	0.813405	Polymyalgia rheumatica || id:finngen_R12_M13_POLYMYALGIA	Polymyalgia rheumatica	Polymyalgia rheumatica || ||	TRUE	MedicineITLab	2	40333490	0.0193387	3.1916e-06	ebi-met1400-GCST90199626	7965	Xanthurenate levels || id:ebi-met1400-GCST90199626	TRUE	reported	MedicineITLab	0.00268507	21.4387	21.6979	2	TRUE
rs55953511	A	G	A	G	0.260906	0.109406	0.0251338	0.0138129	FALSE	FALSE	FALSE	finngen_R12_M13_POLYMYALGIA	2	88277900	0.0900888	489252	0.224587	Polymyalgia rheumatica || id:finngen_R12_M13_POLYMYALGIA	Polymyalgia rheumatica	Polymyalgia rheumatica || ||	TRUE	MedicineITLab	2	88277900	0.0506967	2.65512e-07	ebi-met1400-GCST90199626	7965	Xanthurenate levels || id:ebi-met1400-GCST90199626	TRUE	reported	MedicineITLab	0.00333581	26.652	26.4855	2	TRUE
rs610480	G	A	G	A	0.0847289	-0.00781164	0.764105	0.778512	FALSE	FALSE	FALSE	finngen_R12_M13_POLYMYALGIA	6	139895926	0.0246987	489252	0.751793	Polymyalgia rheumatica || id:finngen_R12_M13_POLYMYALGIA	Polymyalgia rheumatica	Polymyalgia rheumatica || ||	TRUE	MedicineITLab	6	139895926	0.0185433	4.89465e-06	ebi-met1400-GCST90199626	7965	Xanthurenate levels || id:ebi-met1400-GCST90199626	TRUE	reported	MedicineITLab	0.002588	20.6617	20.878	2	TRUE
rs62344716	A	G	A	G	-0.150456	0.101523	0.065916	0.0529481	FALSE	FALSE	FALSE	finngen_R12_M13_POLYMYALGIA	4	170071702	0.0459736	489252	0.0272239	Polymyalgia rheumatica || id:finngen_R12_M13_POLYMYALGIA	Polymyalgia rheumatica	Polymyalgia rheumatica || ||	TRUE	MedicineITLab	4	170071702	0.0311209	1.33435e-06	ebi-met1400-GCST90199626	7965	Xanthurenate levels || id:ebi-met1400-GCST90199626	TRUE	reported	MedicineITLab	0.00278757	22.2595	23.373	2	TRUE
rs74323113	T	G	T	G	0.240073	0.0581325	0.0231871	0.0275374	FALSE	FALSE	FALSE	finngen_R12_M13_POLYMYALGIA	4	110473158	0.0628798	489252	0.355225	Polymyalgia rheumatica || id:finngen_R12_M13_POLYMYALGIA	Polymyalgia rheumatica	Polymyalgia rheumatica || ||	TRUE	MedicineITLab	4	110473158	0.0515337	3.18436e-06	ebi-met1400-GCST90199626	7965	Xanthurenate levels || id:ebi-met1400-GCST90199626	TRUE	reported	MedicineITLab	0.00261081	20.8443	21.7022	2	TRUE
rs76961499	T	C	T	C	-0.174429	0.106603	0.0443616	0.0616916	FALSE	FALSE	FALSE	finngen_R12_M13_POLYMYALGIA	10	123940473	0.0425076	489252	0.0121467	Polymyalgia rheumatica || id:finngen_R12_M13_POLYMYALGIA	Polymyalgia rheumatica	Polymyalgia rheumatica || ||	TRUE	MedicineITLab	10	123940473	0.0379757	4.36543e-06	ebi-met1400-GCST90199626	7965	Xanthurenate levels || id:ebi-met1400-GCST90199626	TRUE	reported	MedicineITLab	0.00257969	20.5952	21.0972	2	TRUE
rs80253618	A	G	A	G	0.145764	0.0436153	0.114498	0.0790972	FALSE	FALSE	FALSE	finngen_R12_M13_POLYMYALGIA	4	169940405	0.0375285	489252	0.245157	Polymyalgia rheumatica || id:finngen_R12_M13_POLYMYALGIA	Polymyalgia rheumatica	Polymyalgia rheumatica || ||	TRUE	MedicineITLab	4	169940405	0.0245961	3.09841e-09	ebi-met1400-GCST90199626	7965	Xanthurenate levels || id:ebi-met1400-GCST90199626	TRUE	reported	MedicineITLab	0.00430842	34.4564	35.1211	2	TRUE
rs8058114	A	G	A	G	0.0980895	-0.0212849	0.167555	0.135039	FALSE	FALSE	FALSE	finngen_R12_M13_POLYMYALGIA	16	12603772	0.0298935	489252	0.476451	Polymyalgia rheumatica || id:finngen_R12_M13_POLYMYALGIA	Polymyalgia rheumatica	Polymyalgia rheumatica || ||	TRUE	MedicineITLab	16	12603772	0.0207577	2.29605e-06	ebi-met1400-GCST90199626	7965	Xanthurenate levels || id:ebi-met1400-GCST90199626	TRUE	reported	MedicineITLab	0.00268403	21.4305	22.3299	2	TRUE
rs10168931	A	G	A	G	0.203073	0.0230921	0.237802	0.17807	FALSE	FALSE	FALSE	finngen_R12_M13_POLYMYALGIA	2	73650092	0.0265994	489252	0.385315	Polymyalgia rheumatica || id:finngen_R12_M13_POLYMYALGIA	Polymyalgia rheumatica	Polymyalgia rheumatica || ||	TRUE	MedicineITLab	2	73650092	0.02127	1.32992e-21	ebi-met1400-GCST90199627	5606	N-alpha-acetylornithine levels || id:ebi-met1400-GCST90199627	TRUE	reported	MedicineITLab	0.0149492	85.0466	91.1527	2	TRUE
rs117299913	C	T	C	T	0.27471	-0.0439312	0.0263158	0.0368107	FALSE	FALSE	FALSE	finngen_R12_M13_POLYMYALGIA	6	124610707	0.055868	489252	0.431668	Polymyalgia rheumatica || id:finngen_R12_M13_POLYMYALGIA	Polymyalgia rheumatica	Polymyalgia rheumatica || ||	TRUE	MedicineITLab	6	124610707	0.0585098	2.66467e-06	ebi-met1400-GCST90199627	5606	N-alpha-acetylornithine levels || id:ebi-met1400-GCST90199627	TRUE	reported	MedicineITLab	0.00386735	21.7568	22.0441	2	TRUE
rs13296886	G	C	G	C	-0.158395	-0.0288876	0.0835143	0.0890679	FALSE	TRUE	FALSE	finngen_R12_M13_POLYMYALGIA	9	81723130	0.035531	489252	0.416204	Polymyalgia rheumatica || id:finngen_R12_M13_POLYMYALGIA	Polymyalgia rheumatica	Polymyalgia rheumatica || ||	TRUE	MedicineITLab	9	81723130	0.0335323	2.31636e-06	ebi-met1400-GCST90199627	5606	N-alpha-acetylornithine levels || id:ebi-met1400-GCST90199627	TRUE	reported	MedicineITLab	0.0038406	21.6057	22.3129	2	TRUE
rs145450037	C	A	C	A	-0.417245	-0.0145156	0.0109299	0.013176	FALSE	FALSE	FALSE	finngen_R12_M13_POLYMYALGIA	8	6864294	0.0894791	489252	0.87113	Polymyalgia rheumatica || id:finngen_R12_M13_POLYMYALGIA	Polymyalgia rheumatica	Polymyalgia rheumatica || ||	TRUE	MedicineITLab	8	6864294	0.0891187	2.84233e-06	ebi-met1400-GCST90199627	5606	N-alpha-acetylornithine levels || id:ebi-met1400-GCST90199627	TRUE	reported	MedicineITLab	0.00376405	21.1734	21.9202	2	TRUE
rs149122905	G	A	G	A	0.414825	-0.457172	0.010359	0.00214243	FALSE	FALSE	FALSE	finngen_R12_M13_POLYMYALGIA	5	102029922	0.220525	489252	0.0381619	Polymyalgia rheumatica || id:finngen_R12_M13_POLYMYALGIA	Polymyalgia rheumatica	Polymyalgia rheumatica || ||	TRUE	MedicineITLab	5	102029922	0.0905551	4.62956e-06	ebi-met1400-GCST90199627	5606	N-alpha-acetylornithine levels || id:ebi-met1400-GCST90199627	TRUE	reported	MedicineITLab	0.00352822	19.8421	20.9848	2	TRUE
rs17360657	C	T	C	T	0.238255	0.000752374	0.0336427	0.028808	FALSE	FALSE	FALSE	finngen_R12_M13_POLYMYALGIA	6	36548250	0.0617816	489252	0.990284	Polymyalgia rheumatica || id:finngen_R12_M13_POLYMYALGIA	Polymyalgia rheumatica	Polymyalgia rheumatica || ||	TRUE	MedicineITLab	6	36548250	0.0504986	2.38105e-06	ebi-met1400-GCST90199627	5606	N-alpha-acetylornithine levels || id:ebi-met1400-GCST90199627	TRUE	reported	MedicineITLab	0.00369099	20.7609	22.26	2	TRUE
rs182387902	T	C	T	C	-0.469348	0.0445482	0.0100683	0.0266614	FALSE	FALSE	FALSE	finngen_R12_M13_POLYMYALGIA	1	7573804	0.0646755	489252	0.490952	Polymyalgia rheumatica || id:finngen_R12_M13_POLYMYALGIA	Polymyalgia rheumatica	Polymyalgia rheumatica || ||	TRUE	MedicineITLab	1	7573804	0.0920617	3.42909e-07	ebi-met1400-GCST90199627	5606	N-alpha-acetylornithine levels || id:ebi-met1400-GCST90199627	TRUE	reported	MedicineITLab	0.00439118	24.7167	25.9915	2	TRUE
rs4960616	C	T	C	T	-0.187249	-0.0145493	0.06269	0.0724393	FALSE	FALSE	FALSE	finngen_R12_M13_POLYMYALGIA	7	154799440	0.0396338	489252	0.713548	Polymyalgia rheumatica || id:finngen_R12_M13_POLYMYALGIA	Polymyalgia rheumatica	Polymyalgia rheumatica || ||	TRUE	MedicineITLab	7	154799440	0.037458	5.76543e-07	ebi-met1400-GCST90199627	5606	N-alpha-acetylornithine levels || id:ebi-met1400-GCST90199627	TRUE	reported	MedicineITLab	0.00412051	23.1869	24.9891	2	TRUE
rs62053878	T	C	T	C	-0.307882	0.0861787	0.0191106	0.0369963	FALSE	FALSE	FALSE	finngen_R12_M13_POLYMYALGIA	17	13932613	0.0544323	489252	0.11337	Polymyalgia rheumatica || id:finngen_R12_M13_POLYMYALGIA	Polymyalgia rheumatica	Polymyalgia rheumatica || ||	TRUE	MedicineITLab	17	13932613	0.0672143	4.63646e-06	ebi-met1400-GCST90199627	5606	N-alpha-acetylornithine levels || id:ebi-met1400-GCST90199627	TRUE	reported	MedicineITLab	0.0035538	19.9865	20.9819	2	TRUE
rs6507370	C	T	C	T	0.0923915	-0.000673039	0.373838	0.393156	FALSE	FALSE	FALSE	finngen_R12_M13_POLYMYALGIA	18	40588675	0.0208618	489252	0.974263	Polymyalgia rheumatica || id:finngen_R12_M13_POLYMYALGIA	Polymyalgia rheumatica	Polymyalgia rheumatica || ||	TRUE	MedicineITLab	18	40588675	0.0189886	1.14088e-06	ebi-met1400-GCST90199627	5606	N-alpha-acetylornithine levels || id:ebi-met1400-GCST90199627	TRUE	reported	MedicineITLab	0.00399636	22.4854	23.6744	2	TRUE
rs758072	T	G	T	G	0.171213	-0.0385607	0.0731357	0.045424	FALSE	FALSE	FALSE	finngen_R12_M13_POLYMYALGIA	2	241144457	0.0487169	489252	0.428637	Polymyalgia rheumatica || id:finngen_R12_M13_POLYMYALGIA	Polymyalgia rheumatica	Polymyalgia rheumatica || ||	TRUE	MedicineITLab	2	241144457	0.0359573	1.92102e-06	ebi-met1400-GCST90199627	5606	N-alpha-acetylornithine levels || id:ebi-met1400-GCST90199627	TRUE	reported	MedicineITLab	0.00397419	22.3602	22.6725	2	TRUE
rs77300395	T	C	T	C	0.268952	-0.0230434	0.0258012	0.0569622	FALSE	FALSE	FALSE	finngen_R12_M13_POLYMYALGIA	10	19535694	0.0451179	489252	0.609535	Polymyalgia rheumatica || id:finngen_R12_M13_POLYMYALGIA	Polymyalgia rheumatica	Polymyalgia rheumatica || ||	TRUE	MedicineITLab	10	19535694	0.0583612	4.05768e-06	ebi-met1400-GCST90199627	5606	N-alpha-acetylornithine levels || id:ebi-met1400-GCST90199627	TRUE	reported	MedicineITLab	0.00363636	20.4525	21.2374	2	TRUE
rs77556524	G	C	G	C	-0.335972	-1.10945e-05	0.016622	0.0164266	FALSE	TRUE	FALSE	finngen_R12_M13_POLYMYALGIA	5	174783352	0.0820772	489252	0.999892	Polymyalgia rheumatica || id:finngen_R12_M13_POLYMYALGIA	Polymyalgia rheumatica	Polymyalgia rheumatica || ||	TRUE	MedicineITLab	5	174783352	0.0714166	2.54621e-06	ebi-met1400-GCST90199627	5606	N-alpha-acetylornithine levels || id:ebi-met1400-GCST90199627	TRUE	reported	MedicineITLab	0.00369012	20.756	22.1313	2	TRUE
rs80205778	A	G	A	G	0.467453	-0.116898	0.00948461	0.00987101	FALSE	FALSE	FALSE	finngen_R12_M13_POLYMYALGIA	11	61173072	0.105732	489252	0.2689	Polymyalgia rheumatica || id:finngen_R12_M13_POLYMYALGIA	Polymyalgia rheumatica	Polymyalgia rheumatica || ||	TRUE	MedicineITLab	11	61173072	0.0945412	7.63638e-07	ebi-met1400-GCST90199627	5606	N-alpha-acetylornithine levels || id:ebi-met1400-GCST90199627	TRUE	reported	MedicineITLab	0.00410569	23.1032	24.4475	2	TRUE
rs8084246	A	G	A	G	0.101796	-0.00118992	0.281514	0.196885	FALSE	FALSE	FALSE	finngen_R12_M13_POLYMYALGIA	18	11772231	0.0256261	489252	0.962965	Polymyalgia rheumatica || id:finngen_R12_M13_POLYMYALGIA	Polymyalgia rheumatica	Polymyalgia rheumatica || ||	TRUE	MedicineITLab	18	11772231	0.02024	4.91927e-07	ebi-met1400-GCST90199627	5606	N-alpha-acetylornithine levels || id:ebi-met1400-GCST90199627	TRUE	reported	MedicineITLab	0.00419189	23.5902	25.2953	2	TRUE
rs10014780	G	A	G	A	-0.0956574	0.0294438	0.159583	0.154422	FALSE	FALSE	FALSE	finngen_R12_M13_POLYMYALGIA	4	66474932	0.028419	489252	0.300174	Polymyalgia rheumatica || id:finngen_R12_M13_POLYMYALGIA	Polymyalgia rheumatica	Polymyalgia rheumatica || ||	TRUE	MedicineITLab	4	66474932	0.0209224	4.83094e-06	ebi-met1400-GCST90199628	8289	3-methylhistidine levels || id:ebi-met1400-GCST90199628	TRUE	reported	MedicineITLab	0.00245442	20.3898	20.9033	2	TRUE
rs10181994	T	A	T	A	0.0821837	0.00244035	0.691427	0.728043	FALSE	TRUE	FALSE	finngen_R12_M13_POLYMYALGIA	2	126725507	0.0228057	489252	0.914784	Polymyalgia rheumatica || id:finngen_R12_M13_POLYMYALGIA	Polymyalgia rheumatica	Polymyalgia rheumatica || ||	TRUE	MedicineITLab	2	126725507	0.0169317	1.21096e-06	ebi-met1400-GCST90199628	8289	3-methylhistidine levels || id:ebi-met1400-GCST90199628	TRUE	reported	MedicineITLab	0.00288208	23.9528	23.5597	2	TRUE
rs10966648	T	C	T	C	-0.0937684	-0.021194	0.745054	0.801427	FALSE	FALSE	FALSE	finngen_R12_M13_POLYMYALGIA	9	2512056	0.025563	489252	0.407054	Polymyalgia rheumatica || id:finngen_R12_M13_POLYMYALGIA	Polymyalgia rheumatica	Polymyalgia rheumatica || ||	TRUE	MedicineITLab	9	2512056	0.0178574	1.51321e-07	ebi-met1400-GCST90199628	8289	3-methylhistidine levels || id:ebi-met1400-GCST90199628	TRUE	reported	MedicineITLab	0.00334025	27.7734	27.5725	2	TRUE
rs114734560	T	C	T	C	-0.35764	0.198742	0.0102702	0.0238331	FALSE	FALSE	FALSE	finngen_R12_M13_POLYMYALGIA	1	33744394	0.0652669	489252	0.00232632	Polymyalgia rheumatica || id:finngen_R12_M13_POLYMYALGIA	Polymyalgia rheumatica	Polymyalgia rheumatica || ||	TRUE	MedicineITLab	1	33744394	0.076823	3.23383e-06	ebi-met1400-GCST90199628	8289	3-methylhistidine levels || id:ebi-met1400-GCST90199628	TRUE	reported	MedicineITLab	0.00260027	21.6046	21.6725	2	TRUE
rs12138831	T	G	T	G	-0.223214	-0.0443818	0.0257563	0.00999561	FALSE	FALSE	FALSE	finngen_R12_M13_POLYMYALGIA	1	78644960	0.102997	489252	0.666537	Polymyalgia rheumatica || id:finngen_R12_M13_POLYMYALGIA	Polymyalgia rheumatica	Polymyalgia rheumatica || ||	TRUE	MedicineITLab	1	78644960	0.0486608	4.4935e-06	ebi-met1400-GCST90199628	8289	3-methylhistidine levels || id:ebi-met1400-GCST90199628	TRUE	reported	MedicineITLab	0.00250048	20.7734	21.0419	2	TRUE
rs12553086	G	T	G	T	0.14967	-0.0177048	0.0669778	0.0977235	FALSE	FALSE	FALSE	finngen_R12_M13_POLYMYALGIA	9	131750885	0.034485	489252	0.607667	Polymyalgia rheumatica || id:finngen_R12_M13_POLYMYALGIA	Polymyalgia rheumatica	Polymyalgia rheumatica || ||	TRUE	MedicineITLab	9	131750885	0.0307172	1.1018e-06	ebi-met1400-GCST90199628	8289	3-methylhistidine levels || id:ebi-met1400-GCST90199628	TRUE	reported	MedicineITLab	0.00279977	23.2668	23.7414	2	TRUE
rs13234372	A	G	A	G	-0.0821865	-0.0285832	0.309524	0.280052	FALSE	FALSE	FALSE	finngen_R12_M13_POLYMYALGIA	7	110247043	0.022731	489252	0.20859	Polymyalgia rheumatica || id:finngen_R12_M13_POLYMYALGIA	Polymyalgia rheumatica	Polymyalgia rheumatica || ||	TRUE	MedicineITLab	7	110247043	0.0166991	8.58358e-07	ebi-met1400-GCST90199628	8289	3-methylhistidine levels || id:ebi-met1400-GCST90199628	TRUE	reported	MedicineITLab	0.00288718	23.9953	24.2223	2	TRUE
rs138750865	T	C	T	C	0.229043	-0.0557562	0.0259304	0.0197478	FALSE	FALSE	FALSE	finngen_R12_M13_POLYMYALGIA	19	40182613	0.073204	489252	0.446265	Polymyalgia rheumatica || id:finngen_R12_M13_POLYMYALGIA	Polymyalgia rheumatica	Polymyalgia rheumatica || ||	TRUE	MedicineITLab	19	40182613	0.0483745	2.19298e-06	ebi-met1400-GCST90199628	8289	3-methylhistidine levels || id:ebi-met1400-GCST90199628	TRUE	reported	MedicineITLab	0.00265011	22.0198	22.4182	2	TRUE
rs17670800	A	G	A	G	0.0880673	-0.00966252	0.205669	0.122683	FALSE	FALSE	FALSE	finngen_R12_M13_POLYMYALGIA	8	69901423	0.0311154	489252	0.756152	Polymyalgia rheumatica || id:finngen_R12_M13_POLYMYALGIA	Polymyalgia rheumatica	Polymyalgia rheumatica || ||	TRUE	MedicineITLab	8	69901423	0.0190393	3.73616e-06	ebi-met1400-GCST90199628	8289	3-methylhistidine levels || id:ebi-met1400-GCST90199628	TRUE	reported	MedicineITLab	0.00253413	21.0537	21.3957	2	TRUE
rs1857803	C	T	C	T	-0.0823134	-0.0280281	0.265217	0.211353	FALSE	FALSE	FALSE	finngen_R12_M13_POLYMYALGIA	5	102634283	0.0248981	489252	0.260287	Polymyalgia rheumatica || id:finngen_R12_M13_POLYMYALGIA	Polymyalgia rheumatica	Polymyalgia rheumatica || ||	TRUE	MedicineITLab	5	102634283	0.017447	2.38263e-06	ebi-met1400-GCST90199628	8289	3-methylhistidine levels || id:ebi-met1400-GCST90199628	TRUE	reported	MedicineITLab	0.00264078	21.9421	22.2587	2	TRUE
rs2518573	G	T	G	T	0.0801615	0.00683418	0.738791	0.817397	FALSE	FALSE	FALSE	finngen_R12_M13_POLYMYALGIA	6	53134058	0.0263346	489252	0.79524	Polymyalgia rheumatica || id:finngen_R12_M13_POLYMYALGIA	Polymyalgia rheumatica	Polymyalgia rheumatica || ||	TRUE	MedicineITLab	6	53134058	0.017558	4.98237e-06	ebi-met1400-GCST90199628	8289	3-methylhistidine levels || id:ebi-met1400-GCST90199628	TRUE	reported	MedicineITLab	0.00248011	20.6038	20.844	2	TRUE
rs72879030	C	G	C	G	-0.116576	0.0298959	0.106939	0.124246	FALSE	TRUE	FALSE	finngen_R12_M13_POLYMYALGIA	2	47207061	0.0307968	489252	0.331674	Polymyalgia rheumatica || id:finngen_R12_M13_POLYMYALGIA	Polymyalgia rheumatica	Polymyalgia rheumatica || ||	TRUE	MedicineITLab	2	47207061	0.0252142	3.77474e-06	ebi-met1400-GCST90199628	8289	3-methylhistidine levels || id:ebi-met1400-GCST90199628	TRUE	reported	MedicineITLab	0.00259577	21.5671	21.3761	2	TRUE
rs75256283	A	T	A	T	0.156459	0.0373141	0.0592049	0.0446109	FALSE	TRUE	FALSE	finngen_R12_M13_POLYMYALGIA	4	113333758	0.0506439	489252	0.461247	Polymyalgia rheumatica || id:finngen_R12_M13_POLYMYALGIA	Polymyalgia rheumatica	Polymyalgia rheumatica || ||	TRUE	MedicineITLab	4	113333758	0.0328215	1.87007e-06	ebi-met1400-GCST90199628	8289	3-methylhistidine levels || id:ebi-met1400-GCST90199628	TRUE	reported	MedicineITLab	0.00272699	22.6604	22.724	2	TRUE
rs752834	A	G	A	G	0.0925549	0.0187787	0.194184	0.163685	FALSE	FALSE	FALSE	finngen_R12_M13_POLYMYALGIA	2	111041081	0.0274413	489252	0.493773	Polymyalgia rheumatica || id:finngen_R12_M13_POLYMYALGIA	Polymyalgia rheumatica	Polymyalgia rheumatica || ||	TRUE	MedicineITLab	2	111041081	0.0194528	1.95589e-06	ebi-met1400-GCST90199628	8289	3-methylhistidine levels || id:ebi-met1400-GCST90199628	TRUE	reported	MedicineITLab	0.00268088	22.2762	22.6378	2	TRUE
rs7746774	G	A	G	A	-0.10469	-0.0029265	0.144171	0.10107	FALSE	FALSE	FALSE	finngen_R12_M13_POLYMYALGIA	6	139030342	0.0343374	489252	0.93208	Polymyalgia rheumatica || id:finngen_R12_M13_POLYMYALGIA	Polymyalgia rheumatica	Polymyalgia rheumatica || ||	TRUE	MedicineITLab	6	139030342	0.021704	1.41037e-06	ebi-met1400-GCST90199628	8289	3-methylhistidine levels || id:ebi-met1400-GCST90199628	TRUE	reported	MedicineITLab	0.00270461	22.4739	23.2665	2	TRUE
rs10816075	T	C	T	C	0.0973711	0.0406619	0.164771	0.225327	FALSE	FALSE	FALSE	finngen_R12_M13_POLYMYALGIA	9	9247320	0.024354	489252	0.0949948	Polymyalgia rheumatica || id:finngen_R12_M13_POLYMYALGIA	Polymyalgia rheumatica	Polymyalgia rheumatica || ||	TRUE	MedicineITLab	9	9247320	0.0205632	2.18817e-06	ebi-met1400-GCST90199629	8212	Glycerophosphorylcholine (GPC) levels || id:ebi-met1400-GCST90199629	TRUE	reported	MedicineITLab	0.00260962	21.481	22.4222	2	TRUE
rs117605274	G	A	G	A	0.325951	-0.00500968	0.0127869	0.0465754	FALSE	FALSE	FALSE	finngen_R12_M13_POLYMYALGIA	7	74687404	0.0502721	489252	0.920621	Polymyalgia rheumatica || id:finngen_R12_M13_POLYMYALGIA	Polymyalgia rheumatica	Polymyalgia rheumatica || ||	TRUE	MedicineITLab	7	74687404	0.0691481	2.43119e-06	ebi-met1400-GCST90199629	8212	Glycerophosphorylcholine (GPC) levels || id:ebi-met1400-GCST90199629	TRUE	reported	MedicineITLab	0.00268232	22.0811	22.22	2	TRUE
rs11773889	T	C	T	C	-0.0874834	-0.00542335	0.221719	0.140771	FALSE	FALSE	FALSE	finngen_R12_M13_POLYMYALGIA	7	36298980	0.0291357	489252	0.852334	Polymyalgia rheumatica || id:finngen_R12_M13_POLYMYALGIA	Polymyalgia rheumatica	Polymyalgia rheumatica || ||	TRUE	MedicineITLab	7	36298980	0.0185441	2.38644e-06	ebi-met1400-GCST90199629	8212	Glycerophosphorylcholine (GPC) levels || id:ebi-met1400-GCST90199629	TRUE	reported	MedicineITLab	0.00264132	21.7426	22.2556	2	TRUE
rs12800817	A	G	A	G	0.192118	-0.0437999	0.0394753	0.0161039	FALSE	FALSE	FALSE	finngen_R12_M13_POLYMYALGIA	11	94286856	0.0799497	489252	0.583799	Polymyalgia rheumatica || id:finngen_R12_M13_POLYMYALGIA	Polymyalgia rheumatica	Polymyalgia rheumatica || ||	TRUE	MedicineITLab	11	94286856	0.0392089	9.59083e-07	ebi-met1400-GCST90199629	8212	Glycerophosphorylcholine (GPC) levels || id:ebi-met1400-GCST90199629	TRUE	reported	MedicineITLab	0.00279898	23.0441	24.0086	2	TRUE
rs141866706	C	T	C	T	-0.348062	-0.0579092	0.0108575	0.0146631	FALSE	FALSE	FALSE	finngen_R12_M13_POLYMYALGIA	14	73791661	0.0859992	489252	0.500713	Polymyalgia rheumatica || id:finngen_R12_M13_POLYMYALGIA	Polymyalgia rheumatica	Polymyalgia rheumatica || ||	TRUE	MedicineITLab	14	73791661	0.0740522	2.59877e-06	ebi-met1400-GCST90199629	8212	Glycerophosphorylcholine (GPC) levels || id:ebi-met1400-GCST90199629	TRUE	reported	MedicineITLab	0.00260215	21.4194	22.0921	2	TRUE
rs4715365	T	C	T	C	0.16235	0.0835529	0.0518449	0.0591581	FALSE	FALSE	FALSE	finngen_R12_M13_POLYMYALGIA	6	52926962	0.0440619	489252	0.0579255	Polymyalgia rheumatica || id:finngen_R12_M13_POLYMYALGIA	Polymyalgia rheumatica	Polymyalgia rheumatica || ||	TRUE	MedicineITLab	6	52926962	0.0350163	3.5449e-06	ebi-met1400-GCST90199629	8212	Glycerophosphorylcholine (GPC) levels || id:ebi-met1400-GCST90199629	TRUE	reported	MedicineITLab	0.00259131	21.33	21.4963	2	TRUE
rs6981994	C	T	C	T	0.271135	0.0890328	0.0174872	0.0305051	FALSE	FALSE	FALSE	finngen_R12_M13_POLYMYALGIA	8	134660962	0.0596897	489252	0.135805	Polymyalgia rheumatica || id:finngen_R12_M13_POLYMYALGIA	Polymyalgia rheumatica	Polymyalgia rheumatica || ||	TRUE	MedicineITLab	8	134660962	0.0585165	3.59568e-06	ebi-met1400-GCST90199629	8212	Glycerophosphorylcholine (GPC) levels || id:ebi-met1400-GCST90199629	TRUE	reported	MedicineITLab	0.00252615	20.7922	21.4691	2	TRUE
rs72803677	T	G	T	G	-0.301878	-0.00512281	0.0142254	0.035252	FALSE	FALSE	FALSE	finngen_R12_M13_POLYMYALGIA	16	53774515	0.0561971	489252	0.927367	Polymyalgia rheumatica || id:finngen_R12_M13_POLYMYALGIA	Polymyalgia rheumatica	Polymyalgia rheumatica || ||	TRUE	MedicineITLab	16	53774515	0.0649424	3.34525e-06	ebi-met1400-GCST90199629	8212	Glycerophosphorylcholine (GPC) levels || id:ebi-met1400-GCST90199629	TRUE	reported	MedicineITLab	0.00255585	21.0373	21.6076	2	TRUE
rs74814187	T	C	T	C	0.158928	-0.0423262	0.0546213	0.0597078	FALSE	FALSE	FALSE	finngen_R12_M13_POLYMYALGIA	1	177105662	0.0432836	489252	0.328133	Polymyalgia rheumatica || id:finngen_R12_M13_POLYMYALGIA	Polymyalgia rheumatica	Polymyalgia rheumatica || ||	TRUE	MedicineITLab	1	177105662	0.0336247	2.28402e-06	ebi-met1400-GCST90199629	8212	Glycerophosphorylcholine (GPC) levels || id:ebi-met1400-GCST90199629	TRUE	reported	MedicineITLab	0.00260855	21.4722	22.34	2	TRUE
rs77692382	T	C	T	C	0.124343	-0.00784365	0.249324	0.20073	FALSE	FALSE	FALSE	finngen_R12_M13_POLYMYALGIA	1	39941043	0.0254831	489252	0.758235	Polymyalgia rheumatica || id:finngen_R12_M13_POLYMYALGIA	Polymyalgia rheumatica	Polymyalgia rheumatica || ||	TRUE	MedicineITLab	1	39941043	0.0177226	2.28252e-12	ebi-met1400-GCST90199629	8212	Glycerophosphorylcholine (GPC) levels || id:ebi-met1400-GCST90199629	TRUE	reported	MedicineITLab	0.00578748	47.7918	49.2252	2	TRUE
rs8064391	G	A	G	A	-0.291489	-0.0673174	0.984318	0.993386	FALSE	FALSE	FALSE	finngen_R12_M13_POLYMYALGIA	17	81411346	0.125078	489252	0.590438	Polymyalgia rheumatica || id:finngen_R12_M13_POLYMYALGIA	Polymyalgia rheumatica	Polymyalgia rheumatica || ||	TRUE	MedicineITLab	17	81411346	0.0626721	3.303e-06	ebi-met1400-GCST90199629	8212	Glycerophosphorylcholine (GPC) levels || id:ebi-met1400-GCST90199629	TRUE	reported	MedicineITLab	0.00262308	21.5921	21.632	2	TRUE
rs9487777	C	G	C	G	-0.273645	-0.0789877	0.0187874	0.037405	FALSE	TRUE	FALSE	finngen_R12_M13_POLYMYALGIA	6	111985317	0.0539799	489252	0.143391	Polymyalgia rheumatica || id:finngen_R12_M13_POLYMYALGIA	Polymyalgia rheumatica	Polymyalgia rheumatica || ||	TRUE	MedicineITLab	6	111985317	0.0563802	1.21261e-06	ebi-met1400-GCST90199629	8212	Glycerophosphorylcholine (GPC) levels || id:ebi-met1400-GCST90199629	TRUE	reported	MedicineITLab	0.0027608	22.7289	23.5571	2	TRUE
rs112192402	A	G	A	G	0.227703	-0.115608	0.0311454	0.0210063	FALSE	FALSE	FALSE	finngen_R12_M13_POLYMYALGIA	12	68449464	0.0720787	489252	0.108733	Polymyalgia rheumatica || id:finngen_R12_M13_POLYMYALGIA	Polymyalgia rheumatica	Polymyalgia rheumatica || ||	TRUE	MedicineITLab	12	68449464	0.0474027	1.55855e-06	ebi-met1400-GCST90199630	7059	Phenylacetate levels || id:ebi-met1400-GCST90199630	TRUE	reported	MedicineITLab	0.0031291	22.1514	23.0744	2	TRUE
rs117291585	T	C	T	C	0.241913	-0.00946809	0.0241775	0.021521	FALSE	FALSE	FALSE	finngen_R12_M13_POLYMYALGIA	20	60269481	0.0693942	489252	0.891474	Polymyalgia rheumatica || id:finngen_R12_M13_POLYMYALGIA	Polymyalgia rheumatica	Polymyalgia rheumatica || ||	TRUE	MedicineITLab	20	60269481	0.052514	4.09221e-06	ebi-met1400-GCST90199630	7059	Phenylacetate levels || id:ebi-met1400-GCST90199630	TRUE	reported	MedicineITLab	0.00276141	19.5412	21.2211	2	TRUE
rs148515684	A	G	A	G	0.329495	-0.0480567	0.0138573	0.0331823	FALSE	FALSE	FALSE	finngen_R12_M13_POLYMYALGIA	11	32806391	0.05775	489252	0.405325	Polymyalgia rheumatica || id:finngen_R12_M13_POLYMYALGIA	Polymyalgia rheumatica	Polymyalgia rheumatica || ||	TRUE	MedicineITLab	11	32806391	0.0697969	2.34952e-06	ebi-met1400-GCST90199630	7059	Phenylacetate levels || id:ebi-met1400-GCST90199630	TRUE	reported	MedicineITLab	0.00296719	21.0018	22.2857	2	TRUE
rs150248294	A	G	A	G	-0.377677	-0.0906458	0.0102142	0.0268804	FALSE	FALSE	FALSE	finngen_R12_M13_POLYMYALGIA	12	56853738	0.0636243	489252	0.154242	Polymyalgia rheumatica || id:finngen_R12_M13_POLYMYALGIA	Polymyalgia rheumatica	Polymyalgia rheumatica || ||	TRUE	MedicineITLab	12	56853738	0.080216	2.49851e-06	ebi-met1400-GCST90199630	7059	Phenylacetate levels || id:ebi-met1400-GCST90199630	TRUE	reported	MedicineITLab	0.00288414	20.4123	22.1676	2	TRUE
rs1604572	G	C	G	C	-0.0886552	-0.0497471	0.317746	0.253115	FALSE	TRUE	FALSE	finngen_R12_M13_POLYMYALGIA	3	131672868	0.0234259	489252	0.0337047	Polymyalgia rheumatica || id:finngen_R12_M13_POLYMYALGIA	Polymyalgia rheumatica	Polymyalgia rheumatica || ||	TRUE	MedicineITLab	3	131672868	0.0174741	3.90507e-07	ebi-met1400-GCST90199630	7059	Phenylacetate levels || id:ebi-met1400-GCST90199630	TRUE	reported	MedicineITLab	0.00340773	24.1305	25.7406	2	TRUE
rs188124348	C	T	C	T	0.358611	-0.039912	0.0125871	0.0183312	FALSE	FALSE	FALSE	finngen_R12_M13_POLYMYALGIA	16	80540228	0.0766349	489252	0.602501	Polymyalgia rheumatica || id:finngen_R12_M13_POLYMYALGIA	Polymyalgia rheumatica	Polymyalgia rheumatica || ||	TRUE	MedicineITLab	16	80540228	0.0731176	9.36257e-07	ebi-met1400-GCST90199630	7059	Phenylacetate levels || id:ebi-met1400-GCST90199630	TRUE	reported	MedicineITLab	0.0031967	22.6314	24.0549	2	TRUE
rs189587	A	G	A	G	0.0806004	-0.0362425	0.432367	0.457821	FALSE	FALSE	FALSE	finngen_R12_M13_POLYMYALGIA	4	77578931	0.0205669	489252	0.0780405	Polymyalgia rheumatica || id:finngen_R12_M13_POLYMYALGIA	Polymyalgia rheumatica	Polymyalgia rheumatica || ||	TRUE	MedicineITLab	4	77578931	0.0164433	9.50008e-07	ebi-met1400-GCST90199630	7059	Phenylacetate levels || id:ebi-met1400-GCST90199630	TRUE	reported	MedicineITLab	0.00318878	22.5752	24.0268	2	TRUE
rs3856733	G	C	G	C	-0.0881978	-0.00378143	0.300579	0.262704	FALSE	TRUE	FALSE	finngen_R12_M13_POLYMYALGIA	3	42106201	0.023293	489252	0.871037	Polymyalgia rheumatica || id:finngen_R12_M13_POLYMYALGIA	Polymyalgia rheumatica	Polymyalgia rheumatica || ||	TRUE	MedicineITLab	3	42106201	0.0180229	9.89884e-07	ebi-met1400-GCST90199630	7059	Phenylacetate levels || id:ebi-met1400-GCST90199630	TRUE	reported	MedicineITLab	0.00327072	23.1572	23.9478	2	TRUE
rs59532339	T	A	T	A	0.461097	-0.0788832	0.0235728	0.0164367	FALSE	TRUE	FALSE	finngen_R12_M13_POLYMYALGIA	16	20568350	0.0795932	489252	0.321647	Polymyalgia rheumatica || id:finngen_R12_M13_POLYMYALGIA	Polymyalgia rheumatica	Polymyalgia rheumatica || ||	TRUE	MedicineITLab	16	20568350	0.0539542	1.2734e-17	ebi-met1400-GCST90199630	7059	Phenylacetate levels || id:ebi-met1400-GCST90199630	TRUE	reported	MedicineITLab	0.00978736	69.7521	73.0355	2	TRUE
rs7196912	T	C	T	C	0.225688	0.0793902	0.0315558	0.0505955	FALSE	FALSE	FALSE	finngen_R12_M13_POLYMYALGIA	16	20589290	0.0460601	489252	0.0847754	Polymyalgia rheumatica || id:finngen_R12_M13_POLYMYALGIA	Polymyalgia rheumatica	Polymyalgia rheumatica || ||	TRUE	MedicineITLab	16	20589290	0.0462149	1.04254e-06	ebi-met1400-GCST90199630	7059	Phenylacetate levels || id:ebi-met1400-GCST90199630	TRUE	reported	MedicineITLab	0.00311315	22.0381	23.8481	2	TRUE
rs73057725	A	G	A	G	0.222167	-0.0218508	0.0350404	0.0294732	FALSE	FALSE	FALSE	finngen_R12_M13_POLYMYALGIA	7	5394476	0.059932	489252	0.715415	Polymyalgia rheumatica || id:finngen_R12_M13_POLYMYALGIA	Polymyalgia rheumatica	Polymyalgia rheumatica || ||	TRUE	MedicineITLab	7	5394476	0.0444899	5.92485e-07	ebi-met1400-GCST90199630	7059	Phenylacetate levels || id:ebi-met1400-GCST90199630	TRUE	reported	MedicineITLab	0.00333785	23.6341	24.9365	2	TRUE
rs7526830	C	T	C	T	0.11933	0.0203959	0.113773	0.129557	FALSE	FALSE	FALSE	finngen_R12_M13_POLYMYALGIA	1	168675145	0.0304051	489252	0.502346	Polymyalgia rheumatica || id:finngen_R12_M13_POLYMYALGIA	Polymyalgia rheumatica	Polymyalgia rheumatica || ||	TRUE	MedicineITLab	1	168675145	0.0256291	3.22345e-06	ebi-met1400-GCST90199630	7059	Phenylacetate levels || id:ebi-met1400-GCST90199630	TRUE	reported	MedicineITLab	0.00287153	20.3227	21.6787	2	TRUE
rs78580580	C	A	C	A	-0.294915	-0.0296434	0.017728	0.00530311	FALSE	FALSE	FALSE	finngen_R12_M13_POLYMYALGIA	12	104450374	0.143922	489252	0.836815	Polymyalgia rheumatica || id:finngen_R12_M13_POLYMYALGIA	Polymyalgia rheumatica	Polymyalgia rheumatica || ||	TRUE	MedicineITLab	12	104450374	0.0614523	1.59391e-06	ebi-met1400-GCST90199630	7059	Phenylacetate levels || id:ebi-met1400-GCST90199630	TRUE	reported	MedicineITLab	0.00302911	21.4414	23.0312	2	TRUE
rs8001043	C	T	C	T	-0.0811984	-0.0206742	0.693867	0.566829	FALSE	FALSE	FALSE	finngen_R12_M13_POLYMYALGIA	13	34753839	0.020607	489252	0.315733	Polymyalgia rheumatica || id:finngen_R12_M13_POLYMYALGIA	Polymyalgia rheumatica	Polymyalgia rheumatica || ||	TRUE	MedicineITLab	13	34753839	0.0177149	4.57013e-06	ebi-met1400-GCST90199630	7059	Phenylacetate levels || id:ebi-met1400-GCST90199630	TRUE	reported	MedicineITLab	0.00280099	19.8221	21.0096	2	TRUE
rs11791075	T	A	T	A	-0.0841116	-0.0228132	0.752536	0.829321	FALSE	TRUE	FALSE	finngen_R12_M13_POLYMYALGIA	9	83720430	0.0271163	489252	0.400174	Polymyalgia rheumatica || id:finngen_R12_M13_POLYMYALGIA	Polymyalgia rheumatica	Polymyalgia rheumatica || ||	TRUE	MedicineITLab	9	83720430	0.0179331	2.72804e-06	ebi-met1400-GCST90199631	8257	3-methyl-2-oxovalerate levels || id:ebi-met1400-GCST90199631	TRUE	reported	MedicineITLab	0.002635	21.8094	21.9989	2	TRUE
rs142461926	G	A	G	A	-0.220081	0.0216259	0.026332	0.00822072	FALSE	FALSE	FALSE	finngen_R12_M13_POLYMYALGIA	14	25575454	0.111014	489252	0.845547	Polymyalgia rheumatica || id:finngen_R12_M13_POLYMYALGIA	Polymyalgia rheumatica	Polymyalgia rheumatica || ||	TRUE	MedicineITLab	14	25575454	0.0468793	2.67075e-06	ebi-met1400-GCST90199631	8257	3-methyl-2-oxovalerate levels || id:ebi-met1400-GCST90199631	TRUE	reported	MedicineITLab	0.00248365	20.5536	22.0396	2	TRUE
rs145992024	T	C	T	C	-0.347476	0.376558	0.0102986	0.00214112	FALSE	FALSE	FALSE	finngen_R12_M13_POLYMYALGIA	12	24284993	0.219396	489252	0.0860994	Polymyalgia rheumatica || id:finngen_R12_M13_POLYMYALGIA	Polymyalgia rheumatica	Polymyalgia rheumatica || ||	TRUE	MedicineITLab	12	24284993	0.0734813	2.2589e-06	ebi-met1400-GCST90199631	8257	3-methyl-2-oxovalerate levels || id:ebi-met1400-GCST90199631	TRUE	reported	MedicineITLab	0.00246129	20.368	22.3612	2	TRUE
rs56107485	C	A	C	A	-0.154962	0.0849921	0.0606153	0.0316382	FALSE	FALSE	FALSE	finngen_R12_M13_POLYMYALGIA	6	156517427	0.0585343	489252	0.1465	Polymyalgia rheumatica || id:finngen_R12_M13_POLYMYALGIA	Polymyalgia rheumatica	Polymyalgia rheumatica || ||	TRUE	MedicineITLab	6	156517427	0.0310005	5.77179e-07	ebi-met1400-GCST90199631	8257	3-methyl-2-oxovalerate levels || id:ebi-met1400-GCST90199631	TRUE	reported	MedicineITLab	0.00273468	22.6367	24.9869	2	TRUE
rs58729469	T	C	T	C	0.101193	-0.00589694	0.159259	0.156759	FALSE	FALSE	FALSE	finngen_R12_M13_POLYMYALGIA	11	36050283	0.0281057	489252	0.833814	Polymyalgia rheumatica || id:finngen_R12_M13_POLYMYALGIA	Polymyalgia rheumatica	Polymyalgia rheumatica || ||	TRUE	MedicineITLab	11	36050283	0.0201862	5.35894e-07	ebi-met1400-GCST90199631	8257	3-methyl-2-oxovalerate levels || id:ebi-met1400-GCST90199631	TRUE	reported	MedicineITLab	0.00274219	22.699	25.13	2	TRUE
rs6055350	C	G	C	G	-0.215685	0.0354989	0.962906	0.988091	FALSE	TRUE	FALSE	finngen_R12_M13_POLYMYALGIA	20	858872	0.0942502	489252	0.706438	Polymyalgia rheumatica || id:finngen_R12_M13_POLYMYALGIA	Polymyalgia rheumatica	Polymyalgia rheumatica || ||	TRUE	MedicineITLab	20	858872	0.0396894	5.50013e-08	ebi-met1400-GCST90199631	8257	3-methyl-2-oxovalerate levels || id:ebi-met1400-GCST90199631	TRUE	reported	MedicineITLab	0.00332321	27.5245	29.5319	2	TRUE
rs7660693	C	T	C	T	0.0791272	-0.00660738	0.497027	0.45755	FALSE	FALSE	FALSE	finngen_R12_M13_POLYMYALGIA	4	88307231	0.0207365	489252	0.750003	Polymyalgia rheumatica || id:finngen_R12_M13_POLYMYALGIA	Polymyalgia rheumatica	Polymyalgia rheumatica || ||	TRUE	MedicineITLab	4	88307231	0.0148481	9.86958e-08	ebi-met1400-GCST90199631	8257	3-methyl-2-oxovalerate levels || id:ebi-met1400-GCST90199631	TRUE	reported	MedicineITLab	0.00313045	25.923	28.3994	2	TRUE
rs77876488	T	C	T	C	-0.177185	0.0490706	0.0472576	0.0615281	FALSE	FALSE	FALSE	finngen_R12_M13_POLYMYALGIA	18	10810833	0.0425269	489252	0.248553	Polymyalgia rheumatica || id:finngen_R12_M13_POLYMYALGIA	Polymyalgia rheumatica	Polymyalgia rheumatica || ||	TRUE	MedicineITLab	18	10810833	0.0350913	4.43549e-07	ebi-met1400-GCST90199631	8257	3-methyl-2-oxovalerate levels || id:ebi-met1400-GCST90199631	TRUE	reported	MedicineITLab	0.00282703	23.4033	25.495	2	TRUE
rs10004542	G	A	G	A	0.0814848	0.00897795	0.340258	0.307833	FALSE	FALSE	FALSE	finngen_R12_M13_POLYMYALGIA	4	4718728	0.0220956	489252	0.684506	Polymyalgia rheumatica || id:finngen_R12_M13_POLYMYALGIA	Polymyalgia rheumatica	Polymyalgia rheumatica || ||	TRUE	MedicineITLab	4	4718728	0.0176888	4.09376e-06	ebi-met1400-GCST90199632	7099	Tartarate levels || id:ebi-met1400-GCST90199632	TRUE	reported	MedicineITLab	0.00298103	21.2196	21.2205	2	TRUE
rs10247649	G	A	G	A	-0.0826258	-0.0285368	0.344838	0.310759	FALSE	FALSE	FALSE	finngen_R12_M13_POLYMYALGIA	7	95586935	0.0220739	489252	0.196085	Polymyalgia rheumatica || id:finngen_R12_M13_POLYMYALGIA	Polymyalgia rheumatica	Polymyalgia rheumatica || ||	TRUE	MedicineITLab	7	95586935	0.0178465	3.65988e-06	ebi-met1400-GCST90199632	7099	Tartarate levels || id:ebi-met1400-GCST90199632	TRUE	reported	MedicineITLab	0.00308479	21.9605	21.4351	2	TRUE
rs10945808	T	C	T	C	-0.130904	-0.0493548	0.0976838	0.0787279	FALSE	FALSE	FALSE	finngen_R12_M13_POLYMYALGIA	6	162299162	0.0383845	489252	0.198513	Polymyalgia rheumatica || id:finngen_R12_M13_POLYMYALGIA	Polymyalgia rheumatica	Polymyalgia rheumatica || ||	TRUE	MedicineITLab	6	162299162	0.0285309	4.47212e-06	ebi-met1400-GCST90199632	7099	Tartarate levels || id:ebi-met1400-GCST90199632	TRUE	reported	MedicineITLab	0.00302077	21.5033	21.0511	2	TRUE
rs116626434	A	G	A	G	-0.149526	0.0907304	0.0721524	0.090435	FALSE	FALSE	FALSE	finngen_R12_M13_POLYMYALGIA	1	83175694	0.0356576	489252	0.0109436	Polymyalgia rheumatica || id:finngen_R12_M13_POLYMYALGIA	Polymyalgia rheumatica	Polymyalgia rheumatica || ||	TRUE	MedicineITLab	1	83175694	0.0320676	3.11891e-06	ebi-met1400-GCST90199632	7099	Tartarate levels || id:ebi-met1400-GCST90199632	TRUE	reported	MedicineITLab	0.00299358	21.3092	21.7421	2	TRUE
rs13089230	A	G	A	G	0.0825424	-0.0213385	0.621953	0.605664	FALSE	FALSE	FALSE	finngen_R12_M13_POLYMYALGIA	3	177836416	0.0209587	489252	0.308622	Polymyalgia rheumatica || id:finngen_R12_M13_POLYMYALGIA	Polymyalgia rheumatica	Polymyalgia rheumatica || ||	TRUE	MedicineITLab	3	177836416	0.0175787	2.65821e-06	ebi-met1400-GCST90199632	7099	Tartarate levels || id:ebi-met1400-GCST90199632	TRUE	reported	MedicineITLab	0.00320396	22.8116	22.0486	2	TRUE
rs138430505	C	T	C	T	0.285026	0.0889175	0.0178748	0.0151956	FALSE	FALSE	FALSE	finngen_R12_M13_POLYMYALGIA	2	25955752	0.082802	489252	0.282887	Polymyalgia rheumatica || id:finngen_R12_M13_POLYMYALGIA	Polymyalgia rheumatica	Polymyalgia rheumatica || ||	TRUE	MedicineITLab	2	25955752	0.0624394	4.9989e-06	ebi-met1400-GCST90199632	7099	Tartarate levels || id:ebi-met1400-GCST90199632	TRUE	reported	MedicineITLab	0.00285238	20.3012	20.8378	2	TRUE
rs141660852	T	C	T	C	0.228649	0.112514	0.029224	0.00938778	FALSE	FALSE	FALSE	finngen_R12_M13_POLYMYALGIA	18	62365105	0.110052	489252	0.306607	Polymyalgia rheumatica || id:finngen_R12_M13_POLYMYALGIA	Polymyalgia rheumatica	Polymyalgia rheumatica || ||	TRUE	MedicineITLab	18	62365105	0.0493121	3.53868e-06	ebi-met1400-GCST90199632	7099	Tartarate levels || id:ebi-met1400-GCST90199632	TRUE	reported	MedicineITLab	0.00296638	21.1151	21.4997	2	TRUE
rs142959592	T	C	T	C	-0.373738	0.121154	0.0106022	0.0112054	FALSE	FALSE	FALSE	finngen_R12_M13_POLYMYALGIA	11	77121326	0.0956572	489252	0.20532	Polymyalgia rheumatica || id:finngen_R12_M13_POLYMYALGIA	Polymyalgia rheumatica	Polymyalgia rheumatica || ||	TRUE	MedicineITLab	11	77121326	0.0817952	4.89608e-06	ebi-met1400-GCST90199632	7099	Tartarate levels || id:ebi-met1400-GCST90199632	TRUE	reported	MedicineITLab	0.00293043	20.8584	20.8775	2	TRUE
rs143000803	T	A	T	A	0.368352	0.0210395	0.0112878	0.04203	FALSE	TRUE	FALSE	finngen_R12_M13_POLYMYALGIA	7	127307984	0.0513907	489252	0.682244	Polymyalgia rheumatica || id:finngen_R12_M13_POLYMYALGIA	Polymyalgia rheumatica	Polymyalgia rheumatica || ||	TRUE	MedicineITLab	7	127307984	0.0789907	3.11275e-06	ebi-met1400-GCST90199632	7099	Tartarate levels || id:ebi-met1400-GCST90199632	TRUE	reported	MedicineITLab	0.00302855	21.5589	21.7457	2	TRUE
rs17026163	T	C	T	C	-0.223964	0.0506321	0.032701	0.0221397	FALSE	FALSE	FALSE	finngen_R12_M13_POLYMYALGIA	2	101829183	0.0678684	489252	0.455648	Polymyalgia rheumatica || id:finngen_R12_M13_POLYMYALGIA	Polymyalgia rheumatica	Polymyalgia rheumatica || ||	TRUE	MedicineITLab	2	101829183	0.0470413	1.92634e-06	ebi-met1400-GCST90199632	7099	Tartarate levels || id:ebi-met1400-GCST90199632	TRUE	reported	MedicineITLab	0.00317328	22.5925	22.6672	2	TRUE
rs298392	T	C	T	C	0.087711	0.0175333	0.28972	0.311751	FALSE	FALSE	FALSE	finngen_R12_M13_POLYMYALGIA	5	74552072	0.0220509	489252	0.426539	Polymyalgia rheumatica || id:finngen_R12_M13_POLYMYALGIA	Polymyalgia rheumatica	Polymyalgia rheumatica || ||	TRUE	MedicineITLab	5	74552072	0.0186612	2.59941e-06	ebi-met1400-GCST90199632	7099	Tartarate levels || id:ebi-met1400-GCST90199632	TRUE	reported	MedicineITLab	0.00316626	22.5423	22.0917	2	TRUE
rs628038	C	T	C	T	-0.0783007	0.00414137	0.386617	0.3582	FALSE	FALSE	FALSE	finngen_R12_M13_POLYMYALGIA	6	73615534	0.021266	489252	0.845595	Polymyalgia rheumatica || id:finngen_R12_M13_POLYMYALGIA	Polymyalgia rheumatica	Polymyalgia rheumatica || ||	TRUE	MedicineITLab	6	73615534	0.0170337	4.2902e-06	ebi-met1400-GCST90199632	7099	Tartarate levels || id:ebi-met1400-GCST90199632	TRUE	reported	MedicineITLab	0.00290786	20.6973	21.1307	2	TRUE
rs77798428	A	G	A	G	-0.318661	0.00885226	0.0184793	0.0457762	FALSE	FALSE	FALSE	finngen_R12_M13_POLYMYALGIA	15	58376202	0.0491067	489252	0.856944	Polymyalgia rheumatica || id:finngen_R12_M13_POLYMYALGIA	Polymyalgia rheumatica	Polymyalgia rheumatica || ||	TRUE	MedicineITLab	15	58376202	0.0614021	2.10597e-07	ebi-met1400-GCST90199632	7099	Tartarate levels || id:ebi-met1400-GCST90199632	TRUE	reported	MedicineITLab	0.0036836	26.2392	26.9334	2	TRUE
rs79983252	A	C	A	C	0.236427	-0.008178	0.0301043	0.0192992	FALSE	FALSE	FALSE	finngen_R12_M13_POLYMYALGIA	1	175616377	0.073249	489252	0.911103	Polymyalgia rheumatica || id:finngen_R12_M13_POLYMYALGIA	Polymyalgia rheumatica	Polymyalgia rheumatica || ||	TRUE	MedicineITLab	1	175616377	0.0486249	1.16058e-06	ebi-met1400-GCST90199632	7099	Tartarate levels || id:ebi-met1400-GCST90199632	TRUE	reported	MedicineITLab	0.00326421	23.2419	23.6416	2	TRUE
rs10008401	C	T	C	T	0.0800086	-0.040635	0.609542	0.620438	FALSE	FALSE	FALSE	finngen_R12_M13_POLYMYALGIA	4	116858781	0.0210348	489252	0.0533851	Polymyalgia rheumatica || id:finngen_R12_M13_POLYMYALGIA	Polymyalgia rheumatica	Polymyalgia rheumatica || ||	TRUE	MedicineITLab	4	116858781	0.0170477	2.68944e-06	ebi-met1400-GCST90199633	6902	Suberate (C8-DC) levels || id:ebi-met1400-GCST90199633	TRUE	reported	MedicineITLab	0.00304706	21.089	22.0263	2	TRUE
rs11158833	G	A	G	A	-0.0922378	0.0119939	0.759084	0.755928	FALSE	FALSE	FALSE	finngen_R12_M13_POLYMYALGIA	14	70111694	0.0238592	489252	0.615178	Polymyalgia rheumatica || id:finngen_R12_M13_POLYMYALGIA	Polymyalgia rheumatica	Polymyalgia rheumatica || ||	TRUE	MedicineITLab	14	70111694	0.0196709	2.74475e-06	ebi-met1400-GCST90199633	6902	Suberate (C8-DC) levels || id:ebi-met1400-GCST90199633	TRUE	reported	MedicineITLab	0.00311174	21.538	21.9872	2	TRUE
rs12555229	G	C	G	C	-0.0955533	0.0252196	0.250852	0.334743	FALSE	TRUE	FALSE	finngen_R12_M13_POLYMYALGIA	9	135788065	0.0217738	489252	0.24676	Polymyalgia rheumatica || id:finngen_R12_M13_POLYMYALGIA	Polymyalgia rheumatica	Polymyalgia rheumatica || ||	TRUE	MedicineITLab	9	135788065	0.0196317	1.13142e-06	ebi-met1400-GCST90199633	6902	Suberate (C8-DC) levels || id:ebi-met1400-GCST90199633	TRUE	reported	MedicineITLab	0.00343168	23.7601	23.6906	2	TRUE
rs146529314	G	T	G	T	0.336938	0.0350348	0.0147642	0.00202826	FALSE	FALSE	FALSE	finngen_R12_M13_POLYMYALGIA	7	106007929	0.226308	489252	0.876971	Polymyalgia rheumatica || id:finngen_R12_M13_POLYMYALGIA	Polymyalgia rheumatica	Polymyalgia rheumatica || ||	TRUE	MedicineITLab	7	106007929	0.0697181	1.34585e-06	ebi-met1400-GCST90199633	6902	Suberate (C8-DC) levels || id:ebi-met1400-GCST90199633	TRUE	reported	MedicineITLab	0.00330278	22.8647	23.3566	2	TRUE
rs1551619	T	C	T	C	-0.0957862	-0.00994763	0.230903	0.147104	FALSE	FALSE	FALSE	finngen_R12_M13_POLYMYALGIA	17	75889724	0.0284539	489252	0.726636	Polymyalgia rheumatica || id:finngen_R12_M13_POLYMYALGIA	Polymyalgia rheumatica	Polymyalgia rheumatica || ||	TRUE	MedicineITLab	17	75889724	0.0197795	1.28083e-06	ebi-met1400-GCST90199633	6902	Suberate (C8-DC) levels || id:ebi-met1400-GCST90199633	TRUE	reported	MedicineITLab	0.00325872	22.5587	23.4518	2	TRUE
rs17738405	C	T	C	T	-0.193637	-0.153336	0.0453877	0.020758	FALSE	FALSE	FALSE	finngen_R12_M13_POLYMYALGIA	7	3235891	0.0724207	489252	0.034235	Polymyalgia rheumatica || id:finngen_R12_M13_POLYMYALGIA	Polymyalgia rheumatica	Polymyalgia rheumatica || ||	TRUE	MedicineITLab	7	3235891	0.0395206	9.60098e-07	ebi-met1400-GCST90199633	6902	Suberate (C8-DC) levels || id:ebi-met1400-GCST90199633	TRUE	reported	MedicineITLab	0.00324917	22.4923	24.0065	2	TRUE
rs189725310	T	C	T	C	-0.167962	0.0132848	0.0547126	0.0518441	FALSE	FALSE	FALSE	finngen_R12_M13_POLYMYALGIA	2	208748506	0.0467588	489252	0.776324	Polymyalgia rheumatica || id:finngen_R12_M13_POLYMYALGIA	Polymyalgia rheumatica	Polymyalgia rheumatica || ||	TRUE	MedicineITLab	2	208748506	0.0363969	3.9362e-06	ebi-met1400-GCST90199633	6902	Suberate (C8-DC) levels || id:ebi-met1400-GCST90199633	TRUE	reported	MedicineITLab	0.00291812	20.194	21.2958	2	TRUE
rs34357043	G	T	G	T	0.266628	-0.0628406	0.0233082	0.0385789	FALSE	FALSE	FALSE	finngen_R12_M13_POLYMYALGIA	4	31925736	0.0522853	489252	0.229411	Polymyalgia rheumatica || id:finngen_R12_M13_POLYMYALGIA	Polymyalgia rheumatica	Polymyalgia rheumatica || ||	TRUE	MedicineITLab	4	31925736	0.0551228	1.31829e-06	ebi-met1400-GCST90199633	6902	Suberate (C8-DC) levels || id:ebi-met1400-GCST90199633	TRUE	reported	MedicineITLab	0.00323674	22.406	23.3964	2	TRUE
rs4689177	T	C	T	C	0.108829	0.0099707	0.144896	0.143203	FALSE	FALSE	FALSE	finngen_R12_M13_POLYMYALGIA	4	4592747	0.0291171	489252	0.732023	Polymyalgia rheumatica || id:finngen_R12_M13_POLYMYALGIA	Polymyalgia rheumatica	Polymyalgia rheumatica || ||	TRUE	MedicineITLab	4	4592747	0.023723	4.48615e-06	ebi-met1400-GCST90199633	6902	Suberate (C8-DC) levels || id:ebi-met1400-GCST90199633	TRUE	reported	MedicineITLab	0.00293491	20.3105	21.0451	2	TRUE
rs539316238	T	C	T	C	-0.273918	0.0170832	0.0202821	0.0334507	FALSE	FALSE	FALSE	finngen_R12_M13_POLYMYALGIA	6	18011466	0.0562299	489252	0.761272	Polymyalgia rheumatica || id:finngen_R12_M13_POLYMYALGIA	Polymyalgia rheumatica	Polymyalgia rheumatica || ||	TRUE	MedicineITLab	6	18011466	0.059083	3.54953e-06	ebi-met1400-GCST90199633	6902	Suberate (C8-DC) levels || id:ebi-met1400-GCST90199633	TRUE	reported	MedicineITLab	0.00298185	20.6363	21.4939	2	TRUE
rs6914551	C	T	C	T	-0.366135	-0.0510639	0.011276	0.0900568	FALSE	FALSE	FALSE	finngen_R12_M13_POLYMYALGIA	6	106686831	0.0357305	489252	0.152964	Polymyalgia rheumatica || id:finngen_R12_M13_POLYMYALGIA	Polymyalgia rheumatica	Polymyalgia rheumatica || ||	TRUE	MedicineITLab	6	106686831	0.0791195	3.69883e-06	ebi-met1400-GCST90199633	6902	Suberate (C8-DC) levels || id:ebi-met1400-GCST90199633	TRUE	reported	MedicineITLab	0.00298912	20.6867	21.4149	2	TRUE
rs6923178	G	C	G	C	0.121756	0.0404308	0.119895	0.171102	FALSE	TRUE	FALSE	finngen_R12_M13_POLYMYALGIA	6	79684023	0.0271242	489252	0.136071	Polymyalgia rheumatica || id:finngen_R12_M13_POLYMYALGIA	Polymyalgia rheumatica	Polymyalgia rheumatica || ||	TRUE	MedicineITLab	6	79684023	0.025941	2.68478e-06	ebi-met1400-GCST90199633	6902	Suberate (C8-DC) levels || id:ebi-met1400-GCST90199633	TRUE	reported	MedicineITLab	0.00312857	21.6549	22.0296	2	TRUE
rs72777931	A	G	A	G	0.336072	0.121927	0.0147465	0.0357313	FALSE	FALSE	FALSE	finngen_R12_M13_POLYMYALGIA	16	23857673	0.0561925	489252	0.0300213	Polymyalgia rheumatica || id:finngen_R12_M13_POLYMYALGIA	Polymyalgia rheumatica	Polymyalgia rheumatica || ||	TRUE	MedicineITLab	16	23857673	0.0690214	1.12109e-06	ebi-met1400-GCST90199633	6902	Suberate (C8-DC) levels || id:ebi-met1400-GCST90199633	TRUE	reported	MedicineITLab	0.00328195	22.72	23.7081	2	TRUE
rs848290	T	A	T	A	-0.165088	-0.0305225	0.068549	0.0454159	FALSE	TRUE	FALSE	finngen_R12_M13_POLYMYALGIA	2	58162047	0.0494442	489252	0.537029	Polymyalgia rheumatica || id:finngen_R12_M13_POLYMYALGIA	Polymyalgia rheumatica	Polymyalgia rheumatica || ||	TRUE	MedicineITLab	2	58162047	0.0330302	5.79013e-07	ebi-met1400-GCST90199633	6902	Suberate (C8-DC) levels || id:ebi-met1400-GCST90199633	TRUE	reported	MedicineITLab	0.00348034	24.0982	24.9809	2	TRUE
rs1040519	G	A	G	A	-0.0818991	-0.0306389	0.708369	0.618914	FALSE	FALSE	FALSE	finngen_R12_M13_POLYMYALGIA	6	9542333	0.0211657	489252	0.147737	Polymyalgia rheumatica || id:finngen_R12_M13_POLYMYALGIA	Polymyalgia rheumatica	Polymyalgia rheumatica || ||	TRUE	MedicineITLab	6	9542333	0.0168315	1.13978e-06	ebi-met1400-GCST90199634	8128	5-hydroxylysine levels || id:ebi-met1400-GCST90199634	TRUE	reported	MedicineITLab	0.00277129	22.5821	23.6762	2	TRUE
rs115469488	A	G	A	G	-0.663355	-0.135285	0.00284936	0.0102042	FALSE	FALSE	FALSE	finngen_R12_M13_POLYMYALGIA	22	22766918	0.104887	489252	0.197113	Polymyalgia rheumatica || id:finngen_R12_M13_POLYMYALGIA	Polymyalgia rheumatica	Polymyalgia rheumatica || ||	TRUE	MedicineITLab	22	22766918	0.14407	4.13661e-06	ebi-met1400-GCST90199634	8128	5-hydroxylysine levels || id:ebi-met1400-GCST90199634	TRUE	reported	MedicineITLab	0.00250052	20.3702	21.2004	2	TRUE
rs12499749	A	G	A	G	0.176873	0.0245882	0.0455162	0.0360671	FALSE	FALSE	FALSE	finngen_R12_M13_POLYMYALGIA	4	30325758	0.0543397	489252	0.650916	Polymyalgia rheumatica || id:finngen_R12_M13_POLYMYALGIA	Polymyalgia rheumatica	Polymyalgia rheumatica || ||	TRUE	MedicineITLab	4	30325758	0.0364889	1.25139e-06	ebi-met1400-GCST90199634	8128	5-hydroxylysine levels || id:ebi-met1400-GCST90199634	TRUE	reported	MedicineITLab	0.00271824	22.1486	23.4964	2	TRUE
rs144429282	T	C	T	C	0.387083	0.0261658	0.0119106	0.0281386	FALSE	FALSE	FALSE	finngen_R12_M13_POLYMYALGIA	3	30096963	0.0613094	489252	0.669538	Polymyalgia rheumatica || id:finngen_R12_M13_POLYMYALGIA	Polymyalgia rheumatica	Polymyalgia rheumatica || ||	TRUE	MedicineITLab	3	30096963	0.0705729	4.13767e-08	ebi-met1400-GCST90199634	8128	5-hydroxylysine levels || id:ebi-met1400-GCST90199634	TRUE	reported	MedicineITLab	0.0035267	28.7594	30.0838	2	TRUE
rs17533872	T	C	T	C	0.0752854	0.0063727	0.424131	0.379107	FALSE	FALSE	FALSE	finngen_R12_M13_POLYMYALGIA	13	41641427	0.0210072	489252	0.761616	Polymyalgia rheumatica || id:finngen_R12_M13_POLYMYALGIA	Polymyalgia rheumatica	Polymyalgia rheumatica || ||	TRUE	MedicineITLab	13	41641427	0.0158196	1.94553e-06	ebi-met1400-GCST90199634	8128	5-hydroxylysine levels || id:ebi-met1400-GCST90199634	TRUE	reported	MedicineITLab	0.0027687	22.5609	22.648	2	TRUE
rs3819547	C	G	C	G	-0.124927	-0.0244378	0.0878938	0.0506342	FALSE	TRUE	FALSE	finngen_R12_M13_POLYMYALGIA	14	72465045	0.0461372	489252	0.596336	Polymyalgia rheumatica || id:finngen_R12_M13_POLYMYALGIA	Polymyalgia rheumatica	Polymyalgia rheumatica || ||	TRUE	MedicineITLab	14	72465045	0.0272675	4.61627e-06	ebi-met1400-GCST90199634	8128	5-hydroxylysine levels || id:ebi-met1400-GCST90199634	TRUE	reported	MedicineITLab	0.00250234	20.385	20.9905	2	TRUE
rs3885951	G	A	G	A	0.578606	-0.000685214	0.0990508	0.0632743	FALSE	FALSE	FALSE	finngen_R12_M13_POLYMYALGIA	15	78533575	0.0418832	489252	0.986947	Polymyalgia rheumatica || id:finngen_R12_M13_POLYMYALGIA	Polymyalgia rheumatica	Polymyalgia rheumatica || ||	TRUE	MedicineITLab	15	78533575	0.0249628	7.46543e-119	ebi-met1400-GCST90199634	8128	5-hydroxylysine levels || id:ebi-met1400-GCST90199634	TRUE	reported	MedicineITLab	0.0597522	516.403	537.254	2	TRUE
rs55700529	A	G	A	G	0.292762	-0.0489704	0.0170546	0.0220997	FALSE	FALSE	FALSE	finngen_R12_M13_POLYMYALGIA	1	17851418	0.0687745	489252	0.476438	Polymyalgia rheumatica || id:finngen_R12_M13_POLYMYALGIA	Polymyalgia rheumatica	Polymyalgia rheumatica || ||	TRUE	MedicineITLab	1	17851418	0.0593343	8.05186e-07	ebi-met1400-GCST90199634	8128	5-hydroxylysine levels || id:ebi-met1400-GCST90199634	TRUE	reported	MedicineITLab	0.00287363	23.4184	24.3454	2	TRUE
rs58374597	A	T	A	T	0.610277	-0.0948958	0.0158799	0.018855	FALSE	TRUE	FALSE	finngen_R12_M13_POLYMYALGIA	15	78417591	0.0778324	489252	0.222756	Polymyalgia rheumatica || id:finngen_R12_M13_POLYMYALGIA	Polymyalgia rheumatica	Polymyalgia rheumatica || ||	TRUE	MedicineITLab	15	78417591	0.0609732	1.39229e-23	ebi-met1400-GCST90199634	8128	5-hydroxylysine levels || id:ebi-met1400-GCST90199634	TRUE	reported	MedicineITLab	0.0116407	95.7066	100.179	2	TRUE
rs6495304	A	G	A	G	0.266767	-0.0101132	0.973048	0.93632	FALSE	FALSE	FALSE	finngen_R12_M13_POLYMYALGIA	15	78508074	0.0420422	489252	0.809905	Polymyalgia rheumatica || id:finngen_R12_M13_POLYMYALGIA	Polymyalgia rheumatica	Polymyalgia rheumatica || ||	TRUE	MedicineITLab	15	78508074	0.0475445	2.01281e-08	ebi-met1400-GCST90199634	8128	5-hydroxylysine levels || id:ebi-met1400-GCST90199634	TRUE	reported	MedicineITLab	0.00373267	30.4453	31.4821	2	TRUE
rs73248769	C	T	C	T	0.397814	-0.0347278	0.00837335	0.0171809	FALSE	FALSE	FALSE	finngen_R12_M13_POLYMYALGIA	8	32271206	0.0787768	489252	0.65933	Polymyalgia rheumatica || id:finngen_R12_M13_POLYMYALGIA	Polymyalgia rheumatica	Polymyalgia rheumatica || ||	TRUE	MedicineITLab	8	32271206	0.0842519	2.33854e-06	ebi-met1400-GCST90199634	8128	5-hydroxylysine levels || id:ebi-met1400-GCST90199634	TRUE	reported	MedicineITLab	0.00262807	21.412	22.2947	2	TRUE
rs74582811	G	A	G	A	0.227003	-0.0403937	0.0289046	0.0529864	FALSE	FALSE	FALSE	finngen_R12_M13_POLYMYALGIA	15	78966596	0.0457601	489252	0.377383	Polymyalgia rheumatica || id:finngen_R12_M13_POLYMYALGIA	Polymyalgia rheumatica	Polymyalgia rheumatica || ||	TRUE	MedicineITLab	15	78966596	0.0458676	7.45581e-07	ebi-met1400-GCST90199634	8128	5-hydroxylysine levels || id:ebi-met1400-GCST90199634	TRUE	reported	MedicineITLab	0.00289282	23.5753	24.4935	2	TRUE
rs112307471	A	G	A	G	-0.238964	-0.0442128	0.0250225	0.0142605	FALSE	FALSE	FALSE	finngen_R12_M13_POLYMYALGIA	1	204454067	0.0866266	489252	0.609783	Polymyalgia rheumatica || id:finngen_R12_M13_POLYMYALGIA	Polymyalgia rheumatica	Polymyalgia rheumatica || ||	TRUE	MedicineITLab	1	204454067	0.0506661	2.40006e-06	ebi-met1400-GCST90199635	7925	3-phenylpropionate hydrocinnamate levels || id:ebi-met1400-GCST90199635	TRUE	reported	MedicineITLab	0.00278625	22.1371	22.2449	2	TRUE
rs116511059	T	C	T	C	0.400938	0.185474	0.0094268	0.00371122	FALSE	FALSE	FALSE	finngen_R12_M13_POLYMYALGIA	5	27584519	0.169511	489252	0.27388	Polymyalgia rheumatica || id:finngen_R12_M13_POLYMYALGIA	Polymyalgia rheumatica	Polymyalgia rheumatica || ||	TRUE	MedicineITLab	5	27584519	0.0799895	5.37602e-07	ebi-met1400-GCST90199635	7925	3-phenylpropionate hydrocinnamate levels || id:ebi-met1400-GCST90199635	TRUE	reported	MedicineITLab	0.00300217	23.8578	25.124	2	TRUE
rs12929353	A	G	A	G	-0.396283	-0.127603	0.00898891	0.0142145	FALSE	FALSE	FALSE	finngen_R12_M13_POLYMYALGIA	16	1189810	0.0893257	489252	0.153145	Polymyalgia rheumatica || id:finngen_R12_M13_POLYMYALGIA	Polymyalgia rheumatica	Polymyalgia rheumatica || ||	TRUE	MedicineITLab	16	1189810	0.0827237	1.6642e-06	ebi-met1400-GCST90199635	7925	3-phenylpropionate hydrocinnamate levels || id:ebi-met1400-GCST90199635	TRUE	reported	MedicineITLab	0.00279786	22.2297	22.9483	2	TRUE
rs13283163	A	G	A	G	0.170526	0.000493718	0.0526149	0.0316498	FALSE	FALSE	FALSE	finngen_R12_M13_POLYMYALGIA	9	3389660	0.0574813	489252	0.993147	Polymyalgia rheumatica || id:finngen_R12_M13_POLYMYALGIA	Polymyalgia rheumatica	Polymyalgia rheumatica || ||	TRUE	MedicineITLab	9	3389660	0.0347529	9.25742e-07	ebi-met1400-GCST90199635	7925	3-phenylpropionate hydrocinnamate levels || id:ebi-met1400-GCST90199635	TRUE	reported	MedicineITLab	0.00289899	23.0355	24.0768	2	TRUE
rs141685561	T	C	T	C	-0.143423	-0.00788594	0.0739347	0.0315839	FALSE	FALSE	FALSE	finngen_R12_M13_POLYMYALGIA	11	23891620	0.0572134	489252	0.890372	Polymyalgia rheumatica || id:finngen_R12_M13_POLYMYALGIA	Polymyalgia rheumatica	Polymyalgia rheumatica || ||	TRUE	MedicineITLab	11	23891620	0.0298661	1.56938e-06	ebi-met1400-GCST90199635	7925	3-phenylpropionate hydrocinnamate levels || id:ebi-met1400-GCST90199635	TRUE	reported	MedicineITLab	0.00281681	22.3806	23.0611	2	TRUE
rs145409686	C	T	C	T	-0.550427	-0.00417301	0.0041228	0.0466586	FALSE	FALSE	FALSE	finngen_R12_M13_POLYMYALGIA	2	28328582	0.0490977	489252	0.932266	Polymyalgia rheumatica || id:finngen_R12_M13_POLYMYALGIA	Polymyalgia rheumatica	Polymyalgia rheumatica || ||	TRUE	MedicineITLab	2	28328582	0.120275	4.73054e-06	ebi-met1400-GCST90199635	7925	3-phenylpropionate hydrocinnamate levels || id:ebi-met1400-GCST90199635	TRUE	reported	MedicineITLab	0.00248787	19.7605	20.9435	2	TRUE
rs146175767	T	C	T	C	-0.121342	0.0765584	0.0945706	0.0661124	FALSE	FALSE	FALSE	finngen_R12_M13_POLYMYALGIA	4	86073341	0.0408697	489252	0.0610366	Polymyalgia rheumatica || id:finngen_R12_M13_POLYMYALGIA	Polymyalgia rheumatica	Polymyalgia rheumatica || ||	TRUE	MedicineITLab	4	86073341	0.0264241	4.38776e-06	ebi-met1400-GCST90199635	7925	3-phenylpropionate hydrocinnamate levels || id:ebi-met1400-GCST90199635	TRUE	reported	MedicineITLab	0.00252152	20.0285	21.0873	2	TRUE
rs147941428	G	A	G	A	-0.340237	0.0102853	0.0130043	0.0567509	FALSE	FALSE	FALSE	finngen_R12_M13_POLYMYALGIA	7	5766027	0.0445874	489252	0.817566	Polymyalgia rheumatica || id:finngen_R12_M13_POLYMYALGIA	Polymyalgia rheumatica	Polymyalgia rheumatica || ||	TRUE	MedicineITLab	7	5766027	0.0690333	8.28252e-07	ebi-met1400-GCST90199635	7925	3-phenylpropionate hydrocinnamate levels || id:ebi-met1400-GCST90199635	TRUE	reported	MedicineITLab	0.00297163	23.6144	24.291	2	TRUE
rs148153141	G	A	G	A	-0.27871	0.0825358	0.0199163	0.00452737	FALSE	FALSE	FALSE	finngen_R12_M13_POLYMYALGIA	16	20426589	0.15712	489252	0.59937	Polymyalgia rheumatica || id:finngen_R12_M13_POLYMYALGIA	Polymyalgia rheumatica	Polymyalgia rheumatica || ||	TRUE	MedicineITLab	16	20426589	0.0551887	4.41503e-07	ebi-met1400-GCST90199635	7925	3-phenylpropionate hydrocinnamate levels || id:ebi-met1400-GCST90199635	TRUE	reported	MedicineITLab	0.00303254	24.0999	25.5038	2	TRUE
rs17767728	C	T	C	T	0.0909404	-0.00760614	0.194635	0.168522	FALSE	FALSE	FALSE	finngen_R12_M13_POLYMYALGIA	2	133697804	0.0273676	489252	0.78107	Polymyalgia rheumatica || id:finngen_R12_M13_POLYMYALGIA	Polymyalgia rheumatica	Polymyalgia rheumatica || ||	TRUE	MedicineITLab	2	133697804	0.0194777	3.02745e-06	ebi-met1400-GCST90199635	7925	3-phenylpropionate hydrocinnamate levels || id:ebi-met1400-GCST90199635	TRUE	reported	MedicineITLab	0.00259273	20.5956	21.7991	2	TRUE
rs191187061	T	C	T	C	-0.304207	-0.00974639	0.0178844	0.0191082	FALSE	FALSE	FALSE	finngen_R12_M13_POLYMYALGIA	1	156527256	0.0736931	489252	0.894782	Polymyalgia rheumatica || id:finngen_R12_M13_POLYMYALGIA	Polymyalgia rheumatica	Polymyalgia rheumatica || ||	TRUE	MedicineITLab	1	156527256	0.0586874	2.1775e-07	ebi-met1400-GCST90199635	7925	3-phenylpropionate hydrocinnamate levels || id:ebi-met1400-GCST90199635	TRUE	reported	MedicineITLab	0.00325091	25.841	26.8688	2	TRUE
rs2186671	G	A	G	A	-0.0760014	-0.0486751	0.448059	0.522353	FALSE	FALSE	FALSE	finngen_R12_M13_POLYMYALGIA	11	109407701	0.0205671	489252	0.0179502	Polymyalgia rheumatica || id:finngen_R12_M13_POLYMYALGIA	Polymyalgia rheumatica	Polymyalgia rheumatica || ||	TRUE	MedicineITLab	11	109407701	0.016068	2.24527e-06	ebi-met1400-GCST90199635	7925	3-phenylpropionate hydrocinnamate levels || id:ebi-met1400-GCST90199635	TRUE	reported	MedicineITLab	0.00285694	22.7004	22.3728	2	TRUE
rs34927101	T	C	T	C	0.294909	-0.231365	0.0178774	0.0200114	FALSE	FALSE	FALSE	finngen_R12_M13_POLYMYALGIA	16	20433373	0.0775081	489252	0.00283544	Polymyalgia rheumatica || id:finngen_R12_M13_POLYMYALGIA	Polymyalgia rheumatica	Polymyalgia rheumatica || ||	TRUE	MedicineITLab	16	20433373	0.0587005	5.06156e-07	ebi-met1400-GCST90199635	7925	3-phenylpropionate hydrocinnamate levels || id:ebi-met1400-GCST90199635	TRUE	reported	MedicineITLab	0.00305405	24.2714	25.2402	2	TRUE
rs4812445	G	A	G	A	-0.0994662	0.00263093	0.253933	0.275705	FALSE	FALSE	FALSE	finngen_R12_M13_POLYMYALGIA	20	40610096	0.0229755	489252	0.908833	Polymyalgia rheumatica || id:finngen_R12_M13_POLYMYALGIA	Polymyalgia rheumatica	Polymyalgia rheumatica || ||	TRUE	MedicineITLab	20	40610096	0.0192108	2.24745e-07	ebi-met1400-GCST90199635	7925	3-phenylpropionate hydrocinnamate levels || id:ebi-met1400-GCST90199635	TRUE	reported	MedicineITLab	0.00374868	29.8125	26.8077	2	TRUE
rs62058082	T	C	T	C	-0.105084	-0.0129995	0.168677	0.229873	FALSE	FALSE	FALSE	finngen_R12_M13_POLYMYALGIA	17	12879352	0.0242751	489252	0.592299	Polymyalgia rheumatica || id:finngen_R12_M13_POLYMYALGIA	Polymyalgia rheumatica	Polymyalgia rheumatica || ||	TRUE	MedicineITLab	17	12879352	0.0220071	1.7969e-06	ebi-met1400-GCST90199635	7925	3-phenylpropionate hydrocinnamate levels || id:ebi-met1400-GCST90199635	TRUE	reported	MedicineITLab	0.00309691	24.6131	22.8007	2	TRUE
rs74432647	T	C	T	C	0.150663	0.0481832	0.0724275	0.0687983	FALSE	FALSE	FALSE	finngen_R12_M13_POLYMYALGIA	2	224858109	0.0399997	489252	0.228362	Polymyalgia rheumatica || id:finngen_R12_M13_POLYMYALGIA	Polymyalgia rheumatica	Polymyalgia rheumatica || ||	TRUE	MedicineITLab	2	224858109	0.0304065	7.23414e-07	ebi-met1400-GCST90199635	7925	3-phenylpropionate hydrocinnamate levels || id:ebi-met1400-GCST90199635	TRUE	reported	MedicineITLab	0.00304996	24.2388	24.5516	2	TRUE
rs79970883	T	C	T	C	-0.195098	0.010439	0.042993	0.0665213	FALSE	FALSE	FALSE	finngen_R12_M13_POLYMYALGIA	13	84382959	0.0411494	489252	0.799739	Polymyalgia rheumatica || id:finngen_R12_M13_POLYMYALGIA	Polymyalgia rheumatica	Polymyalgia rheumatica || ||	TRUE	MedicineITLab	13	84382959	0.03888	5.2225e-07	ebi-met1400-GCST90199635	7925	3-phenylpropionate hydrocinnamate levels || id:ebi-met1400-GCST90199635	TRUE	reported	MedicineITLab	0.00313219	24.8943	25.1798	2	TRUE
rs10216901	T	C	T	C	-0.092585	0.0245292	0.372432	0.380401	FALSE	FALSE	FALSE	finngen_R12_M13_POLYMYALGIA	8	39947074	0.0209489	489252	0.241637	Polymyalgia rheumatica || id:finngen_R12_M13_POLYMYALGIA	Polymyalgia rheumatica	Polymyalgia rheumatica || ||	TRUE	MedicineITLab	8	39947074	0.0153069	1.4614e-09	ebi-met1400-GCST90199636	8244	Kynurenine levels || id:ebi-met1400-GCST90199636	TRUE	reported	MedicineITLab	0.004007	33.1585	36.5853	2	TRUE
rs10516101	T	C	T	C	-0.123617	0.0336774	0.0812102	0.0825201	FALSE	FALSE	FALSE	finngen_R12_M13_POLYMYALGIA	5	173639728	0.0374838	489252	0.368944	Polymyalgia rheumatica || id:finngen_R12_M13_POLYMYALGIA	Polymyalgia rheumatica	Polymyalgia rheumatica || ||	TRUE	MedicineITLab	5	173639728	0.0269608	4.53863e-06	ebi-met1400-GCST90199636	8244	Kynurenine levels || id:ebi-met1400-GCST90199636	TRUE	reported	MedicineITLab	0.00228041	18.8381	21.0228	2	TRUE
rs3184504	C	T	C	T	-0.108142	-0.0310115	0.513669	0.593503	FALSE	FALSE	FALSE	finngen_R12_M13_POLYMYALGIA	12	111446804	0.0207559	489252	0.135148	Polymyalgia rheumatica || id:finngen_R12_M13_POLYMYALGIA	Polymyalgia rheumatica	Polymyalgia rheumatica || ||	TRUE	MedicineITLab	12	111446804	0.0148104	2.83947e-13	ebi-met1400-GCST90199636	8244	Kynurenine levels || id:ebi-met1400-GCST90199636	TRUE	reported	MedicineITLab	0.00584298	48.4408	53.3157	2	TRUE
rs4843270	A	C	A	C	0.205627	0.00774189	0.265349	0.228777	FALSE	FALSE	FALSE	finngen_R12_M13_POLYMYALGIA	16	87844466	0.024285	489252	0.749884	Polymyalgia rheumatica || id:finngen_R12_M13_POLYMYALGIA	Polymyalgia rheumatica	Polymyalgia rheumatica || ||	TRUE	MedicineITLab	16	87844466	0.0165261	1.53431e-35	ebi-met1400-GCST90199636	8244	Kynurenine levels || id:ebi-met1400-GCST90199636	TRUE	reported	MedicineITLab	0.016485	138.147	154.817	2	TRUE
rs55879891	A	C	A	C	0.101148	0.022517	0.137167	0.174219	FALSE	FALSE	FALSE	finngen_R12_M13_POLYMYALGIA	8	127356687	0.0272469	489252	0.408574	Polymyalgia rheumatica || id:finngen_R12_M13_POLYMYALGIA	Polymyalgia rheumatica	Polymyalgia rheumatica || ||	TRUE	MedicineITLab	8	127356687	0.0215999	2.83001e-06	ebi-met1400-GCST90199636	8244	Kynurenine levels || id:ebi-met1400-GCST90199636	TRUE	reported	MedicineITLab	0.0024217	20.0081	21.9286	2	TRUE
rs61825638	T	C	T	C	0.130031	-0.0149338	0.246402	0.235068	FALSE	FALSE	FALSE	finngen_R12_M13_POLYMYALGIA	1	241550102	0.0240702	489252	0.534978	Polymyalgia rheumatica || id:finngen_R12_M13_POLYMYALGIA	Polymyalgia rheumatica	Polymyalgia rheumatica || ||	TRUE	MedicineITLab	1	241550102	0.0171027	2.89497e-14	ebi-met1400-GCST90199636	8244	Kynurenine levels || id:ebi-met1400-GCST90199636	TRUE	reported	MedicineITLab	0.00627925	52.0806	57.8049	2	TRUE
rs6440053	A	T	A	T	0.0964971	-0.0237949	0.842367	0.823673	FALSE	TRUE	FALSE	finngen_R12_M13_POLYMYALGIA	3	141940670	0.0267381	489252	0.373507	Polymyalgia rheumatica || id:finngen_R12_M13_POLYMYALGIA	Polymyalgia rheumatica	Polymyalgia rheumatica || ||	TRUE	MedicineITLab	3	141940670	0.0204102	2.26858e-06	ebi-met1400-GCST90199636	8244	Kynurenine levels || id:ebi-met1400-GCST90199636	TRUE	reported	MedicineITLab	0.0024729	20.4322	22.3529	2	TRUE
rs6481144	C	A	C	A	-0.21192	-0.0422558	0.971072	0.972659	FALSE	FALSE	FALSE	finngen_R12_M13_POLYMYALGIA	10	55140633	0.0631281	489252	0.503262	Polymyalgia rheumatica || id:finngen_R12_M13_POLYMYALGIA	Polymyalgia rheumatica	Polymyalgia rheumatica || ||	TRUE	MedicineITLab	10	55140633	0.0450635	2.56748e-06	ebi-met1400-GCST90199636	8244	Kynurenine levels || id:ebi-met1400-GCST90199636	TRUE	reported	MedicineITLab	0.00252315	20.8484	22.1154	2	TRUE
rs6540080	A	G	A	G	-0.107927	0.0214444	0.287217	0.353493	FALSE	FALSE	FALSE	finngen_R12_M13_POLYMYALGIA	16	87784963	0.0213793	489252	0.315838	Polymyalgia rheumatica || id:finngen_R12_M13_POLYMYALGIA	Polymyalgia rheumatica	Polymyalgia rheumatica || ||	TRUE	MedicineITLab	16	87784963	0.0164258	5.01151e-11	ebi-met1400-GCST90199636	8244	Kynurenine levels || id:ebi-met1400-GCST90199636	TRUE	reported	MedicineITLab	0.00476933	39.4972	43.1725	2	TRUE
rs72761290	A	C	A	C	0.135722	-0.00784373	0.0752681	0.0776592	FALSE	FALSE	FALSE	finngen_R12_M13_POLYMYALGIA	9	130403493	0.0386548	489252	0.839199	Polymyalgia rheumatica || id:finngen_R12_M13_POLYMYALGIA	Polymyalgia rheumatica	Polymyalgia rheumatica || ||	TRUE	MedicineITLab	9	130403493	0.0286233	2.11975e-06	ebi-met1400-GCST90199636	8244	Kynurenine levels || id:ebi-met1400-GCST90199636	TRUE	reported	MedicineITLab	0.00256423	21.1887	22.4834	2	TRUE
rs75973738	A	T	A	T	-0.194072	-0.00597163	0.0423521	0.0676552	FALSE	TRUE	FALSE	finngen_R12_M13_POLYMYALGIA	14	84718587	0.0407401	489252	0.883464	Polymyalgia rheumatica || id:finngen_R12_M13_POLYMYALGIA	Polymyalgia rheumatica	Polymyalgia rheumatica || ||	TRUE	MedicineITLab	14	84718587	0.0374159	2.13841e-07	ebi-met1400-GCST90199636	8244	Kynurenine levels || id:ebi-met1400-GCST90199636	TRUE	reported	MedicineITLab	0.00305518	25.2579	26.9038	2	TRUE
rs9821445	C	T	C	T	0.0994985	-0.03718	0.147783	0.119073	FALSE	FALSE	FALSE	finngen_R12_M13_POLYMYALGIA	3	184219831	0.0312306	489252	0.233849	Polymyalgia rheumatica || id:finngen_R12_M13_POLYMYALGIA	Polymyalgia rheumatica	Polymyalgia rheumatica || ||	TRUE	MedicineITLab	3	184219831	0.0206581	1.46142e-06	ebi-met1400-GCST90199636	8244	Kynurenine levels || id:ebi-met1400-GCST90199636	TRUE	reported	MedicineITLab	0.00249366	20.6041	23.1981	2	TRUE
rs9933330	T	C	T	C	-0.103406	-0.0780153	0.180459	0.225999	FALSE	FALSE	FALSE	finngen_R12_M13_POLYMYALGIA	16	20355488	0.0247132	489252	0.001595	Polymyalgia rheumatica || id:finngen_R12_M13_POLYMYALGIA	Polymyalgia rheumatica	Polymyalgia rheumatica || ||	TRUE	MedicineITLab	16	20355488	0.0193124	8.58377e-08	ebi-met1400-GCST90199636	8244	Kynurenine levels || id:ebi-met1400-GCST90199636	TRUE	reported	MedicineITLab	0.00316279	26.1504	28.6694	2	TRUE
rs9988529	C	T	C	T	-0.180183	-0.0362394	0.042129	0.115963	FALSE	FALSE	FALSE	finngen_R12_M13_POLYMYALGIA	1	63194695	0.0323101	489252	0.262028	Polymyalgia rheumatica || id:finngen_R12_M13_POLYMYALGIA	Polymyalgia rheumatica	Polymyalgia rheumatica || ||	TRUE	MedicineITLab	1	63194695	0.036929	1.06523e-06	ebi-met1400-GCST90199636	8244	Kynurenine levels || id:ebi-met1400-GCST90199636	TRUE	reported	MedicineITLab	0.00262027	21.653	23.8063	2	TRUE
rs10168931	A	G	A	G	0.123014	0.0230921	0.224014	0.17807	FALSE	FALSE	FALSE	finngen_R12_M13_POLYMYALGIA	2	73650092	0.0265994	489252	0.385315	Polymyalgia rheumatica || id:finngen_R12_M13_POLYMYALGIA	Polymyalgia rheumatica	Polymyalgia rheumatica || ||	TRUE	MedicineITLab	2	73650092	0.0183105	1.83992e-11	ebi-met1400-GCST90199637	7802	N-acetylglutamate levels || id:ebi-met1400-GCST90199637	TRUE	reported	MedicineITLab	0.005261	41.2528	45.1345	2	TRUE
rs10762589	T	C	T	C	-0.0883667	0.0187211	0.752636	0.67734	FALSE	FALSE	FALSE	finngen_R12_M13_POLYMYALGIA	10	74229994	0.0218112	489252	0.390711	Polymyalgia rheumatica || id:finngen_R12_M13_POLYMYALGIA	Polymyalgia rheumatica	Polymyalgia rheumatica || ||	TRUE	MedicineITLab	10	74229994	0.017702	5.97844e-07	ebi-met1400-GCST90199637	7802	N-acetylglutamate levels || id:ebi-met1400-GCST90199637	TRUE	reported	MedicineITLab	0.00290756	22.7451	24.9191	2	TRUE
rs10854172	C	T	C	T	0.116341	0.0128431	0.187765	0.207727	FALSE	FALSE	FALSE	finngen_R12_M13_POLYMYALGIA	20	46598884	0.0252386	489252	0.610845	Polymyalgia rheumatica || id:finngen_R12_M13_POLYMYALGIA	Polymyalgia rheumatica	Polymyalgia rheumatica || ||	TRUE	MedicineITLab	20	46598884	0.01969	3.44954e-09	ebi-met1400-GCST90199637	7802	N-acetylglutamate levels || id:ebi-met1400-GCST90199637	TRUE	reported	MedicineITLab	0.0041285	32.3358	34.912	2	TRUE
rs10872573	C	T	C	T	-0.0805091	0.0258357	0.723072	0.637203	FALSE	FALSE	FALSE	finngen_R12_M13_POLYMYALGIA	6	100362746	0.0213945	489252	0.227207	Polymyalgia rheumatica || id:finngen_R12_M13_POLYMYALGIA	Polymyalgia rheumatica	Polymyalgia rheumatica || ||	TRUE	MedicineITLab	6	100362746	0.0174765	4.09071e-06	ebi-met1400-GCST90199637	7802	N-acetylglutamate levels || id:ebi-met1400-GCST90199637	TRUE	reported	MedicineITLab	0.00259578	20.2998	21.2217	2	TRUE
rs12070599	A	G	A	G	-0.0833283	-0.0343865	0.31028	0.251577	FALSE	FALSE	FALSE	finngen_R12_M13_POLYMYALGIA	1	166530566	0.023731	489252	0.147334	Polymyalgia rheumatica || id:finngen_R12_M13_POLYMYALGIA	Polymyalgia rheumatica	Polymyalgia rheumatica || ||	TRUE	MedicineITLab	1	166530566	0.0173446	1.55314e-06	ebi-met1400-GCST90199637	7802	N-acetylglutamate levels || id:ebi-met1400-GCST90199637	TRUE	reported	MedicineITLab	0.00297195	23.2503	23.0811	2	TRUE
rs12554315	A	T	A	T	0.155318	-0.00801199	0.0556449	0.0692659	FALSE	TRUE	FALSE	finngen_R12_M13_POLYMYALGIA	9	26390175	0.0405158	489252	0.843241	Polymyalgia rheumatica || id:finngen_R12_M13_POLYMYALGIA	Polymyalgia rheumatica	Polymyalgia rheumatica || ||	TRUE	MedicineITLab	9	26390175	0.0339765	4.84654e-06	ebi-met1400-GCST90199637	7802	N-acetylglutamate levels || id:ebi-met1400-GCST90199637	TRUE	reported	MedicineITLab	0.00253533	19.8258	20.8971	2	TRUE
rs148804382	A	C	A	C	0.395956	-0.206377	0.0103166	0.0064487	FALSE	FALSE	FALSE	finngen_R12_M13_POLYMYALGIA	3	52078217	0.129672	489252	0.111491	Polymyalgia rheumatica || id:finngen_R12_M13_POLYMYALGIA	Polymyalgia rheumatica	Polymyalgia rheumatica || ||	TRUE	MedicineITLab	3	52078217	0.0769657	2.68117e-07	ebi-met1400-GCST90199637	7802	N-acetylglutamate levels || id:ebi-met1400-GCST90199637	TRUE	reported	MedicineITLab	0.00320152	25.0521	26.4667	2	TRUE
rs186654219	A	G	A	G	0.36491	0.0264735	0.0103212	0.00357889	FALSE	FALSE	FALSE	finngen_R12_M13_POLYMYALGIA	5	64819753	0.1699	489252	0.876176	Polymyalgia rheumatica || id:finngen_R12_M13_POLYMYALGIA	Polymyalgia rheumatica	Polymyalgia rheumatica || ||	TRUE	MedicineITLab	5	64819753	0.0767441	1.98548e-06	ebi-met1400-GCST90199637	7802	N-acetylglutamate levels || id:ebi-met1400-GCST90199637	TRUE	reported	MedicineITLab	0.00272036	21.2767	22.609	2	TRUE
rs2803552	C	T	C	T	-0.205145	-0.0681501	0.96381	0.979035	FALSE	FALSE	FALSE	finngen_R12_M13_POLYMYALGIA	10	86543369	0.0716274	489252	0.341374	Polymyalgia rheumatica || id:finngen_R12_M13_POLYMYALGIA	Polymyalgia rheumatica	Polymyalgia rheumatica || ||	TRUE	MedicineITLab	10	86543369	0.0419759	1.02278e-06	ebi-met1400-GCST90199637	7802	N-acetylglutamate levels || id:ebi-met1400-GCST90199637	TRUE	reported	MedicineITLab	0.00293584	22.967	23.8848	2	TRUE
rs4336667	A	G	A	G	-0.0726878	0.0254812	0.567883	0.547721	FALSE	FALSE	FALSE	finngen_R12_M13_POLYMYALGIA	9	105978380	0.0204755	489252	0.213327	Polymyalgia rheumatica || id:finngen_R12_M13_POLYMYALGIA	Polymyalgia rheumatica	Polymyalgia rheumatica || ||	TRUE	MedicineITLab	9	105978380	0.0157023	3.67215e-06	ebi-met1400-GCST90199637	7802	N-acetylglutamate levels || id:ebi-met1400-GCST90199637	TRUE	reported	MedicineITLab	0.00259306	20.2785	21.4287	2	TRUE
rs60665648	C	T	C	T	-0.261085	-0.110497	0.0195022	0.00901013	FALSE	FALSE	FALSE	finngen_R12_M13_POLYMYALGIA	13	41455862	0.107512	489252	0.30406	Polymyalgia rheumatica || id:finngen_R12_M13_POLYMYALGIA	Polymyalgia rheumatica	Polymyalgia rheumatica || ||	TRUE	MedicineITLab	13	41455862	0.0554528	2.49863e-06	ebi-met1400-GCST90199637	7802	N-acetylglutamate levels || id:ebi-met1400-GCST90199637	TRUE	reported	MedicineITLab	0.0026069	20.387	22.1675	2	TRUE
rs76105072	C	T	C	T	0.178385	0.0283568	0.0402336	0.0309925	FALSE	FALSE	FALSE	finngen_R12_M13_POLYMYALGIA	4	157967616	0.0593037	489252	0.632534	Polymyalgia rheumatica || id:finngen_R12_M13_POLYMYALGIA	Polymyalgia rheumatica	Polymyalgia rheumatica || ||	TRUE	MedicineITLab	4	157967616	0.0390113	4.81571e-06	ebi-met1400-GCST90199637	7802	N-acetylglutamate levels || id:ebi-met1400-GCST90199637	TRUE	reported	MedicineITLab	0.00245754	19.2161	20.9091	2	TRUE
rs117110311	C	G	C	G	0.488462	0.0374609	0.005377	0.0154993	FALSE	TRUE	FALSE	finngen_R12_M13_POLYMYALGIA	11	107383264	0.0835467	489252	0.653877	Polymyalgia rheumatica || id:finngen_R12_M13_POLYMYALGIA	Polymyalgia rheumatica	Polymyalgia rheumatica || ||	TRUE	MedicineITLab	11	107383264	0.106255	4.28443e-06	ebi-met1400-GCST90199638	8201	Glycerol 3-phosphate levels || id:ebi-met1400-GCST90199638	TRUE	reported	MedicineITLab	0.00255206	20.9778	21.1331	2	TRUE
rs118174096	T	C	T	C	-0.281275	0.030294	0.0158449	0.0197311	FALSE	FALSE	FALSE	finngen_R12_M13_POLYMYALGIA	6	112661622	0.0723215	489252	0.675305	Polymyalgia rheumatica || id:finngen_R12_M13_POLYMYALGIA	Polymyalgia rheumatica	Polymyalgia rheumatica || ||	TRUE	MedicineITLab	6	112661622	0.06139	4.6107e-06	ebi-met1400-GCST90199638	8201	Glycerol 3-phosphate levels || id:ebi-met1400-GCST90199638	TRUE	reported	MedicineITLab	0.00246743	20.2805	20.9926	2	TRUE
rs12770630	T	C	T	C	-0.115058	-0.00362402	0.12587	0.094629	FALSE	FALSE	FALSE	finngen_R12_M13_POLYMYALGIA	10	109776626	0.034708	489252	0.916841	Polymyalgia rheumatica || id:finngen_R12_M13_POLYMYALGIA	Polymyalgia rheumatica	Polymyalgia rheumatica || ||	TRUE	MedicineITLab	10	109776626	0.0235144	9.92606e-07	ebi-met1400-GCST90199638	8201	Glycerol 3-phosphate levels || id:ebi-met1400-GCST90199638	TRUE	reported	MedicineITLab	0.00291314	23.9546	23.9423	2	TRUE
rs138201625	C	G	C	G	0.330102	-0.0120066	0.0129099	0.0099694	FALSE	TRUE	FALSE	finngen_R12_M13_POLYMYALGIA	1	158472466	0.103078	489252	0.907271	Polymyalgia rheumatica || id:finngen_R12_M13_POLYMYALGIA	Polymyalgia rheumatica	Polymyalgia rheumatica || ||	TRUE	MedicineITLab	1	158472466	0.0688063	1.6062e-06	ebi-met1400-GCST90199638	8201	Glycerol 3-phosphate levels || id:ebi-met1400-GCST90199638	TRUE	reported	MedicineITLab	0.00277719	22.8336	23.0165	2	TRUE
rs143671553	G	A	G	A	-0.236422	0.0846687	0.0235791	0.0124892	FALSE	FALSE	FALSE	finngen_R12_M13_POLYMYALGIA	6	76893247	0.0918092	489252	0.356411	Polymyalgia rheumatica || id:finngen_R12_M13_POLYMYALGIA	Polymyalgia rheumatica	Polymyalgia rheumatica || ||	TRUE	MedicineITLab	6	76893247	0.0500149	2.27834e-06	ebi-met1400-GCST90199638	8201	Glycerol 3-phosphate levels || id:ebi-met1400-GCST90199638	TRUE	reported	MedicineITLab	0.00257377	21.1568	22.3448	2	TRUE
rs149000340	T	C	T	C	-0.283142	0.0781175	0.0174881	0.0102286	FALSE	FALSE	FALSE	finngen_R12_M13_POLYMYALGIA	2	207084178	0.103233	489252	0.449222	Polymyalgia rheumatica || id:finngen_R12_M13_POLYMYALGIA	Polymyalgia rheumatica	Polymyalgia rheumatica || ||	TRUE	MedicineITLab	2	207084178	0.059454	1.91329e-06	ebi-met1400-GCST90199638	8201	Glycerol 3-phosphate levels || id:ebi-met1400-GCST90199638	TRUE	reported	MedicineITLab	0.00275498	22.6505	22.6802	2	TRUE
rs149344982	A	G	A	G	0.321236	-0.22556	0.0133024	0.00755933	FALSE	FALSE	FALSE	finngen_R12_M13_POLYMYALGIA	1	21563267	0.11824	489252	0.0564378	Polymyalgia rheumatica || id:finngen_R12_M13_POLYMYALGIA	Polymyalgia rheumatica	Polymyalgia rheumatica || ||	TRUE	MedicineITLab	1	21563267	0.0677323	2.10864e-06	ebi-met1400-GCST90199638	8201	Glycerol 3-phosphate levels || id:ebi-met1400-GCST90199638	TRUE	reported	MedicineITLab	0.0027089	22.2706	22.4935	2	TRUE
rs1780318	T	A	T	A	0.448805	-0.0134882	0.943146	0.925694	FALSE	TRUE	FALSE	finngen_R12_M13_POLYMYALGIA	1	21569132	0.0385803	489252	0.726629	Polymyalgia rheumatica || id:finngen_R12_M13_POLYMYALGIA	Polymyalgia rheumatica	Polymyalgia rheumatica || ||	TRUE	MedicineITLab	1	21569132	0.0333781	3.24475e-41	ebi-met1400-GCST90199638	8201	Glycerol 3-phosphate levels || id:ebi-met1400-GCST90199638	TRUE	reported	MedicineITLab	0.0216016	181.022	180.797	2	TRUE
rs186366783	A	T	A	T	0.2955	0.258823	0.0223242	0.0092858	FALSE	TRUE	FALSE	finngen_R12_M13_POLYMYALGIA	20	5516581	0.103365	489252	0.0122809	Polymyalgia rheumatica || id:finngen_R12_M13_POLYMYALGIA	Polymyalgia rheumatica	Polymyalgia rheumatica || ||	TRUE	MedicineITLab	20	5516581	0.0524575	1.76967e-08	ebi-met1400-GCST90199638	8201	Glycerol 3-phosphate levels || id:ebi-met1400-GCST90199638	TRUE	reported	MedicineITLab	0.00381167	31.3715	31.7322	2	TRUE
rs337370	T	C	T	C	-0.0731129	0.0387266	0.519666	0.482117	FALSE	FALSE	FALSE	finngen_R12_M13_POLYMYALGIA	5	177500083	0.0203981	489252	0.0576249	Polymyalgia rheumatica || id:finngen_R12_M13_POLYMYALGIA	Polymyalgia rheumatica	Polymyalgia rheumatica || ||	TRUE	MedicineITLab	5	177500083	0.0158083	3.74668e-06	ebi-met1400-GCST90199638	8201	Glycerol 3-phosphate levels || id:ebi-met1400-GCST90199638	TRUE	reported	MedicineITLab	0.00266861	21.9385	21.3903	2	TRUE
rs3750309	G	T	G	T	0.0779824	0.0509178	0.455985	0.522884	FALSE	FALSE	FALSE	finngen_R12_M13_POLYMYALGIA	8	60876009	0.020386	489252	0.0125009	Polymyalgia rheumatica || id:finngen_R12_M13_POLYMYALGIA	Polymyalgia rheumatica	Polymyalgia rheumatica || ||	TRUE	MedicineITLab	8	60876009	0.015705	6.85374e-07	ebi-met1400-GCST90199638	8201	Glycerol 3-phosphate levels || id:ebi-met1400-GCST90199638	TRUE	reported	MedicineITLab	0.00301706	24.8118	24.6557	2	TRUE
rs4709324	C	T	C	T	-0.0959369	-0.0098857	0.171541	0.178835	FALSE	FALSE	FALSE	finngen_R12_M13_POLYMYALGIA	6	159442131	0.0265244	489252	0.70937	Polymyalgia rheumatica || id:finngen_R12_M13_POLYMYALGIA	Polymyalgia rheumatica	Polymyalgia rheumatica || ||	TRUE	MedicineITLab	6	159442131	0.0210023	4.92582e-06	ebi-met1400-GCST90199638	8201	Glycerol 3-phosphate levels || id:ebi-met1400-GCST90199638	TRUE	reported	MedicineITLab	0.00261602	21.505	20.8659	2	TRUE
rs537609697	G	A	G	A	-0.424592	-0.0888394	0.00853513	0.0368499	FALSE	FALSE	FALSE	finngen_R12_M13_POLYMYALGIA	16	33920063	0.055308	489252	0.108215	Polymyalgia rheumatica || id:finngen_R12_M13_POLYMYALGIA	Polymyalgia rheumatica	Polymyalgia rheumatica || ||	TRUE	MedicineITLab	16	33920063	0.0873416	1.16631e-06	ebi-met1400-GCST90199638	8201	Glycerol 3-phosphate levels || id:ebi-met1400-GCST90199638	TRUE	reported	MedicineITLab	0.00305113	25.0928	23.632	2	TRUE
rs56704741	C	T	C	T	-0.104833	0.0251033	0.344183	0.345494	FALSE	FALSE	FALSE	finngen_R12_M13_POLYMYALGIA	1	21378351	0.0215187	489252	0.24338	Polymyalgia rheumatica || id:finngen_R12_M13_POLYMYALGIA	Polymyalgia rheumatica	Polymyalgia rheumatica || ||	TRUE	MedicineITLab	1	21378351	0.0165102	2.15937e-10	ebi-met1400-GCST90199638	8201	Glycerol 3-phosphate levels || id:ebi-met1400-GCST90199638	TRUE	reported	MedicineITLab	0.00496133	40.8808	40.3173	2	TRUE
rs6695630	G	C	G	C	-0.110939	-0.0204709	0.12601	0.120612	FALSE	TRUE	FALSE	finngen_R12_M13_POLYMYALGIA	1	39602239	0.0313406	489252	0.513644	Polymyalgia rheumatica || id:finngen_R12_M13_POLYMYALGIA	Polymyalgia rheumatica	Polymyalgia rheumatica || ||	TRUE	MedicineITLab	1	39602239	0.0235356	2.43304e-06	ebi-met1400-GCST90199638	8201	Glycerol 3-phosphate levels || id:ebi-met1400-GCST90199638	TRUE	reported	MedicineITLab	0.00271088	22.2869	22.2187	2	TRUE
rs72650882	C	T	C	T	0.193643	0.0549525	0.0394383	0.0426032	FALSE	FALSE	FALSE	finngen_R12_M13_POLYMYALGIA	1	20713817	0.0505451	489252	0.27695	Polymyalgia rheumatica || id:finngen_R12_M13_POLYMYALGIA	Polymyalgia rheumatica	Polymyalgia rheumatica || ||	TRUE	MedicineITLab	1	20713817	0.0400346	1.31888e-06	ebi-met1400-GCST90199638	8201	Glycerol 3-phosphate levels || id:ebi-met1400-GCST90199638	TRUE	reported	MedicineITLab	0.00284104	23.36	23.3955	2	TRUE
rs7319463	A	G	A	G	-0.217628	-0.0102133	0.0285504	0.0319446	FALSE	FALSE	FALSE	finngen_R12_M13_POLYMYALGIA	13	31418470	0.0587324	489252	0.861947	Polymyalgia rheumatica || id:finngen_R12_M13_POLYMYALGIA	Polymyalgia rheumatica	Polymyalgia rheumatica || ||	TRUE	MedicineITLab	13	31418470	0.0465571	2.94778e-06	ebi-met1400-GCST90199638	8201	Glycerol 3-phosphate levels || id:ebi-met1400-GCST90199638	TRUE	reported	MedicineITLab	0.00262719	21.5971	21.8503	2	TRUE
rs73499488	G	C	G	C	0.248377	-0.0933066	0.0231351	0.0115166	FALSE	TRUE	FALSE	finngen_R12_M13_POLYMYALGIA	11	80347492	0.094866	489252	0.325331	Polymyalgia rheumatica || id:finngen_R12_M13_POLYMYALGIA	Polymyalgia rheumatica	Polymyalgia rheumatica || ||	TRUE	MedicineITLab	11	80347492	0.0518527	1.66738e-06	ebi-met1400-GCST90199638	8201	Glycerol 3-phosphate levels || id:ebi-met1400-GCST90199638	TRUE	reported	MedicineITLab	0.00278842	22.9262	22.9446	2	TRUE
rs10774021	T	C	T	C	0.194878	-0.0173771	0.651353	0.684737	FALSE	FALSE	FALSE	finngen_R12_M13_POLYMYALGIA	12	240132	0.021945	489252	0.428449	Polymyalgia rheumatica || id:finngen_R12_M13_POLYMYALGIA	Polymyalgia rheumatica	Polymyalgia rheumatica || ||	TRUE	MedicineITLab	12	240132	0.0158871	1.37213e-34	ebi-met1400-GCST90199639	8256	Imidazole lactate levels || id:ebi-met1400-GCST90199639	TRUE	reported	MedicineITLab	0.0172488	144.87	150.465	2	TRUE
rs11076256	T	C	T	C	0.714384	0.0189942	0.0774033	0.0578468	FALSE	FALSE	FALSE	finngen_R12_M13_POLYMYALGIA	16	58718562	0.0440396	489252	0.666251	Polymyalgia rheumatica || id:finngen_R12_M13_POLYMYALGIA	Polymyalgia rheumatica	Polymyalgia rheumatica || ||	TRUE	MedicineITLab	16	58718562	0.0271182	6.11518e-153	ebi-met1400-GCST90199639	8256	Imidazole lactate levels || id:ebi-met1400-GCST90199639	TRUE	reported	MedicineITLab	0.0728895	648.93	693.972	2	TRUE
rs12601778	T	C	T	C	-0.107145	0.0232575	0.434368	0.471753	FALSE	FALSE	FALSE	finngen_R12_M13_POLYMYALGIA	17	82233472	0.0204469	489252	0.255346	Polymyalgia rheumatica || id:finngen_R12_M13_POLYMYALGIA	Polymyalgia rheumatica	Polymyalgia rheumatica || ||	TRUE	MedicineITLab	17	82233472	0.0153104	2.59273e-12	ebi-met1400-GCST90199639	8256	Imidazole lactate levels || id:ebi-met1400-GCST90199639	TRUE	reported	MedicineITLab	0.00564112	46.826	48.9746	2	TRUE
rs143277630	T	C	T	C	-0.312217	0.00310372	0.0475578	0.0400383	FALSE	FALSE	FALSE	finngen_R12_M13_POLYMYALGIA	16	58781671	0.0518217	489252	0.952241	Polymyalgia rheumatica || id:finngen_R12_M13_POLYMYALGIA	Polymyalgia rheumatica	Polymyalgia rheumatica || ||	TRUE	MedicineITLab	16	58781671	0.0355437	1.57688e-18	ebi-met1400-GCST90199639	8256	Imidazole lactate levels || id:ebi-met1400-GCST90199639	TRUE	reported	MedicineITLab	0.00883087	73.5394	77.1592	2	TRUE
rs1441770	A	G	A	G	-0.0757838	-0.00978547	0.399513	0.419342	FALSE	FALSE	FALSE	finngen_R12_M13_POLYMYALGIA	8	19899808	0.0206069	489252	0.634883	Polymyalgia rheumatica || id:finngen_R12_M13_POLYMYALGIA	Polymyalgia rheumatica	Polymyalgia rheumatica || ||	TRUE	MedicineITLab	8	19899808	0.0157461	1.48783e-06	ebi-met1400-GCST90199639	8256	Imidazole lactate levels || id:ebi-met1400-GCST90199639	TRUE	reported	MedicineITLab	0.00275561	22.8076	23.1636	2	TRUE
rs145281230	G	A	G	A	-0.439015	-0.177907	0.0105506	0.0077537	FALSE	FALSE	FALSE	finngen_R12_M13_POLYMYALGIA	3	50205849	0.115028	489252	0.121951	Polymyalgia rheumatica || id:finngen_R12_M13_POLYMYALGIA	Polymyalgia rheumatica	Polymyalgia rheumatica || ||	TRUE	MedicineITLab	3	50205849	0.0738951	2.8318e-09	ebi-met1400-GCST90199639	8256	Imidazole lactate levels || id:ebi-met1400-GCST90199639	TRUE	reported	MedicineITLab	0.00402401	33.3484	35.2962	2	TRUE
rs149262976	C	T	C	T	0.405513	0.0278319	0.00729306	0.00422935	FALSE	FALSE	FALSE	finngen_R12_M13_POLYMYALGIA	7	79487462	0.152031	489252	0.854745	Polymyalgia rheumatica || id:finngen_R12_M13_POLYMYALGIA	Polymyalgia rheumatica	Polymyalgia rheumatica || ||	TRUE	MedicineITLab	7	79487462	0.0885376	4.64715e-06	ebi-met1400-GCST90199639	8256	Imidazole lactate levels || id:ebi-met1400-GCST90199639	TRUE	reported	MedicineITLab	0.00238106	19.7002	20.9775	2	TRUE
rs2229742	C	G	C	G	0.116801	0.00864338	0.0999389	0.111135	FALSE	TRUE	FALSE	finngen_R12_M13_POLYMYALGIA	21	14966851	0.0324932	489252	0.790235	Polymyalgia rheumatica || id:finngen_R12_M13_POLYMYALGIA	Polymyalgia rheumatica	Polymyalgia rheumatica || ||	TRUE	MedicineITLab	21	14966851	0.0254704	4.52323e-06	ebi-met1400-GCST90199639	8256	Imidazole lactate levels || id:ebi-met1400-GCST90199639	TRUE	reported	MedicineITLab	0.00245431	20.3077	21.0291	2	TRUE
rs2315488	A	G	A	G	-0.0871675	0.0907647	0.220711	0.195656	FALSE	FALSE	FALSE	finngen_R12_M13_POLYMYALGIA	4	139202403	0.0252001	489252	0.000316075	Polymyalgia rheumatica || id:finngen_R12_M13_POLYMYALGIA	Polymyalgia rheumatica	Polymyalgia rheumatica || ||	TRUE	MedicineITLab	4	139202403	0.0184136	2.20296e-06	ebi-met1400-GCST90199639	8256	Imidazole lactate levels || id:ebi-met1400-GCST90199639	TRUE	reported	MedicineITLab	0.00261374	21.6303	22.4095	2	TRUE
rs2805103	A	T	A	T	0.0969957	-0.0136174	0.70863	0.772831	FALSE	TRUE	FALSE	finngen_R12_M13_POLYMYALGIA	9	128836618	0.0242921	489252	0.575092	Polymyalgia rheumatica || id:finngen_R12_M13_POLYMYALGIA	Polymyalgia rheumatica	Polymyalgia rheumatica || ||	TRUE	MedicineITLab	9	128836618	0.0168381	8.38658e-09	ebi-met1400-GCST90199639	8256	Imidazole lactate levels || id:ebi-met1400-GCST90199639	TRUE	reported	MedicineITLab	0.00388507	32.1925	33.1832	2	TRUE
rs28410020	C	G	C	G	0.0844789	-0.00797046	0.255178	0.208098	FALSE	TRUE	FALSE	finngen_R12_M13_POLYMYALGIA	4	3849751	0.0251269	489252	0.751085	Polymyalgia rheumatica || id:finngen_R12_M13_POLYMYALGIA	Polymyalgia rheumatica	Polymyalgia rheumatica || ||	TRUE	MedicineITLab	4	3849751	0.0176684	1.74121e-06	ebi-met1400-GCST90199639	8256	Imidazole lactate levels || id:ebi-met1400-GCST90199639	TRUE	reported	MedicineITLab	0.00271283	22.4526	22.8614	2	TRUE
rs4150575	T	C	T	C	0.107027	-0.0130706	0.688358	0.711616	FALSE	FALSE	FALSE	finngen_R12_M13_POLYMYALGIA	11	18334919	0.0224752	489252	0.560867	Polymyalgia rheumatica || id:finngen_R12_M13_POLYMYALGIA	Polymyalgia rheumatica	Polymyalgia rheumatica || ||	TRUE	MedicineITLab	11	18334919	0.0165673	1.04616e-10	ebi-met1400-GCST90199639	8256	Imidazole lactate levels || id:ebi-met1400-GCST90199639	TRUE	reported	MedicineITLab	0.00491459	40.7653	41.7333	2	TRUE
rs490379	C	A	C	A	-0.133215	-0.0210105	0.136264	0.0933076	FALSE	FALSE	FALSE	finngen_R12_M13_POLYMYALGIA	1	88252216	0.0347592	489252	0.545538	Polymyalgia rheumatica || id:finngen_R12_M13_POLYMYALGIA	Polymyalgia rheumatica	Polymyalgia rheumatica || ||	TRUE	MedicineITLab	1	88252216	0.0219505	1.28793e-09	ebi-met1400-GCST90199639	8256	Imidazole lactate levels || id:ebi-met1400-GCST90199639	TRUE	reported	MedicineITLab	0.00417733	34.6243	36.8313	2	TRUE
rs61798917	A	G	A	G	0.0769112	0.0279644	0.382142	0.269457	FALSE	FALSE	FALSE	finngen_R12_M13_POLYMYALGIA	1	89040410	0.023022	489252	0.224488	Polymyalgia rheumatica || id:finngen_R12_M13_POLYMYALGIA	Polymyalgia rheumatica	Polymyalgia rheumatica || ||	TRUE	MedicineITLab	1	89040410	0.0155656	7.76861e-07	ebi-met1400-GCST90199639	8256	Imidazole lactate levels || id:ebi-met1400-GCST90199639	TRUE	reported	MedicineITLab	0.00279333	23.1207	24.4145	2	TRUE
rs7530513	A	G	A	G	0.397623	0.0284727	0.50267	0.448777	FALSE	FALSE	FALSE	finngen_R12_M13_POLYMYALGIA	1	88944228	0.0204378	489252	0.163578	Polymyalgia rheumatica || id:finngen_R12_M13_POLYMYALGIA	Polymyalgia rheumatica	Polymyalgia rheumatica || ||	TRUE	MedicineITLab	1	88944228	0.0144873	7.70378e-166	ebi-met1400-GCST90199639	8256	Imidazole lactate levels || id:ebi-met1400-GCST90199639	TRUE	reported	MedicineITLab	0.0790498	708.482	753.3	2	TRUE
rs7563086	T	C	T	C	0.14342	-0.0528421	0.0697089	0.0669296	FALSE	FALSE	FALSE	finngen_R12_M13_POLYMYALGIA	2	46142357	0.0407209	489252	0.194403	Polymyalgia rheumatica || id:finngen_R12_M13_POLYMYALGIA	Polymyalgia rheumatica	Polymyalgia rheumatica || ||	TRUE	MedicineITLab	2	46142357	0.0297498	1.42921e-06	ebi-met1400-GCST90199639	8256	Imidazole lactate levels || id:ebi-met1400-GCST90199639	TRUE	reported	MedicineITLab	0.00266782	22.0791	23.2408	2	TRUE
rs9878908	T	C	T	C	-0.086292	0.0341673	0.795375	0.802646	FALSE	FALSE	FALSE	finngen_R12_M13_POLYMYALGIA	3	12260963	0.0256078	489252	0.182121	Polymyalgia rheumatica || id:finngen_R12_M13_POLYMYALGIA	Polymyalgia rheumatica	Polymyalgia rheumatica || ||	TRUE	MedicineITLab	3	12260963	0.0187632	4.24526e-06	ebi-met1400-GCST90199639	8256	Imidazole lactate levels || id:ebi-met1400-GCST90199639	TRUE	reported	MedicineITLab	0.00242383	20.0549	21.1508	2	TRUE
rs114708452	T	C	T	C	0.193902	-0.0452232	0.0385138	0.0120062	FALSE	FALSE	FALSE	finngen_R12_M13_POLYMYALGIA	3	146791475	0.0940271	489252	0.630545	Polymyalgia rheumatica || id:finngen_R12_M13_POLYMYALGIA	Polymyalgia rheumatica	Polymyalgia rheumatica || ||	TRUE	MedicineITLab	3	146791475	0.039056	6.8796e-07	ebi-met1400-GCST90199640	8144	4-guanidinobutanoate levels || id:ebi-met1400-GCST90199640	TRUE	reported	MedicineITLab	0.00278454	22.7351	24.6484	2	TRUE
rs11580678	T	G	T	G	-0.0749203	-0.0242703	0.329111	0.32267	FALSE	FALSE	FALSE	finngen_R12_M13_POLYMYALGIA	1	90159570	0.0217694	489252	0.264902	Polymyalgia rheumatica || id:finngen_R12_M13_POLYMYALGIA	Polymyalgia rheumatica	Polymyalgia rheumatica || ||	TRUE	MedicineITLab	1	90159570	0.0161818	3.65841e-06	ebi-met1400-GCST90199640	8144	4-guanidinobutanoate levels || id:ebi-met1400-GCST90199640	TRUE	reported	MedicineITLab	0.00247869	20.2316	21.4361	2	TRUE
rs13107325	T	C	T	C	0.131282	0.0315092	0.0736144	0.0140407	FALSE	FALSE	FALSE	finngen_R12_M13_POLYMYALGIA	4	102267552	0.0852684	489252	0.711733	Polymyalgia rheumatica || id:finngen_R12_M13_POLYMYALGIA	Polymyalgia rheumatica	Polymyalgia rheumatica || ||	TRUE	MedicineITLab	4	102267552	0.0286355	4.54884e-06	ebi-met1400-GCST90199640	8144	4-guanidinobutanoate levels || id:ebi-met1400-GCST90199640	TRUE	reported	MedicineITLab	0.00235069	19.1844	21.0185	2	TRUE
rs140527149	C	A	C	A	-0.459947	-0.00201737	0.550523	0.646942	FALSE	FALSE	FALSE	finngen_R12_M13_POLYMYALGIA	1	15581637	0.0213219	489252	0.92462	Polymyalgia rheumatica || id:finngen_R12_M13_POLYMYALGIA	Polymyalgia rheumatica	Polymyalgia rheumatica || ||	TRUE	MedicineITLab	1	15581637	0.0140263	1e-200	ebi-met1400-GCST90199640	8144	4-guanidinobutanoate levels || id:ebi-met1400-GCST90199640	TRUE	reported	MedicineITLab	0.104696	952.114	1075.3	2	TRUE
rs140852306	T	C	T	C	-0.128618	-0.0303012	0.0768229	0.0506738	FALSE	FALSE	FALSE	finngen_R12_M13_POLYMYALGIA	9	95736243	0.0461893	489252	0.51181	Polymyalgia rheumatica || id:finngen_R12_M13_POLYMYALGIA	Polymyalgia rheumatica	Polymyalgia rheumatica || ||	TRUE	MedicineITLab	9	95736243	0.0280679	4.59712e-06	ebi-met1400-GCST90199640	8144	4-guanidinobutanoate levels || id:ebi-met1400-GCST90199640	TRUE	reported	MedicineITLab	0.00234644	19.1496	20.9983	2	TRUE
rs150629268	T	G	T	G	0.220045	0.0674629	0.0254143	0.0239422	FALSE	FALSE	FALSE	finngen_R12_M13_POLYMYALGIA	8	24506353	0.0675532	489252	0.317958	Polymyalgia rheumatica || id:finngen_R12_M13_POLYMYALGIA	Polymyalgia rheumatica	Polymyalgia rheumatica || ||	TRUE	MedicineITLab	8	24506353	0.0478751	4.30212e-06	ebi-met1400-GCST90199640	8144	4-guanidinobutanoate levels || id:ebi-met1400-GCST90199640	TRUE	reported	MedicineITLab	0.00239856	19.5761	21.1253	2	TRUE
rs151040866	A	G	A	G	-0.159233	0.11755	0.0549247	0.0336229	FALSE	FALSE	FALSE	finngen_R12_M13_POLYMYALGIA	4	6543550	0.0569759	489252	0.0390985	Polymyalgia rheumatica || id:finngen_R12_M13_POLYMYALGIA	Polymyalgia rheumatica	Polymyalgia rheumatica || ||	TRUE	MedicineITLab	4	6543550	0.0326279	1.05939e-06	ebi-met1400-GCST90199640	8144	4-guanidinobutanoate levels || id:ebi-met1400-GCST90199640	TRUE	reported	MedicineITLab	0.00263227	21.4885	23.817	2	TRUE
rs45622433	A	G	A	G	-0.392152	0.17126	0.00786531	0.0269704	FALSE	FALSE	FALSE	finngen_R12_M13_POLYMYALGIA	14	75023053	0.061096	489252	0.00506093	Polymyalgia rheumatica || id:finngen_R12_M13_POLYMYALGIA	Polymyalgia rheumatica	Polymyalgia rheumatica || ||	TRUE	MedicineITLab	14	75023053	0.0846735	3.63311e-06	ebi-met1400-GCST90199640	8144	4-guanidinobutanoate levels || id:ebi-met1400-GCST90199640	TRUE	reported	MedicineITLab	0.00240008	19.5884	21.4493	2	TRUE
rs71631750	C	G	C	G	0.0985226	0.00207862	0.192917	0.194376	FALSE	TRUE	FALSE	finngen_R12_M13_POLYMYALGIA	1	15757403	0.0258584	489252	0.935931	Polymyalgia rheumatica || id:finngen_R12_M13_POLYMYALGIA	Polymyalgia rheumatica	Polymyalgia rheumatica || ||	TRUE	MedicineITLab	1	15757403	0.0191944	2.85354e-07	ebi-met1400-GCST90199640	8144	4-guanidinobutanoate levels || id:ebi-met1400-GCST90199640	TRUE	reported	MedicineITLab	0.00302267	24.6852	26.3465	2	TRUE
rs7380998	G	A	G	A	-0.179866	0.0574069	0.961782	0.978621	FALSE	FALSE	FALSE	finngen_R12_M13_POLYMYALGIA	5	112609807	0.0700129	489252	0.412246	Polymyalgia rheumatica || id:finngen_R12_M13_POLYMYALGIA	Polymyalgia rheumatica	Polymyalgia rheumatica || ||	TRUE	MedicineITLab	5	112609807	0.0385778	3.12531e-06	ebi-met1400-GCST90199640	8144	4-guanidinobutanoate levels || id:ebi-met1400-GCST90199640	TRUE	reported	MedicineITLab	0.00237833	19.4106	21.7382	2	TRUE
rs77951681	C	T	C	T	0.101923	-0.0285645	0.138948	0.0893764	FALSE	FALSE	FALSE	finngen_R12_M13_POLYMYALGIA	18	21587191	0.0361128	489252	0.428956	Polymyalgia rheumatica || id:finngen_R12_M13_POLYMYALGIA	Polymyalgia rheumatica	Polymyalgia rheumatica || ||	TRUE	MedicineITLab	18	21587191	0.021744	2.76668e-06	ebi-met1400-GCST90199640	8144	4-guanidinobutanoate levels || id:ebi-met1400-GCST90199640	TRUE	reported	MedicineITLab	0.00248574	20.2893	21.9718	2	TRUE
rs7969761	T	C	T	C	0.0903542	-0.00188276	0.545855	0.556857	FALSE	FALSE	FALSE	finngen_R12_M13_POLYMYALGIA	12	246676	0.0205088	489252	0.926855	Polymyalgia rheumatica || id:finngen_R12_M13_POLYMYALGIA	Polymyalgia rheumatica	Polymyalgia rheumatica || ||	TRUE	MedicineITLab	12	246676	0.0151665	2.56147e-09	ebi-met1400-GCST90199640	8144	4-guanidinobutanoate levels || id:ebi-met1400-GCST90199640	TRUE	reported	MedicineITLab	0.00404761	33.0896	35.4916	2	TRUE
rs10898981	C	A	C	A	0.0773381	0.011281	0.678023	0.72901	FALSE	FALSE	FALSE	finngen_R12_M13_POLYMYALGIA	11	74381420	0.0228662	489252	0.621766	Polymyalgia rheumatica || id:finngen_R12_M13_POLYMYALGIA	Polymyalgia rheumatica	Polymyalgia rheumatica || ||	TRUE	MedicineITLab	11	74381420	0.0164678	2.64893e-06	ebi-met1400-GCST90199641	7988	Glucuronate levels || id:ebi-met1400-GCST90199641	TRUE	reported	MedicineITLab	0.00261148	20.9099	22.0554	2	TRUE
rs111273747	G	A	G	A	0.349979	0.109307	0.010158	0.00892813	FALSE	FALSE	FALSE	finngen_R12_M13_POLYMYALGIA	2	54160481	0.109051	489252	0.316177	Polymyalgia rheumatica || id:finngen_R12_M13_POLYMYALGIA	Polymyalgia rheumatica	Polymyalgia rheumatica || ||	TRUE	MedicineITLab	2	54160481	0.0761519	4.31095e-06	ebi-met1400-GCST90199641	7988	Glucuronate levels || id:ebi-met1400-GCST90199641	TRUE	reported	MedicineITLab	0.00246313	19.7192	21.1214	2	TRUE
rs117910752	G	A	G	A	0.185814	0.0503055	0.0415035	0.0232468	FALSE	FALSE	FALSE	finngen_R12_M13_POLYMYALGIA	8	37721648	0.0680171	489252	0.459542	Polymyalgia rheumatica || id:finngen_R12_M13_POLYMYALGIA	Polymyalgia rheumatica	Polymyalgia rheumatica || ||	TRUE	MedicineITLab	8	37721648	0.0381401	1.10542e-06	ebi-met1400-GCST90199641	7988	Glucuronate levels || id:ebi-met1400-GCST90199641	TRUE	reported	MedicineITLab	0.00274702	21.9981	23.7352	2	TRUE
rs140946796	G	T	G	T	0.373006	-0.0953335	0.00899371	0.00251012	FALSE	FALSE	FALSE	finngen_R12_M13_POLYMYALGIA	3	13141142	0.20592	489252	0.64339	Polymyalgia rheumatica || id:finngen_R12_M13_POLYMYALGIA	Polymyalgia rheumatica	Polymyalgia rheumatica || ||	TRUE	MedicineITLab	3	13141142	0.0808908	4.00306e-06	ebi-met1400-GCST90199641	7988	Glucuronate levels || id:ebi-met1400-GCST90199641	TRUE	reported	MedicineITLab	0.00248014	19.8557	21.2634	2	TRUE
rs1561398	T	C	T	C	-0.0832245	0.0219573	0.252229	0.176617	FALSE	FALSE	FALSE	finngen_R12_M13_POLYMYALGIA	5	72190958	0.0270126	489252	0.416301	Polymyalgia rheumatica || id:finngen_R12_M13_POLYMYALGIA	Polymyalgia rheumatica	Polymyalgia rheumatica || ||	TRUE	MedicineITLab	5	72190958	0.0178383	3.07873e-06	ebi-met1400-GCST90199641	7988	Glucuronate levels || id:ebi-met1400-GCST90199641	TRUE	reported	MedicineITLab	0.00261274	20.92	21.7668	2	TRUE
rs189957470	T	C	T	C	-0.288782	0.028952	0.0160574	0.031594	FALSE	FALSE	FALSE	finngen_R12_M13_POLYMYALGIA	12	56534866	0.059361	489252	0.625743	Polymyalgia rheumatica || id:finngen_R12_M13_POLYMYALGIA	Polymyalgia rheumatica	Polymyalgia rheumatica || ||	TRUE	MedicineITLab	12	56534866	0.0611897	2.36482e-06	ebi-met1400-GCST90199641	7988	Glucuronate levels || id:ebi-met1400-GCST90199641	TRUE	reported	MedicineITLab	0.00263521	21.1004	22.2733	2	TRUE
rs62391856	T	C	T	C	0.0882028	-0.0476715	0.215529	0.272105	FALSE	FALSE	FALSE	finngen_R12_M13_POLYMYALGIA	5	126449075	0.0232591	489252	0.0404055	Polymyalgia rheumatica || id:finngen_R12_M13_POLYMYALGIA	Polymyalgia rheumatica	Polymyalgia rheumatica || ||	TRUE	MedicineITLab	5	126449075	0.0192251	4.47738e-06	ebi-met1400-GCST90199641	7988	Glucuronate levels || id:ebi-met1400-GCST90199641	TRUE	reported	MedicineITLab	0.00263074	21.0645	21.0488	2	TRUE
rs6539427	C	T	C	T	-0.0846334	-0.00756391	0.220234	0.290596	FALSE	FALSE	FALSE	finngen_R12_M13_POLYMYALGIA	12	108450527	0.0225213	489252	0.736981	Polymyalgia rheumatica || id:finngen_R12_M13_POLYMYALGIA	Polymyalgia rheumatica	Polymyalgia rheumatica || ||	TRUE	MedicineITLab	12	108450527	0.0184289	4.38124e-06	ebi-met1400-GCST90199641	7988	Glucuronate levels || id:ebi-met1400-GCST90199641	TRUE	reported	MedicineITLab	0.00246015	19.6952	21.0904	2	TRUE
rs113682909	C	G	C	G	-0.405067	-0.0343595	0.00939639	0.0351229	FALSE	TRUE	FALSE	finngen_R12_M13_POLYMYALGIA	8	67846768	0.0566358	489252	0.544067	Polymyalgia rheumatica || id:finngen_R12_M13_POLYMYALGIA	Polymyalgia rheumatica	Polymyalgia rheumatica || ||	TRUE	MedicineITLab	8	67846768	0.0804974	4.85273e-07	ebi-met1400-GCST90199642	8128	Ribitol levels || id:ebi-met1400-GCST90199642	TRUE	reported	MedicineITLab	0.00305453	24.8972	25.3215	2	TRUE
rs115232717	G	A	G	A	-0.516457	-0.0732221	0.0059106	0.00703873	FALSE	FALSE	FALSE	finngen_R12_M13_POLYMYALGIA	5	62246077	0.123892	489252	0.55451	Polymyalgia rheumatica || id:finngen_R12_M13_POLYMYALGIA	Polymyalgia rheumatica	Polymyalgia rheumatica || ||	TRUE	MedicineITLab	5	62246077	0.0995462	2.12436e-07	ebi-met1400-GCST90199642	8128	Ribitol levels || id:ebi-met1400-GCST90199642	TRUE	reported	MedicineITLab	0.00313441	25.5503	26.9165	2	TRUE
rs117587050	C	T	C	T	0.301156	0.0402438	0.015144	0.0401129	FALSE	FALSE	FALSE	finngen_R12_M13_POLYMYALGIA	11	105893774	0.0529517	489252	0.44725	Polymyalgia rheumatica || id:finngen_R12_M13_POLYMYALGIA	Polymyalgia rheumatica	Polymyalgia rheumatica || ||	TRUE	MedicineITLab	11	105893774	0.0631777	1.87162e-06	ebi-met1400-GCST90199642	8128	Ribitol levels || id:ebi-met1400-GCST90199642	TRUE	reported	MedicineITLab	0.00270537	22.0435	22.7225	2	TRUE
rs12144476	C	T	C	T	0.222626	-0.0360449	0.0264037	0.0135029	FALSE	FALSE	FALSE	finngen_R12_M13_POLYMYALGIA	1	184922992	0.0886828	489252	0.684414	Polymyalgia rheumatica || id:finngen_R12_M13_POLYMYALGIA	Polymyalgia rheumatica	Polymyalgia rheumatica || ||	TRUE	MedicineITLab	1	184922992	0.0482583	3.96485e-06	ebi-met1400-GCST90199642	8128	Ribitol levels || id:ebi-met1400-GCST90199642	TRUE	reported	MedicineITLab	0.00254815	20.7592	21.2818	2	TRUE
rs13046014	C	G	C	G	0.143955	-0.0912092	0.0710291	0.0445502	FALSE	TRUE	FALSE	finngen_R12_M13_POLYMYALGIA	21	23833029	0.0490946	489252	0.0631931	Polymyalgia rheumatica || id:finngen_R12_M13_POLYMYALGIA	Polymyalgia rheumatica	Polymyalgia rheumatica || ||	TRUE	MedicineITLab	21	23833029	0.0298658	1.43512e-06	ebi-met1400-GCST90199642	8128	Ribitol levels || id:ebi-met1400-GCST90199642	TRUE	reported	MedicineITLab	0.00273478	22.2837	23.233	2	TRUE
rs13100424	G	C	G	C	0.294562	0.0603545	0.0200999	0.0183888	FALSE	TRUE	FALSE	finngen_R12_M13_POLYMYALGIA	3	62130041	0.0766093	489252	0.430801	Polymyalgia rheumatica || id:finngen_R12_M13_POLYMYALGIA	Polymyalgia rheumatica	Polymyalgia rheumatica || ||	TRUE	MedicineITLab	3	62130041	0.0550166	8.60081e-08	ebi-met1400-GCST90199642	8128	Ribitol levels || id:ebi-met1400-GCST90199642	TRUE	reported	MedicineITLab	0.0034179	27.8691	28.6659	2	TRUE
rs1420467	A	G	A	G	0.0920482	0.0164536	0.792493	0.807332	FALSE	FALSE	FALSE	finngen_R12_M13_POLYMYALGIA	3	169009292	0.0258265	489252	0.524072	Polymyalgia rheumatica || id:finngen_R12_M13_POLYMYALGIA	Polymyalgia rheumatica	Polymyalgia rheumatica || ||	TRUE	MedicineITLab	3	169009292	0.0191097	1.45859e-06	ebi-met1400-GCST90199642	8128	Ribitol levels || id:ebi-met1400-GCST90199642	TRUE	reported	MedicineITLab	0.00278669	22.7079	23.2019	2	TRUE
rs145095548	C	A	C	A	0.524916	-0.0110496	0.00468731	0.0341144	FALSE	FALSE	FALSE	finngen_R12_M13_POLYMYALGIA	14	80786850	0.0567285	489252	0.845564	Polymyalgia rheumatica || id:finngen_R12_M13_POLYMYALGIA	Polymyalgia rheumatica	Polymyalgia rheumatica || ||	TRUE	MedicineITLab	14	80786850	0.112951	3.363e-06	ebi-met1400-GCST90199642	8128	Ribitol levels || id:ebi-met1400-GCST90199642	TRUE	reported	MedicineITLab	0.00257095	20.9454	21.5973	2	TRUE
rs183901354	T	C	T	C	-0.901248	0.0116004	0.00166482	0.0543218	FALSE	FALSE	FALSE	finngen_R12_M13_POLYMYALGIA	13	32328310	0.0461356	489252	0.801472	Polymyalgia rheumatica || id:finngen_R12_M13_POLYMYALGIA	Polymyalgia rheumatica	Polymyalgia rheumatica || ||	TRUE	MedicineITLab	13	32328310	0.188913	1.83581e-06	ebi-met1400-GCST90199642	8128	Ribitol levels || id:ebi-met1400-GCST90199642	TRUE	reported	MedicineITLab	0.00269999	21.9995	22.7596	2	TRUE
rs2186050	C	G	C	G	-0.0781457	-0.00120142	0.355675	0.384429	FALSE	TRUE	FALSE	finngen_R12_M13_POLYMYALGIA	9	129603702	0.0210623	489252	0.954512	Polymyalgia rheumatica || id:finngen_R12_M13_POLYMYALGIA	Polymyalgia rheumatica	Polymyalgia rheumatica || ||	TRUE	MedicineITLab	9	129603702	0.0165737	2.41664e-06	ebi-met1400-GCST90199642	8128	Ribitol levels || id:ebi-met1400-GCST90199642	TRUE	reported	MedicineITLab	0.00279897	22.8083	22.2316	2	TRUE
rs3845611	G	T	G	T	-0.104901	0.0494894	0.13437	0.166603	FALSE	FALSE	FALSE	finngen_R12_M13_POLYMYALGIA	1	13580483	0.0275106	489252	0.0720311	Polymyalgia rheumatica || id:finngen_R12_M13_POLYMYALGIA	Polymyalgia rheumatica	Polymyalgia rheumatica || ||	TRUE	MedicineITLab	1	13580483	0.0226947	3.79543e-06	ebi-met1400-GCST90199642	8128	Ribitol levels || id:ebi-met1400-GCST90199642	TRUE	reported	MedicineITLab	0.00255991	20.8552	21.3654	2	TRUE
rs7190382	T	A	T	A	-0.0809751	-0.0119772	0.643304	0.682494	FALSE	TRUE	FALSE	finngen_R12_M13_POLYMYALGIA	16	77504386	0.0219007	489252	0.584456	Polymyalgia rheumatica || id:finngen_R12_M13_POLYMYALGIA	Polymyalgia rheumatica	Polymyalgia rheumatica || ||	TRUE	MedicineITLab	16	77504386	0.0163858	7.74104e-07	ebi-met1400-GCST90199642	8128	Ribitol levels || id:ebi-met1400-GCST90199642	TRUE	reported	MedicineITLab	0.00300918	24.5264	24.4212	2	TRUE
rs72688441	A	G	A	G	-0.603321	-0.00266497	0.0538338	0.11316	FALSE	FALSE	FALSE	finngen_R12_M13_POLYMYALGIA	1	45585381	0.032374	489252	0.934394	Polymyalgia rheumatica || id:finngen_R12_M13_POLYMYALGIA	Polymyalgia rheumatica	Polymyalgia rheumatica || ||	TRUE	MedicineITLab	1	45585381	0.0335227	2.04224e-72	ebi-met1400-GCST90199642	8128	Ribitol levels || id:ebi-met1400-GCST90199642	TRUE	reported	MedicineITLab	0.0370808	312.922	323.906	2	TRUE
rs72722075	T	C	T	C	-0.141262	0.0129294	0.123722	0.12756	FALSE	FALSE	FALSE	finngen_R12_M13_POLYMYALGIA	15	45031276	0.0306291	489252	0.672932	Polymyalgia rheumatica || id:finngen_R12_M13_POLYMYALGIA	Polymyalgia rheumatica	Polymyalgia rheumatica || ||	TRUE	MedicineITLab	15	45031276	0.0235479	1.98631e-09	ebi-met1400-GCST90199642	8128	Ribitol levels || id:ebi-met1400-GCST90199642	TRUE	reported	MedicineITLab	0.00432683	35.3126	35.9871	2	TRUE
rs73217598	A	G	A	G	0.307856	0.151755	0.0144704	0.0112128	FALSE	FALSE	FALSE	finngen_R12_M13_POLYMYALGIA	8	14190551	0.0973896	489252	0.11918	Polymyalgia rheumatica || id:finngen_R12_M13_POLYMYALGIA	Polymyalgia rheumatica	Polymyalgia rheumatica || ||	TRUE	MedicineITLab	8	14190551	0.0648737	2.08033e-06	ebi-met1400-GCST90199642	8128	Ribitol levels || id:ebi-met1400-GCST90199642	TRUE	reported	MedicineITLab	0.00270318	22.0256	22.5195	2	TRUE
rs74995512	A	G	A	G	-0.331117	0.126921	0.0113902	0.00991147	FALSE	FALSE	FALSE	finngen_R12_M13_POLYMYALGIA	2	54360165	0.106416	489252	0.232992	Polymyalgia rheumatica || id:finngen_R12_M13_POLYMYALGIA	Polymyalgia rheumatica	Polymyalgia rheumatica || ||	TRUE	MedicineITLab	2	54360165	0.0720991	4.37895e-06	ebi-met1400-GCST90199642	8128	Ribitol levels || id:ebi-met1400-GCST90199642	TRUE	reported	MedicineITLab	0.00246916	20.1141	21.0913	2	TRUE
rs77987208	C	T	C	T	-0.117677	0.0353804	0.132946	0.172993	FALSE	FALSE	FALSE	finngen_R12_M13_POLYMYALGIA	12	4758793	0.0269087	489252	0.188566	Polymyalgia rheumatica || id:finngen_R12_M13_POLYMYALGIA	Polymyalgia rheumatica	Polymyalgia rheumatica || ||	TRUE	MedicineITLab	12	4758793	0.0227397	2.27943e-07	ebi-met1400-GCST90199642	8128	Ribitol levels || id:ebi-met1400-GCST90199642	TRUE	reported	MedicineITLab	0.00319253	26.0256	26.7802	2	TRUE
rs7903429	T	C	T	C	0.0970626	0.0193709	0.170385	0.193893	FALSE	FALSE	FALSE	finngen_R12_M13_POLYMYALGIA	10	68178595	0.0257179	489252	0.451326	Polymyalgia rheumatica || id:finngen_R12_M13_POLYMYALGIA	Polymyalgia rheumatica	Polymyalgia rheumatica || ||	TRUE	MedicineITLab	10	68178595	0.0205295	2.268e-06	ebi-met1400-GCST90199642	8128	Ribitol levels || id:ebi-met1400-GCST90199642	TRUE	reported	MedicineITLab	0.00266343	21.7009	22.3536	2	TRUE
rs115155467	G	A	G	A	-0.460446	0.0265167	0.00815257	0.0150959	FALSE	FALSE	FALSE	finngen_R12_M13_POLYMYALGIA	16	22060895	0.0845081	489252	0.75369	Polymyalgia rheumatica || id:finngen_R12_M13_POLYMYALGIA	Polymyalgia rheumatica	Polymyalgia rheumatica || ||	TRUE	MedicineITLab	16	22060895	0.0942028	1.0196e-06	ebi-met1400-GCST90199643	6877	Glycodeoxycholate levels || id:ebi-met1400-GCST90199643	TRUE	reported	MedicineITLab	0.00342868	23.6533	23.8908	2	TRUE
rs146174820	A	G	A	G	-0.286214	-0.0750703	0.0197154	0.00782388	FALSE	FALSE	FALSE	finngen_R12_M13_POLYMYALGIA	2	68387100	0.120441	489252	0.533091	Polymyalgia rheumatica || id:finngen_R12_M13_POLYMYALGIA	Polymyalgia rheumatica	Polymyalgia rheumatica || ||	TRUE	MedicineITLab	2	68387100	0.0611534	2.86509e-06	ebi-met1400-GCST90199643	6877	Glycodeoxycholate levels || id:ebi-met1400-GCST90199643	TRUE	reported	MedicineITLab	0.00316643	21.8383	21.9049	2	TRUE
rs62448268	A	G	A	G	0.0953227	-0.0324726	0.206154	0.240082	FALSE	FALSE	FALSE	finngen_R12_M13_POLYMYALGIA	7	22789845	0.0237966	489252	0.172383	Polymyalgia rheumatica || id:finngen_R12_M13_POLYMYALGIA	Polymyalgia rheumatica	Polymyalgia rheumatica || ||	TRUE	MedicineITLab	7	22789845	0.0205955	3.68649e-06	ebi-met1400-GCST90199643	6877	Glycodeoxycholate levels || id:ebi-met1400-GCST90199643	TRUE	reported	MedicineITLab	0.00297407	20.5077	21.4214	2	TRUE
rs7403557	G	A	G	A	0.101229	-0.0232837	0.731422	0.667882	FALSE	FALSE	FALSE	finngen_R12_M13_POLYMYALGIA	15	27057832	0.0217232	489252	0.283794	Polymyalgia rheumatica || id:finngen_R12_M13_POLYMYALGIA	Polymyalgia rheumatica	Polymyalgia rheumatica || ||	TRUE	MedicineITLab	15	27057832	0.019175	1.29754e-07	ebi-met1400-GCST90199643	6877	Glycodeoxycholate levels || id:ebi-met1400-GCST90199643	TRUE	reported	MedicineITLab	0.00402604	27.7909	27.8701	2	TRUE
rs74927400	T	C	T	C	0.330046	-0.0526973	0.0157956	0.0189318	FALSE	FALSE	FALSE	finngen_R12_M13_POLYMYALGIA	11	75231821	0.0744863	489252	0.479271	Polymyalgia rheumatica || id:finngen_R12_M13_POLYMYALGIA	Polymyalgia rheumatica	Polymyalgia rheumatica || ||	TRUE	MedicineITLab	11	75231821	0.0678883	1.16438e-06	ebi-met1400-GCST90199643	6877	Glycodeoxycholate levels || id:ebi-met1400-GCST90199643	TRUE	reported	MedicineITLab	0.00338688	23.364	23.6352	2	TRUE
rs76962381	T	C	T	C	-0.10889	0.0155887	0.207403	0.13044	FALSE	FALSE	FALSE	finngen_R12_M13_POLYMYALGIA	8	58264401	0.0302234	489252	0.606008	Polymyalgia rheumatica || id:finngen_R12_M13_POLYMYALGIA	Polymyalgia rheumatica	Polymyalgia rheumatica || ||	TRUE	MedicineITLab	8	58264401	0.0207547	1.55001e-07	ebi-met1400-GCST90199643	6877	Glycodeoxycholate levels || id:ebi-met1400-GCST90199643	TRUE	reported	MedicineITLab	0.00389828	26.9056	27.526	2	TRUE
rs113666924	A	G	A	G	-0.199128	0.0781746	0.0343297	0.0780951	FALSE	FALSE	FALSE	finngen_R12_M13_POLYMYALGIA	22	40846014	0.0381864	489252	0.0406397	Polymyalgia rheumatica || id:finngen_R12_M13_POLYMYALGIA	Polymyalgia rheumatica	Polymyalgia rheumatica || ||	TRUE	MedicineITLab	22	40846014	0.043086	3.80707e-06	ebi-met1400-GCST90199644	8137	Theobromine levels || id:ebi-met1400-GCST90199644	TRUE	reported	MedicineITLab	0.00262902	21.4434	21.3596	2	TRUE
rs115810418	T	A	T	A	0.173537	0.0574976	0.0458835	0.0152182	FALSE	TRUE	FALSE	finngen_R12_M13_POLYMYALGIA	2	105327409	0.0807435	489252	0.476402	Polymyalgia rheumatica || id:finngen_R12_M13_POLYMYALGIA	Polymyalgia rheumatica	Polymyalgia rheumatica || ||	TRUE	MedicineITLab	2	105327409	0.0370651	2.84155e-06	ebi-met1400-GCST90199644	8137	Theobromine levels || id:ebi-met1400-GCST90199644	TRUE	reported	MedicineITLab	0.00263677	21.5068	21.9207	2	TRUE
rs116892987	A	G	A	G	-0.329003	-0.0391801	0.0122552	0.00241457	FALSE	FALSE	FALSE	finngen_R12_M13_POLYMYALGIA	6	102527357	0.204233	489252	0.847868	Polymyalgia rheumatica || id:finngen_R12_M13_POLYMYALGIA	Polymyalgia rheumatica	Polymyalgia rheumatica || ||	TRUE	MedicineITLab	6	102527357	0.0711461	3.758e-06	ebi-met1400-GCST90199644	8137	Theobromine levels || id:ebi-met1400-GCST90199644	TRUE	reported	MedicineITLab	0.00262056	21.3743	21.3844	2	TRUE
rs117966480	C	A	C	A	-0.322677	0.021009	0.0145231	0.0105342	FALSE	FALSE	FALSE	finngen_R12_M13_POLYMYALGIA	9	126819947	0.0979365	489252	0.830144	Polymyalgia rheumatica || id:finngen_R12_M13_POLYMYALGIA	Polymyalgia rheumatica	Polymyalgia rheumatica || ||	TRUE	MedicineITLab	9	126819947	0.0654721	8.28759e-07	ebi-met1400-GCST90199644	8137	Theobromine levels || id:ebi-met1400-GCST90199644	TRUE	reported	MedicineITLab	0.00298038	24.3179	24.2898	2	TRUE
rs12549440	T	C	T	C	0.0794261	-0.0085425	0.34769	0.431448	FALSE	FALSE	FALSE	finngen_R12_M13_POLYMYALGIA	8	122576372	0.0206507	489252	0.679118	Polymyalgia rheumatica || id:finngen_R12_M13_POLYMYALGIA	Polymyalgia rheumatica	Polymyalgia rheumatica || ||	TRUE	MedicineITLab	8	122576372	0.0165038	1.48987e-06	ebi-met1400-GCST90199644	8137	Theobromine levels || id:ebi-met1400-GCST90199644	TRUE	reported	MedicineITLab	0.00286156	23.3456	23.1611	2	TRUE
rs13065149	T	G	T	G	-0.0774221	-0.0323021	0.416893	0.467728	FALSE	FALSE	FALSE	finngen_R12_M13_POLYMYALGIA	3	176871340	0.0204022	489252	0.113361	Polymyalgia rheumatica || id:finngen_R12_M13_POLYMYALGIA	Polymyalgia rheumatica	Polymyalgia rheumatica || ||	TRUE	MedicineITLab	3	176871340	0.0160933	1.50311e-06	ebi-met1400-GCST90199644	8137	Theobromine levels || id:ebi-met1400-GCST90199644	TRUE	reported	MedicineITLab	0.00291429	23.777	23.1441	2	TRUE
rs139776	T	C	T	C	-0.0834689	0.024929	0.332129	0.311491	FALSE	FALSE	FALSE	finngen_R12_M13_POLYMYALGIA	22	24917479	0.0220348	489252	0.257909	Polymyalgia rheumatica || id:finngen_R12_M13_POLYMYALGIA	Polymyalgia rheumatica	Polymyalgia rheumatica || ||	TRUE	MedicineITLab	22	24917479	0.0169698	8.7129e-07	ebi-met1400-GCST90199644	8137	Theobromine levels || id:ebi-met1400-GCST90199644	TRUE	reported	MedicineITLab	0.00309086	25.2221	24.1933	2	TRUE
rs2529273	T	C	T	C	0.101541	-0.00204338	0.726808	0.779924	FALSE	FALSE	FALSE	finngen_R12_M13_POLYMYALGIA	7	74873835	0.0248588	489252	0.934488	Polymyalgia rheumatica || id:finngen_R12_M13_POLYMYALGIA	Polymyalgia rheumatica	Polymyalgia rheumatica || ||	TRUE	MedicineITLab	7	74873835	0.0178971	1.39856e-08	ebi-met1400-GCST90199644	8137	Theobromine levels || id:ebi-met1400-GCST90199644	TRUE	reported	MedicineITLab	0.0040945	33.4457	32.1897	2	TRUE
rs56113850	C	T	C	T	-0.105914	0.0095837	0.576193	0.564595	FALSE	FALSE	FALSE	finngen_R12_M13_POLYMYALGIA	19	40847202	0.0209438	489252	0.647245	Polymyalgia rheumatica || id:finngen_R12_M13_POLYMYALGIA	Polymyalgia rheumatica	Polymyalgia rheumatica || ||	TRUE	MedicineITLab	19	40847202	0.0155754	1.04562e-11	ebi-met1400-GCST90199644	8137	Theobromine levels || id:ebi-met1400-GCST90199644	TRUE	reported	MedicineITLab	0.00547864	44.8143	46.2411	2	TRUE
rs6497692	T	C	T	C	0.0748062	0.00549589	0.431385	0.356068	FALSE	FALSE	FALSE	finngen_R12_M13_POLYMYALGIA	16	23868061	0.0212676	489252	0.796086	Polymyalgia rheumatica || id:finngen_R12_M13_POLYMYALGIA	Polymyalgia rheumatica	Polymyalgia rheumatica || ||	TRUE	MedicineITLab	16	23868061	0.0156289	1.69789e-06	ebi-met1400-GCST90199644	8137	Theobromine levels || id:ebi-met1400-GCST90199644	TRUE	reported	MedicineITLab	0.00274529	22.3944	22.9096	2	TRUE
rs6569661	G	A	G	A	-0.0859588	-0.0401795	0.726404	0.680749	FALSE	FALSE	FALSE	finngen_R12_M13_POLYMYALGIA	6	130185619	0.0219659	489252	0.0673721	Polymyalgia rheumatica || id:finngen_R12_M13_POLYMYALGIA	Polymyalgia rheumatica	Polymyalgia rheumatica || ||	TRUE	MedicineITLab	6	130185619	0.0178126	1.39498e-06	ebi-met1400-GCST90199644	8137	Theobromine levels || id:ebi-met1400-GCST90199644	TRUE	reported	MedicineITLab	0.00293696	23.9626	23.2877	2	TRUE
rs72870405	A	T	A	T	-0.15323	-0.0517761	0.0614672	0.0819671	FALSE	TRUE	FALSE	finngen_R12_M13_POLYMYALGIA	2	162080573	0.0373941	489252	0.166173	Polymyalgia rheumatica || id:finngen_R12_M13_POLYMYALGIA	Polymyalgia rheumatica	Polymyalgia rheumatica || ||	TRUE	MedicineITLab	2	162080573	0.0326215	2.63736e-06	ebi-met1400-GCST90199644	8137	Theobromine levels || id:ebi-met1400-GCST90199644	TRUE	reported	MedicineITLab	0.00270901	22.0977	22.0638	2	TRUE
rs79880362	T	C	T	C	0.146943	-0.0602499	0.0745231	0.0437661	FALSE	FALSE	FALSE	finngen_R12_M13_POLYMYALGIA	4	125202033	0.0498011	489252	0.226352	Polymyalgia rheumatica || id:finngen_R12_M13_POLYMYALGIA	Polymyalgia rheumatica	Polymyalgia rheumatica || ||	TRUE	MedicineITLab	4	125202033	0.0295016	6.33111e-07	ebi-met1400-GCST90199644	8137	Theobromine levels || id:ebi-met1400-GCST90199644	TRUE	reported	MedicineITLab	0.00297841	24.3017	24.8089	2	TRUE
rs115520044	A	G	A	G	0.330168	-0.161777	0.0166095	0.0100234	FALSE	FALSE	FALSE	finngen_R12_M13_POLYMYALGIA	14	49488289	0.103839	489252	0.119242	Polymyalgia rheumatica || id:finngen_R12_M13_POLYMYALGIA	Polymyalgia rheumatica	Polymyalgia rheumatica || ||	TRUE	MedicineITLab	14	49488289	0.0606751	5.28093e-08	ebi-met1400-GCST90199645	8200	Quinate levels || id:ebi-met1400-GCST90199645	TRUE	reported	MedicineITLab	0.00356109	29.2981	29.6107	2	TRUE
rs116020639	C	T	C	T	-0.316022	0.153716	0.0157528	0.00514042	FALSE	FALSE	FALSE	finngen_R12_M13_POLYMYALGIA	2	64880349	0.138706	489252	0.267771	Polymyalgia rheumatica || id:finngen_R12_M13_POLYMYALGIA	Polymyalgia rheumatica	Polymyalgia rheumatica || ||	TRUE	MedicineITLab	2	64880349	0.0623683	4.04057e-07	ebi-met1400-GCST90199645	8200	Quinate levels || id:ebi-met1400-GCST90199645	TRUE	reported	MedicineITLab	0.0030969	25.4672	25.6748	2	TRUE
rs140759816	A	T	A	T	-0.186302	0.0663574	0.0375843	0.0188732	FALSE	TRUE	FALSE	finngen_R12_M13_POLYMYALGIA	5	16902686	0.0744246	489252	0.372605	Polymyalgia rheumatica || id:finngen_R12_M13_POLYMYALGIA	Polymyalgia rheumatica	Polymyalgia rheumatica || ||	TRUE	MedicineITLab	5	16902686	0.0405924	4.44137e-06	ebi-met1400-GCST90199645	8200	Quinate levels || id:ebi-met1400-GCST90199645	TRUE	reported	MedicineITLab	0.00251093	20.6364	21.0642	2	TRUE
rs145444661	T	C	T	C	-0.329336	0.103167	0.0131884	0.00927586	FALSE	FALSE	FALSE	finngen_R12_M13_POLYMYALGIA	18	43137607	0.107102	489252	0.335418	Polymyalgia rheumatica || id:finngen_R12_M13_POLYMYALGIA	Polymyalgia rheumatica	Polymyalgia rheumatica || ||	TRUE	MedicineITLab	18	43137607	0.0679412	1.25107e-06	ebi-met1400-GCST90199645	8200	Quinate levels || id:ebi-met1400-GCST90199645	TRUE	reported	MedicineITLab	0.00282316	23.2098	23.497	2	TRUE
rs183574340	A	G	A	G	-0.415375	0.00562594	0.00850881	0.027337	FALSE	FALSE	FALSE	finngen_R12_M13_POLYMYALGIA	17	12699211	0.0637607	489252	0.92969	Polymyalgia rheumatica || id:finngen_R12_M13_POLYMYALGIA	Polymyalgia rheumatica	Polymyalgia rheumatica || ||	TRUE	MedicineITLab	17	12699211	0.0834702	6.48022e-07	ebi-met1400-GCST90199645	8200	Quinate levels || id:ebi-met1400-GCST90199645	TRUE	reported	MedicineITLab	0.00291118	23.9355	24.7638	2	TRUE
rs34099891	T	G	T	G	-0.0824109	0.0143053	0.26108	0.274895	FALSE	FALSE	FALSE	finngen_R12_M13_POLYMYALGIA	5	60842512	0.0228984	489252	0.532149	Polymyalgia rheumatica || id:finngen_R12_M13_POLYMYALGIA	Polymyalgia rheumatica	Polymyalgia rheumatica || ||	TRUE	MedicineITLab	5	60842512	0.0174244	2.24925e-06	ebi-met1400-GCST90199645	8200	Quinate levels || id:ebi-met1400-GCST90199645	TRUE	reported	MedicineITLab	0.00262042	21.5386	22.3694	2	TRUE
rs4148714	C	A	C	A	-0.125867	-0.0767708	0.0913027	0.0657479	FALSE	FALSE	FALSE	finngen_R12_M13_POLYMYALGIA	7	117598399	0.0410864	489252	0.0616893	Polymyalgia rheumatica || id:finngen_R12_M13_POLYMYALGIA	Polymyalgia rheumatica	Polymyalgia rheumatica || ||	TRUE	MedicineITLab	7	117598399	0.027082	3.35762e-06	ebi-met1400-GCST90199645	8200	Quinate levels || id:ebi-met1400-GCST90199645	TRUE	reported	MedicineITLab	0.00262879	21.6077	21.6004	2	TRUE
rs5997787	C	T	C	T	0.0735554	-0.00884429	0.55684	0.694166	FALSE	FALSE	FALSE	finngen_R12_M13_POLYMYALGIA	22	30858967	0.0221979	489252	0.690315	Polymyalgia rheumatica || id:finngen_R12_M13_POLYMYALGIA	Polymyalgia rheumatica	Polymyalgia rheumatica || ||	TRUE	MedicineITLab	22	30858967	0.0159581	4.04072e-06	ebi-met1400-GCST90199645	8200	Quinate levels || id:ebi-met1400-GCST90199645	TRUE	reported	MedicineITLab	0.00267024	21.9492	21.2455	2	TRUE
rs62027288	C	T	C	T	0.0759955	0.0302878	0.460441	0.347042	FALSE	FALSE	FALSE	finngen_R12_M13_POLYMYALGIA	15	75142406	0.0215006	489252	0.158925	Polymyalgia rheumatica || id:finngen_R12_M13_POLYMYALGIA	Polymyalgia rheumatica	Polymyalgia rheumatica || ||	TRUE	MedicineITLab	15	75142406	0.0156247	1.15144e-06	ebi-met1400-GCST90199645	8200	Quinate levels || id:ebi-met1400-GCST90199645	TRUE	reported	MedicineITLab	0.00286958	23.5925	23.6566	2	TRUE
rs73202647	C	T	C	T	-0.109072	0.0160054	0.121515	0.108393	FALSE	FALSE	FALSE	finngen_R12_M13_POLYMYALGIA	8	12746929	0.0328325	489252	0.625913	Polymyalgia rheumatica || id:finngen_R12_M13_POLYMYALGIA	Polymyalgia rheumatica	Polymyalgia rheumatica || ||	TRUE	MedicineITLab	8	12746929	0.0238233	4.68646e-06	ebi-met1400-GCST90199645	8200	Quinate levels || id:ebi-met1400-GCST90199645	TRUE	reported	MedicineITLab	0.00253992	20.8753	20.9615	2	TRUE
rs73328382	A	C	A	C	-0.490215	0.0661316	0.00586941	0.0669055	FALSE	FALSE	FALSE	finngen_R12_M13_POLYMYALGIA	10	99422751	0.0412308	489252	0.108727	Polymyalgia rheumatica || id:finngen_R12_M13_POLYMYALGIA	Polymyalgia rheumatica	Polymyalgia rheumatica || ||	TRUE	MedicineITLab	10	99422751	0.101636	1.41227e-06	ebi-met1400-GCST90199645	8200	Quinate levels || id:ebi-met1400-GCST90199645	TRUE	reported	MedicineITLab	0.00280441	23.0552	23.2637	2	TRUE
rs74489311	A	T	A	T	-1.12714	-0.0754378	0.00103899	0.0173707	FALSE	TRUE	FALSE	finngen_R12_M13_POLYMYALGIA	5	163789181	0.0784564	489252	0.336288	Polymyalgia rheumatica || id:finngen_R12_M13_POLYMYALGIA	Polymyalgia rheumatica	Polymyalgia rheumatica || ||	TRUE	MedicineITLab	5	163789181	0.240369	2.74252e-06	ebi-met1400-GCST90199645	8200	Quinate levels || id:ebi-met1400-GCST90199645	TRUE	reported	MedicineITLab	0.00263722	21.6771	21.9887	2	TRUE
rs76051019	A	G	A	G	-0.23203	-0.121542	0.0258336	0.00738495	FALSE	FALSE	FALSE	finngen_R12_M13_POLYMYALGIA	21	33150052	0.115163	489252	0.291249	Polymyalgia rheumatica || id:finngen_R12_M13_POLYMYALGIA	Polymyalgia rheumatica	Polymyalgia rheumatica || ||	TRUE	MedicineITLab	21	33150052	0.0487058	1.89885e-06	ebi-met1400-GCST90199645	8200	Quinate levels || id:ebi-met1400-GCST90199645	TRUE	reported	MedicineITLab	0.00270979	22.2753	22.6948	2	TRUE
rs10097464	C	T	C	T	-0.0715199	-0.0259932	0.441401	0.540315	FALSE	FALSE	FALSE	finngen_R12_M13_POLYMYALGIA	8	135773275	0.0205121	489252	0.205078	Polymyalgia rheumatica || id:finngen_R12_M13_POLYMYALGIA	Polymyalgia rheumatica	Polymyalgia rheumatica || ||	TRUE	MedicineITLab	8	135773275	0.015626	4.71698e-06	ebi-met1400-GCST90199646	8013	Gentisate levels || id:ebi-met1400-GCST90199646	TRUE	reported	MedicineITLab	0.00252242	20.2582	20.9488	2	TRUE
rs1010664	C	T	C	T	0.200004	0.00295478	0.0324447	0.0307029	FALSE	FALSE	FALSE	finngen_R12_M13_POLYMYALGIA	10	14923688	0.0589385	489252	0.960016	Polymyalgia rheumatica || id:finngen_R12_M13_POLYMYALGIA	Polymyalgia rheumatica	Polymyalgia rheumatica || ||	TRUE	MedicineITLab	10	14923688	0.0431905	3.64356e-06	ebi-met1400-GCST90199646	8013	Gentisate levels || id:ebi-met1400-GCST90199646	TRUE	reported	MedicineITLab	0.00251146	20.17	21.4438	2	TRUE
rs10153505	G	T	G	T	-0.109387	0.039175	0.854558	0.839251	FALSE	FALSE	FALSE	finngen_R12_M13_POLYMYALGIA	19	652948	0.0280388	489252	0.162361	Polymyalgia rheumatica || id:finngen_R12_M13_POLYMYALGIA	Polymyalgia rheumatica	Polymyalgia rheumatica || ||	TRUE	MedicineITLab	19	652948	0.02296	1.89575e-06	ebi-met1400-GCST90199646	8013	Gentisate levels || id:ebi-met1400-GCST90199646	TRUE	reported	MedicineITLab	0.00297435	23.8986	22.698	2	TRUE
rs1041350	C	T	C	T	0.0994006	-0.00386989	0.162725	0.117752	FALSE	FALSE	FALSE	finngen_R12_M13_POLYMYALGIA	9	23613595	0.0316853	489252	0.902792	Polymyalgia rheumatica || id:finngen_R12_M13_POLYMYALGIA	Polymyalgia rheumatica	Polymyalgia rheumatica || ||	TRUE	MedicineITLab	9	23613595	0.0208627	1.8932e-06	ebi-met1400-GCST90199646	8013	Gentisate levels || id:ebi-met1400-GCST90199646	TRUE	reported	MedicineITLab	0.00269234	21.6266	22.7006	2	TRUE
rs113812650	T	C	T	C	-0.420894	-0.0609257	0.00708375	0.0171588	FALSE	FALSE	FALSE	finngen_R12_M13_POLYMYALGIA	12	95395376	0.0824068	489252	0.459708	Polymyalgia rheumatica || id:finngen_R12_M13_POLYMYALGIA	Polymyalgia rheumatica	Polymyalgia rheumatica || ||	TRUE	MedicineITLab	12	95395376	0.0921	4.87808e-06	ebi-met1400-GCST90199646	8013	Gentisate levels || id:ebi-met1400-GCST90199646	TRUE	reported	MedicineITLab	0.00249202	20.0134	20.8846	2	TRUE
rs12471344	A	G	A	G	-0.204526	0.0257922	0.0351109	0.0415066	FALSE	FALSE	FALSE	finngen_R12_M13_POLYMYALGIA	2	154259805	0.0509208	489252	0.612494	Polymyalgia rheumatica || id:finngen_R12_M13_POLYMYALGIA	Polymyalgia rheumatica	Polymyalgia rheumatica || ||	TRUE	MedicineITLab	2	154259805	0.0425454	1.53017e-06	ebi-met1400-GCST90199646	8013	Gentisate levels || id:ebi-met1400-GCST90199646	TRUE	reported	MedicineITLab	0.0028343	22.7701	23.1096	2	TRUE
rs147503040	A	G	A	G	0.240882	-0.141455	0.0254653	0.0165369	FALSE	FALSE	FALSE	finngen_R12_M13_POLYMYALGIA	3	182797506	0.0805057	489252	0.0789042	Polymyalgia rheumatica || id:finngen_R12_M13_POLYMYALGIA	Polymyalgia rheumatica	Polymyalgia rheumatica || ||	TRUE	MedicineITLab	3	182797506	0.0486921	7.53505e-07	ebi-met1400-GCST90199646	8013	Gentisate levels || id:ebi-met1400-GCST90199646	TRUE	reported	MedicineITLab	0.00287995	23.1379	24.4733	2	TRUE
rs2833465	T	C	T	C	-0.110209	-0.0444957	0.12614	0.167387	FALSE	FALSE	FALSE	finngen_R12_M13_POLYMYALGIA	21	31591790	0.0273933	489252	0.104306	Polymyalgia rheumatica || id:finngen_R12_M13_POLYMYALGIA	Polymyalgia rheumatica	Polymyalgia rheumatica || ||	TRUE	MedicineITLab	21	31591790	0.023061	1.76156e-06	ebi-met1400-GCST90199646	8013	Gentisate levels || id:ebi-met1400-GCST90199646	TRUE	reported	MedicineITLab	0.00267768	21.5085	22.839	2	TRUE
rs375709482	T	C	T	C	-0.273576	0.048388	0.0191874	0.0124062	FALSE	FALSE	FALSE	finngen_R12_M13_POLYMYALGIA	6	114434155	0.0927026	489252	0.601692	Polymyalgia rheumatica || id:finngen_R12_M13_POLYMYALGIA	Polymyalgia rheumatica	Polymyalgia rheumatica || ||	TRUE	MedicineITLab	6	114434155	0.0557177	9.10581e-07	ebi-met1400-GCST90199646	8013	Gentisate levels || id:ebi-met1400-GCST90199646	TRUE	reported	MedicineITLab	0.00281701	22.6308	24.1085	2	TRUE
rs522708	G	A	G	A	-0.0822705	-0.0155868	0.283475	0.31356	FALSE	FALSE	FALSE	finngen_R12_M13_POLYMYALGIA	1	96017489	0.021962	489252	0.47788	Polymyalgia rheumatica || id:finngen_R12_M13_POLYMYALGIA	Polymyalgia rheumatica	Polymyalgia rheumatica || ||	TRUE	MedicineITLab	1	96017489	0.0169917	1.28672e-06	ebi-met1400-GCST90199646	8013	Gentisate levels || id:ebi-met1400-GCST90199646	TRUE	reported	MedicineITLab	0.00274957	22.0875	23.4431	2	TRUE
rs6010005	C	G	C	G	0.229928	-0.00652072	0.0237352	0.0298275	FALSE	TRUE	FALSE	finngen_R12_M13_POLYMYALGIA	22	50558690	0.059383	489252	0.912562	Polymyalgia rheumatica || id:finngen_R12_M13_POLYMYALGIA	Polymyalgia rheumatica	Polymyalgia rheumatica || ||	TRUE	MedicineITLab	22	50558690	0.05	4.25419e-06	ebi-met1400-GCST90199646	8013	Gentisate levels || id:ebi-met1400-GCST90199646	TRUE	reported	MedicineITLab	0.00245005	19.6755	21.1468	2	TRUE
rs62621664	T	G	T	G	0.265359	-0.29045	0.0182409	0.0110536	FALSE	FALSE	FALSE	finngen_R12_M13_POLYMYALGIA	6	24504968	0.105517	489252	0.00591194	Polymyalgia rheumatica || id:finngen_R12_M13_POLYMYALGIA	Polymyalgia rheumatica	Polymyalgia rheumatica || ||	TRUE	MedicineITLab	6	24504968	0.0575444	4.00005e-06	ebi-met1400-GCST90199646	8013	Gentisate levels || id:ebi-met1400-GCST90199646	TRUE	reported	MedicineITLab	0.00252202	20.255	21.2648	2	TRUE
rs72645867	A	G	A	G	0.162441	0.048099	0.0602902	0.0327895	FALSE	FALSE	FALSE	finngen_R12_M13_POLYMYALGIA	13	95314726	0.0584189	489252	0.410311	Polymyalgia rheumatica || id:finngen_R12_M13_POLYMYALGIA	Polymyalgia rheumatica	Polymyalgia rheumatica || ||	TRUE	MedicineITLab	13	95314726	0.0331451	9.53955e-07	ebi-met1400-GCST90199646	8013	Gentisate levels || id:ebi-met1400-GCST90199646	TRUE	reported	MedicineITLab	0.00298994	24.0242	24.0189	2	TRUE
rs72824920	C	T	C	T	0.192917	0.0676527	0.0442895	0.0376327	FALSE	FALSE	FALSE	finngen_R12_M13_POLYMYALGIA	2	50345769	0.0536381	489252	0.207208	Polymyalgia rheumatica || id:finngen_R12_M13_POLYMYALGIA	Polymyalgia rheumatica	Polymyalgia rheumatica || ||	TRUE	MedicineITLab	2	50345769	0.0371937	2.13916e-07	ebi-met1400-GCST90199646	8013	Gentisate levels || id:ebi-met1400-GCST90199646	TRUE	reported	MedicineITLab	0.00315064	25.3195	26.9031	2	TRUE
rs73217253	A	G	A	G	-0.160981	-0.0492479	0.0584083	0.0505833	FALSE	FALSE	FALSE	finngen_R12_M13_POLYMYALGIA	3	133872734	0.0463022	489252	0.287501	Polymyalgia rheumatica || id:finngen_R12_M13_POLYMYALGIA	Polymyalgia rheumatica	Polymyalgia rheumatica || ||	TRUE	MedicineITLab	3	133872734	0.0328036	9.2284e-07	ebi-met1400-GCST90199646	8013	Gentisate levels || id:ebi-met1400-GCST90199646	TRUE	reported	MedicineITLab	0.00285047	22.9004	24.0828	2	TRUE
rs76930336	A	C	A	C	-0.202699	0.0637662	0.0324797	0.0406183	FALSE	FALSE	FALSE	finngen_R12_M13_POLYMYALGIA	11	118594049	0.0519302	489252	0.219477	Polymyalgia rheumatica || id:finngen_R12_M13_POLYMYALGIA	Polymyalgia rheumatica	Polymyalgia rheumatica || ||	TRUE	MedicineITLab	11	118594049	0.0432874	2.83225e-06	ebi-met1400-GCST90199646	8013	Gentisate levels || id:ebi-met1400-GCST90199646	TRUE	reported	MedicineITLab	0.00258229	20.7403	21.9271	2	TRUE
rs77380220	A	G	A	G	0.222387	-0.137095	0.0258828	0.0164259	FALSE	FALSE	FALSE	finngen_R12_M13_POLYMYALGIA	3	70959872	0.0793792	489252	0.0841511	Polymyalgia rheumatica || id:finngen_R12_M13_POLYMYALGIA	Polymyalgia rheumatica	Polymyalgia rheumatica || ||	TRUE	MedicineITLab	3	70959872	0.0486142	4.77297e-06	ebi-met1400-GCST90199646	8013	Gentisate levels || id:ebi-met1400-GCST90199646	TRUE	reported	MedicineITLab	0.00249386	20.0282	20.9263	2	TRUE
rs79188489	T	G	T	G	0.343904	-0.0390521	0.0106531	0.0101784	FALSE	FALSE	FALSE	finngen_R12_M13_POLYMYALGIA	4	29074567	0.100123	489252	0.696506	Polymyalgia rheumatica || id:finngen_R12_M13_POLYMYALGIA	Polymyalgia rheumatica	Polymyalgia rheumatica || ||	TRUE	MedicineITLab	4	29074567	0.0751315	4.70886e-06	ebi-met1400-GCST90199646	8013	Gentisate levels || id:ebi-met1400-GCST90199646	TRUE	reported	MedicineITLab	0.00249304	20.0216	20.9522	2	TRUE
rs9572022	G	A	G	A	-0.0758655	0.00648717	0.568464	0.591022	FALSE	FALSE	FALSE	finngen_R12_M13_POLYMYALGIA	13	68811966	0.020822	489252	0.755379	Polymyalgia rheumatica || id:finngen_R12_M13_POLYMYALGIA	Polymyalgia rheumatica	Polymyalgia rheumatica || ||	TRUE	MedicineITLab	13	68811966	0.0155994	1.154e-06	ebi-met1400-GCST90199646	8013	Gentisate levels || id:ebi-met1400-GCST90199646	TRUE	reported	MedicineITLab	0.00282383	22.6858	23.6523	2	TRUE
rs9959080	A	G	A	G	-0.0926697	-0.0060692	0.807333	0.767075	FALSE	FALSE	FALSE	finngen_R12_M13_POLYMYALGIA	18	59433536	0.0241306	489252	0.801416	Polymyalgia rheumatica || id:finngen_R12_M13_POLYMYALGIA	Polymyalgia rheumatica	Polymyalgia rheumatica || ||	TRUE	MedicineITLab	18	59433536	0.0194371	1.86358e-06	ebi-met1400-GCST90199646	8013	Gentisate levels || id:ebi-met1400-GCST90199646	TRUE	reported	MedicineITLab	0.00267156	21.4592	22.7307	2	TRUE
rs10902695	T	C	T	C	-0.0834655	0.0227989	0.274212	0.312884	FALSE	FALSE	FALSE	finngen_R12_M13_POLYMYALGIA	1	28319022	0.0220715	489252	0.301625	Polymyalgia rheumatica || id:finngen_R12_M13_POLYMYALGIA	Polymyalgia rheumatica	Polymyalgia rheumatica || ||	TRUE	MedicineITLab	1	28319022	0.018084	3.9229e-06	ebi-met1400-GCST90199647	7822	Theophylline levels || id:ebi-met1400-GCST90199647	TRUE	reported	MedicineITLab	0.00277294	21.7447	21.3022	2	TRUE
rs114110478	C	G	C	G	0.142487	0.0242148	0.0759902	0.0544459	FALSE	TRUE	FALSE	finngen_R12_M13_POLYMYALGIA	3	60439249	0.0446674	489252	0.587741	Polymyalgia rheumatica || id:finngen_R12_M13_POLYMYALGIA	Polymyalgia rheumatica	Polymyalgia rheumatica || ||	TRUE	MedicineITLab	3	60439249	0.0303158	2.60048e-06	ebi-met1400-GCST90199647	7822	Theophylline levels || id:ebi-met1400-GCST90199647	TRUE	reported	MedicineITLab	0.00285111	22.3595	22.0908	2	TRUE
rs115520044	A	G	A	G	0.322722	-0.161777	0.016898	0.0100234	FALSE	FALSE	FALSE	finngen_R12_M13_POLYMYALGIA	14	49488289	0.103839	489252	0.119242	Polymyalgia rheumatica || id:finngen_R12_M13_POLYMYALGIA	Polymyalgia rheumatica	Polymyalgia rheumatica || ||	TRUE	MedicineITLab	14	49488289	0.0619626	1.90536e-07	ebi-met1400-GCST90199647	7822	Theophylline levels || id:ebi-met1400-GCST90199647	TRUE	reported	MedicineITLab	0.00346036	27.154	27.1268	2	TRUE
rs116572946	T	C	T	C	-0.278367	-0.0165335	0.0176742	0.0171604	FALSE	FALSE	FALSE	finngen_R12_M13_POLYMYALGIA	13	60080909	0.0779272	489252	0.831977	Polymyalgia rheumatica || id:finngen_R12_M13_POLYMYALGIA	Polymyalgia rheumatica	Polymyalgia rheumatica || ||	TRUE	MedicineITLab	13	60080909	0.060805	4.694e-06	ebi-met1400-GCST90199647	7822	Theophylline levels || id:ebi-met1400-GCST90199647	TRUE	reported	MedicineITLab	0.00269067	21.0978	20.9583	2	TRUE
rs116926604	C	T	C	T	-0.276332	0.0297427	0.0187757	0.0442212	FALSE	FALSE	FALSE	finngen_R12_M13_POLYMYALGIA	7	86916079	0.0499026	489252	0.551165	Polymyalgia rheumatica || id:finngen_R12_M13_POLYMYALGIA	Polymyalgia rheumatica	Polymyalgia rheumatica || ||	TRUE	MedicineITLab	7	86916079	0.0591917	3.03525e-06	ebi-met1400-GCST90199647	7822	Theophylline levels || id:ebi-met1400-GCST90199647	TRUE	reported	MedicineITLab	0.00281356	22.0641	21.7942	2	TRUE
rs12259905	T	C	T	C	0.155223	-0.0299897	0.0731332	0.11226	FALSE	FALSE	FALSE	finngen_R12_M13_POLYMYALGIA	10	28920494	0.0322562	489252	0.35251	Polymyalgia rheumatica || id:finngen_R12_M13_POLYMYALGIA	Polymyalgia rheumatica	Polymyalgia rheumatica || ||	TRUE	MedicineITLab	10	28920494	0.0305894	3.88709e-07	ebi-met1400-GCST90199647	7822	Theophylline levels || id:ebi-met1400-GCST90199647	TRUE	reported	MedicineITLab	0.00326644	25.6272	25.7496	2	TRUE
rs2245730	C	A	C	A	-0.0787472	0.0122916	0.435058	0.426333	FALSE	FALSE	FALSE	finngen_R12_M13_POLYMYALGIA	21	42705218	0.0206344	489252	0.551388	Polymyalgia rheumatica || id:finngen_R12_M13_POLYMYALGIA	Polymyalgia rheumatica	Polymyalgia rheumatica || ||	TRUE	MedicineITLab	21	42705218	0.0162537	1.26685e-06	ebi-met1400-GCST90199647	7822	Theophylline levels || id:ebi-met1400-GCST90199647	TRUE	reported	MedicineITLab	0.00304825	23.9102	23.4728	2	TRUE
rs34804482	C	T	C	T	-0.242551	-0.26285	0.0234865	0.00276856	FALSE	FALSE	FALSE	finngen_R12_M13_POLYMYALGIA	11	27368192	0.188141	489252	0.162387	Polymyalgia rheumatica || id:finngen_R12_M13_POLYMYALGIA	Polymyalgia rheumatica	Polymyalgia rheumatica || ||	TRUE	MedicineITLab	11	27368192	0.0527985	4.35018e-06	ebi-met1400-GCST90199647	7822	Theophylline levels || id:ebi-met1400-GCST90199647	TRUE	reported	MedicineITLab	0.00269856	21.1599	21.1039	2	TRUE
rs643104	C	T	C	T	-0.0815481	-0.0199617	0.336783	0.323992	FALSE	FALSE	FALSE	finngen_R12_M13_POLYMYALGIA	11	118696416	0.0217847	489252	0.359502	Polymyalgia rheumatica || id:finngen_R12_M13_POLYMYALGIA	Polymyalgia rheumatica	Polymyalgia rheumatica || ||	TRUE	MedicineITLab	11	118696416	0.017458	2.99589e-06	ebi-met1400-GCST90199647	7822	Theophylline levels || id:ebi-met1400-GCST90199647	TRUE	reported	MedicineITLab	0.00297073	23.3003	21.8192	2	TRUE
rs75870478	T	C	T	C	-0.281468	-0.0429321	0.0183091	0.0160188	FALSE	FALSE	FALSE	finngen_R12_M13_POLYMYALGIA	4	35563982	0.0832407	489252	0.606023	Polymyalgia rheumatica || id:finngen_R12_M13_POLYMYALGIA	Polymyalgia rheumatica	Polymyalgia rheumatica || ||	TRUE	MedicineITLab	4	35563982	0.0600974	2.81969e-06	ebi-met1400-GCST90199647	7822	Theophylline levels || id:ebi-met1400-GCST90199647	TRUE	reported	MedicineITLab	0.00284793	22.3344	21.9355	2	TRUE
rs79361921	A	G	A	G	-0.232926	-0.0558882	0.0295007	0.0576923	FALSE	FALSE	FALSE	finngen_R12_M13_POLYMYALGIA	8	58022004	0.0438547	489252	0.202523	Polymyalgia rheumatica || id:finngen_R12_M13_POLYMYALGIA	Polymyalgia rheumatica	Polymyalgia rheumatica || ||	TRUE	MedicineITLab	8	58022004	0.0470132	7.25218e-07	ebi-met1400-GCST90199647	7822	Theophylline levels || id:ebi-met1400-GCST90199647	TRUE	reported	MedicineITLab	0.00310666	24.3698	24.5469	2	TRUE
rs79542551	G	A	G	A	-0.328871	0.120428	0.0127102	0.0024751	FALSE	FALSE	FALSE	finngen_R12_M13_POLYMYALGIA	13	93072020	0.199291	489252	0.545657	Polymyalgia rheumatica || id:finngen_R12_M13_POLYMYALGIA	Polymyalgia rheumatica	Polymyalgia rheumatica || ||	TRUE	MedicineITLab	13	93072020	0.0716904	4.48836e-06	ebi-met1400-GCST90199647	7822	Theophylline levels || id:ebi-met1400-GCST90199647	TRUE	reported	MedicineITLab	0.00271443	21.2846	21.044	2	TRUE
rs10152997	C	T	C	T	-0.0762043	0.00504676	0.552011	0.577666	FALSE	FALSE	FALSE	finngen_R12_M13_POLYMYALGIA	15	60904958	0.0206829	489252	0.807226	Polymyalgia rheumatica || id:finngen_R12_M13_POLYMYALGIA	Polymyalgia rheumatica	Polymyalgia rheumatica || ||	TRUE	MedicineITLab	15	60904958	0.0152829	6.15686e-07	ebi-met1400-GCST90199648	8139	1,5-anhydroglucitol (1,5-ag) levels || id:ebi-met1400-GCST90199648	TRUE	reported	MedicineITLab	0.00287213	23.4378	24.8626	2	TRUE
rs111517692	A	G	A	G	0.186098	-0.0629761	0.0399656	0.0143336	FALSE	FALSE	FALSE	finngen_R12_M13_POLYMYALGIA	9	130054393	0.0852255	489252	0.459946	Polymyalgia rheumatica || id:finngen_R12_M13_POLYMYALGIA	Polymyalgia rheumatica	Polymyalgia rheumatica || ||	TRUE	MedicineITLab	9	130054393	0.0389448	1.76596e-06	ebi-met1400-GCST90199648	8139	1,5-anhydroglucitol (1,5-ag) levels || id:ebi-met1400-GCST90199648	TRUE	reported	MedicineITLab	0.00265758	21.6824	22.8341	2	TRUE
rs11219784	C	T	C	T	-0.29621	0.289894	0.0145213	0.00857545	FALSE	FALSE	FALSE	finngen_R12_M13_POLYMYALGIA	11	124810777	0.102558	489252	0.00470403	Polymyalgia rheumatica || id:finngen_R12_M13_POLYMYALGIA	Polymyalgia rheumatica	Polymyalgia rheumatica || ||	TRUE	MedicineITLab	11	124810777	0.0635149	3.10664e-06	ebi-met1400-GCST90199648	8139	1,5-anhydroglucitol (1,5-ag) levels || id:ebi-met1400-GCST90199648	TRUE	reported	MedicineITLab	0.00251121	20.4851	21.7494	2	TRUE
rs116139938	T	G	T	G	-0.267495	0.0516508	0.0309995	0.0440751	FALSE	FALSE	FALSE	finngen_R12_M13_POLYMYALGIA	17	19002728	0.050822	489252	0.309482	Polymyalgia rheumatica || id:finngen_R12_M13_POLYMYALGIA	Polymyalgia rheumatica	Polymyalgia rheumatica || ||	TRUE	MedicineITLab	17	19002728	0.0444913	1.82908e-09	ebi-met1400-GCST90199648	8139	1,5-anhydroglucitol (1,5-ag) levels || id:ebi-met1400-GCST90199648	TRUE	reported	MedicineITLab	0.00429873	35.1298	36.1477	2	TRUE
rs116855721	A	G	A	G	0.235097	0.054418	0.0228932	0.0299485	FALSE	FALSE	FALSE	finngen_R12_M13_POLYMYALGIA	14	54584830	0.0588843	489252	0.355407	Polymyalgia rheumatica || id:finngen_R12_M13_POLYMYALGIA	Polymyalgia rheumatica	Polymyalgia rheumatica || ||	TRUE	MedicineITLab	14	54584830	0.0504828	3.20903e-06	ebi-met1400-GCST90199648	8139	1,5-anhydroglucitol (1,5-ag) levels || id:ebi-met1400-GCST90199648	TRUE	reported	MedicineITLab	0.00247271	20.1703	21.6874	2	TRUE
rs117813792	G	A	G	A	-0.331071	-0.2895	0.0136799	0.00389093	FALSE	FALSE	FALSE	finngen_R12_M13_POLYMYALGIA	9	113729402	0.160641	489252	0.0715204	Polymyalgia rheumatica || id:finngen_R12_M13_POLYMYALGIA	Polymyalgia rheumatica	Polymyalgia rheumatica || ||	TRUE	MedicineITLab	9	113729402	0.0662852	5.89455e-07	ebi-met1400-GCST90199648	8139	1,5-anhydroglucitol (1,5-ag) levels || id:ebi-met1400-GCST90199648	TRUE	reported	MedicineITLab	0.00295783	24.1393	24.9465	2	TRUE
rs11976181	C	T	C	T	-0.132448	-0.0222631	0.817748	0.819884	FALSE	FALSE	FALSE	finngen_R12_M13_POLYMYALGIA	7	142097764	0.0265844	489252	0.402341	Polymyalgia rheumatica || id:finngen_R12_M13_POLYMYALGIA	Polymyalgia rheumatica	Polymyalgia rheumatica || ||	TRUE	MedicineITLab	7	142097764	0.0208369	2.06534e-10	ebi-met1400-GCST90199648	8139	1,5-anhydroglucitol (1,5-ag) levels || id:ebi-met1400-GCST90199648	TRUE	reported	MedicineITLab	0.00522893	42.7714	40.404	2	TRUE
rs138882034	C	T	C	T	-0.40062	-0.0652562	0.00797971	0.0423395	FALSE	FALSE	FALSE	finngen_R12_M13_POLYMYALGIA	3	14215441	0.0525115	489252	0.213977	Polymyalgia rheumatica || id:finngen_R12_M13_POLYMYALGIA	Polymyalgia rheumatica	Polymyalgia rheumatica || ||	TRUE	MedicineITLab	3	14215441	0.0847491	2.27723e-06	ebi-met1400-GCST90199648	8139	1,5-anhydroglucitol (1,5-ag) levels || id:ebi-met1400-GCST90199648	TRUE	reported	MedicineITLab	0.00254099	20.7287	22.3458	2	TRUE
rs147071339	G	A	G	A	-0.72443	0.0212518	0.0024003	0.0256302	FALSE	FALSE	FALSE	finngen_R12_M13_POLYMYALGIA	3	120559843	0.0664757	489252	0.7492	Polymyalgia rheumatica || id:finngen_R12_M13_POLYMYALGIA	Polymyalgia rheumatica	Polymyalgia rheumatica || ||	TRUE	MedicineITLab	3	120559843	0.15567	3.26144e-06	ebi-met1400-GCST90199648	8139	1,5-anhydroglucitol (1,5-ag) levels || id:ebi-met1400-GCST90199648	TRUE	reported	MedicineITLab	0.0025133	20.5023	21.6562	2	TRUE
rs16923778	T	C	T	C	-0.364422	-0.0846301	0.0114964	0.0407222	FALSE	FALSE	FALSE	finngen_R12_M13_POLYMYALGIA	11	7241558	0.0521685	489252	0.10475	Polymyalgia rheumatica || id:finngen_R12_M13_POLYMYALGIA	Polymyalgia rheumatica	Polymyalgia rheumatica || ||	TRUE	MedicineITLab	11	7241558	0.0717318	3.76743e-07	ebi-met1400-GCST90199648	8139	1,5-anhydroglucitol (1,5-ag) levels || id:ebi-met1400-GCST90199648	TRUE	reported	MedicineITLab	0.00301842	24.6352	25.8099	2	TRUE
rs185053832	A	C	A	C	-0.376359	-0.00673858	0.00916021	0.0182659	FALSE	FALSE	FALSE	finngen_R12_M13_POLYMYALGIA	7	142063511	0.0782115	489252	0.931341	Polymyalgia rheumatica || id:finngen_R12_M13_POLYMYALGIA	Polymyalgia rheumatica	Polymyalgia rheumatica || ||	TRUE	MedicineITLab	7	142063511	0.0796429	2.29459e-06	ebi-met1400-GCST90199648	8139	1,5-anhydroglucitol (1,5-ag) levels || id:ebi-met1400-GCST90199648	TRUE	reported	MedicineITLab	0.00257125	20.9762	22.3311	2	TRUE
rs219151	C	G	C	G	-0.0930985	-0.0183101	0.803761	0.812505	FALSE	TRUE	FALSE	finngen_R12_M13_POLYMYALGIA	2	32990620	0.0261994	489252	0.48463	Polymyalgia rheumatica || id:finngen_R12_M13_POLYMYALGIA	Polymyalgia rheumatica	Polymyalgia rheumatica || ||	TRUE	MedicineITLab	2	32990620	0.0192478	1.31914e-06	ebi-met1400-GCST90199648	8139	1,5-anhydroglucitol (1,5-ag) levels || id:ebi-met1400-GCST90199648	TRUE	reported	MedicineITLab	0.00273418	22.309	23.395	2	TRUE
rs2638281	G	A	G	A	0.0758197	0.0218628	0.588573	0.467714	FALSE	FALSE	FALSE	finngen_R12_M13_POLYMYALGIA	19	48707612	0.0204534	489252	0.285112	Polymyalgia rheumatica || id:finngen_R12_M13_POLYMYALGIA	Polymyalgia rheumatica	Polymyalgia rheumatica || ||	TRUE	MedicineITLab	19	48707612	0.015228	6.39246e-07	ebi-met1400-GCST90199648	8139	1,5-anhydroglucitol (1,5-ag) levels || id:ebi-met1400-GCST90199648	TRUE	reported	MedicineITLab	0.00278412	22.7176	24.7901	2	TRUE
rs28429046	T	A	T	A	0.0877134	0.0305014	0.218221	0.221034	FALSE	TRUE	FALSE	finngen_R12_M13_POLYMYALGIA	1	242003929	0.0249038	489252	0.220663	Polymyalgia rheumatica || id:finngen_R12_M13_POLYMYALGIA	Polymyalgia rheumatica	Polymyalgia rheumatica || ||	TRUE	MedicineITLab	1	242003929	0.0190478	4.12664e-06	ebi-met1400-GCST90199648	8139	1,5-anhydroglucitol (1,5-ag) levels || id:ebi-met1400-GCST90199648	TRUE	reported	MedicineITLab	0.00262508	21.4165	21.2052	2	TRUE
rs34278530	C	T	C	T	0.0966945	-0.0324746	0.16675	0.212177	FALSE	FALSE	FALSE	finngen_R12_M13_POLYMYALGIA	16	84656112	0.0251802	489252	0.197159	Polymyalgia rheumatica || id:finngen_R12_M13_POLYMYALGIA	Polymyalgia rheumatica	Polymyalgia rheumatica || ||	TRUE	MedicineITLab	16	84656112	0.020462	2.29468e-06	ebi-met1400-GCST90199648	8139	1,5-anhydroglucitol (1,5-ag) levels || id:ebi-met1400-GCST90199648	TRUE	reported	MedicineITLab	0.00259821	21.1967	22.331	2	TRUE
rs4988235	A	G	A	G	0.125118	-0.00572386	0.646606	0.599503	FALSE	FALSE	FALSE	finngen_R12_M13_POLYMYALGIA	2	135851076	0.0211755	489252	0.786924	Polymyalgia rheumatica || id:finngen_R12_M13_POLYMYALGIA	Polymyalgia rheumatica	Polymyalgia rheumatica || ||	TRUE	MedicineITLab	2	135851076	0.015516	7.39543e-16	ebi-met1400-GCST90199648	8139	1,5-anhydroglucitol (1,5-ag) levels || id:ebi-met1400-GCST90199648	TRUE	reported	MedicineITLab	0.00715432	58.6342	65.025	2	TRUE
rs526600	A	T	A	T	-0.303655	0.0671472	0.980668	0.988544	FALSE	TRUE	FALSE	finngen_R12_M13_POLYMYALGIA	1	86900914	0.0973835	489252	0.4905	Polymyalgia rheumatica || id:finngen_R12_M13_POLYMYALGIA	Polymyalgia rheumatica	Polymyalgia rheumatica || ||	TRUE	MedicineITLab	1	86900914	0.0557783	5.21094e-08	ebi-met1400-GCST90199648	8139	1,5-anhydroglucitol (1,5-ag) levels || id:ebi-met1400-GCST90199648	TRUE	reported	MedicineITLab	0.00349615	28.548	29.6367	2	TRUE
rs55646821	A	C	A	C	0.150169	0.00487161	0.936148	0.922467	FALSE	FALSE	FALSE	finngen_R12_M13_POLYMYALGIA	8	20747591	0.0387236	489252	0.899886	Polymyalgia rheumatica || id:finngen_R12_M13_POLYMYALGIA	Polymyalgia rheumatica	Polymyalgia rheumatica || ||	TRUE	MedicineITLab	8	20747591	0.0310105	1.28209e-06	ebi-met1400-GCST90199648	8139	1,5-anhydroglucitol (1,5-ag) levels || id:ebi-met1400-GCST90199648	TRUE	reported	MedicineITLab	0.00269594	21.9961	23.45	2	TRUE
rs6444144	T	C	T	C	0.0750138	0.0280689	0.601673	0.639049	FALSE	FALSE	FALSE	finngen_R12_M13_POLYMYALGIA	3	165091228	0.0212003	489252	0.185507	Polymyalgia rheumatica || id:finngen_R12_M13_POLYMYALGIA	Polymyalgia rheumatica	Polymyalgia rheumatica || ||	TRUE	MedicineITLab	3	165091228	0.0155373	1.37932e-06	ebi-met1400-GCST90199648	8139	1,5-anhydroglucitol (1,5-ag) levels || id:ebi-met1400-GCST90199648	TRUE	reported	MedicineITLab	0.0026972	22.0064	23.3094	2	TRUE
rs72670617	G	T	G	T	-0.109981	0.0293969	0.120487	0.224644	FALSE	FALSE	FALSE	finngen_R12_M13_POLYMYALGIA	13	113913130	0.0247525	489252	0.234977	Polymyalgia rheumatica || id:finngen_R12_M13_POLYMYALGIA	Polymyalgia rheumatica	Polymyalgia rheumatica || ||	TRUE	MedicineITLab	13	113913130	0.0239503	4.38952e-06	ebi-met1400-GCST90199648	8139	1,5-anhydroglucitol (1,5-ag) levels || id:ebi-met1400-GCST90199648	TRUE	reported	MedicineITLab	0.00256359	20.9135	21.0869	2	TRUE
rs7536190	A	T	A	T	0.113912	0.0156431	0.886879	0.885432	FALSE	TRUE	FALSE	finngen_R12_M13_POLYMYALGIA	1	150426629	0.0320452	489252	0.625438	Polymyalgia rheumatica || id:finngen_R12_M13_POLYMYALGIA	Polymyalgia rheumatica	Polymyalgia rheumatica || ||	TRUE	MedicineITLab	1	150426629	0.0241326	2.35583e-06	ebi-met1400-GCST90199648	8139	1,5-anhydroglucitol (1,5-ag) levels || id:ebi-met1400-GCST90199648	TRUE	reported	MedicineITLab	0.00260361	21.2409	22.2808	2	TRUE
rs77283946	A	C	A	C	-0.552741	0.0486538	0.0189905	0.0311983	FALSE	FALSE	FALSE	finngen_R12_M13_POLYMYALGIA	17	18982968	0.0596097	489252	0.414382	Polymyalgia rheumatica || id:finngen_R12_M13_POLYMYALGIA	Polymyalgia rheumatica	Polymyalgia rheumatica || ||	TRUE	MedicineITLab	17	18982968	0.0562598	8.80516e-23	ebi-met1400-GCST90199648	8139	1,5-anhydroglucitol (1,5-ag) levels || id:ebi-met1400-GCST90199648	TRUE	reported	MedicineITLab	0.0113837	93.6957	96.5266	2	TRUE
rs112843621	G	A	G	A	-0.366363	0.0913768	0.0095679	0.0142549	FALSE	FALSE	FALSE	finngen_R12_M13_POLYMYALGIA	14	26049841	0.0866994	489252	0.291906	Polymyalgia rheumatica || id:finngen_R12_M13_POLYMYALGIA	Polymyalgia rheumatica	Polymyalgia rheumatica || ||	TRUE	MedicineITLab	14	26049841	0.0780364	2.66903e-06	ebi-met1400-GCST90199649	8134	1-stearoyl-2-arachidonoyl-GPI (18:0/20:4) levels || id:ebi-met1400-GCST90199649	TRUE	reported	MedicineITLab	0.00254387	20.7395	22.0409	2	TRUE
rs140033739	A	G	A	G	-0.166275	-0.0251298	0.0496511	0.113209	FALSE	FALSE	FALSE	finngen_R12_M13_POLYMYALGIA	6	30237375	0.0326401	489252	0.441356	Polymyalgia rheumatica || id:finngen_R12_M13_POLYMYALGIA	Polymyalgia rheumatica	Polymyalgia rheumatica || ||	TRUE	MedicineITLab	6	30237375	0.0351807	2.28641e-06	ebi-met1400-GCST90199649	8134	1-stearoyl-2-arachidonoyl-GPI (18:0/20:4) levels || id:ebi-met1400-GCST90199649	TRUE	reported	MedicineITLab	0.00260913	21.273	22.338	2	TRUE
rs1532085	G	A	G	A	-0.0917612	-0.0220017	0.623614	0.57773	FALSE	FALSE	FALSE	finngen_R12_M13_POLYMYALGIA	15	58391167	0.020651	489252	0.286692	Polymyalgia rheumatica || id:finngen_R12_M13_POLYMYALGIA	Polymyalgia rheumatica	Polymyalgia rheumatica || ||	TRUE	MedicineITLab	15	58391167	0.0157522	5.70113e-09	ebi-met1400-GCST90199649	8134	1-stearoyl-2-arachidonoyl-GPI (18:0/20:4) levels || id:ebi-met1400-GCST90199649	TRUE	reported	MedicineITLab	0.00395273	32.2712	33.9341	2	TRUE
rs157595	G	A	G	A	0.0939248	0.0239077	0.599898	0.691621	FALSE	FALSE	FALSE	finngen_R12_M13_POLYMYALGIA	19	44922203	0.0221236	489252	0.279856	Polymyalgia rheumatica || id:finngen_R12_M13_POLYMYALGIA	Polymyalgia rheumatica	Polymyalgia rheumatica || ||	TRUE	MedicineITLab	19	44922203	0.0158609	3.18487e-09	ebi-met1400-GCST90199649	8134	1-stearoyl-2-arachidonoyl-GPI (18:0/20:4) levels || id:ebi-met1400-GCST90199649	TRUE	reported	MedicineITLab	0.00423486	34.5843	35.0675	2	TRUE
rs174560	C	T	C	T	-0.263536	-0.0497662	0.306967	0.388487	FALSE	FALSE	FALSE	finngen_R12_M13_POLYMYALGIA	11	61814292	0.0208439	489252	0.0169606	Polymyalgia rheumatica || id:finngen_R12_M13_POLYMYALGIA	Polymyalgia rheumatica	Polymyalgia rheumatica || ||	TRUE	MedicineITLab	11	61814292	0.0162451	3.49778e-59	ebi-met1400-GCST90199649	8134	1-stearoyl-2-arachidonoyl-GPI (18:0/20:4) levels || id:ebi-met1400-GCST90199649	TRUE	reported	MedicineITLab	0.0295499	247.617	263.169	2	TRUE
rs2269938	G	C	G	C	-0.104296	0.030122	0.166874	0.203871	FALSE	TRUE	FALSE	finngen_R12_M13_POLYMYALGIA	12	119804210	0.0252733	489252	0.23332	Polymyalgia rheumatica || id:finngen_R12_M13_POLYMYALGIA	Polymyalgia rheumatica	Polymyalgia rheumatica || ||	TRUE	MedicineITLab	12	119804210	0.0203216	2.86272e-07	ebi-met1400-GCST90199649	8134	1-stearoyl-2-arachidonoyl-GPI (18:0/20:4) levels || id:ebi-met1400-GCST90199649	TRUE	reported	MedicineITLab	0.00302458	24.6705	26.3402	2	TRUE
rs2712421	T	G	T	G	0.0732419	0.0178777	0.655887	0.695165	FALSE	FALSE	FALSE	finngen_R12_M13_POLYMYALGIA	3	128568900	0.0223052	489252	0.422839	Polymyalgia rheumatica || id:finngen_R12_M13_POLYMYALGIA	Polymyalgia rheumatica	Polymyalgia rheumatica || ||	TRUE	MedicineITLab	3	128568900	0.0160311	4.90664e-06	ebi-met1400-GCST90199649	8134	1-stearoyl-2-arachidonoyl-GPI (18:0/20:4) levels || id:ebi-met1400-GCST90199649	TRUE	reported	MedicineITLab	0.00242147	19.7392	20.8734	2	TRUE
rs3812316	G	C	G	C	-0.136926	-0.00892467	0.121888	0.127969	FALSE	TRUE	FALSE	finngen_R12_M13_POLYMYALGIA	7	73606007	0.0303358	489252	0.768608	Polymyalgia rheumatica || id:finngen_R12_M13_POLYMYALGIA	Polymyalgia rheumatica	Polymyalgia rheumatica || ||	TRUE	MedicineITLab	7	73606007	0.023095	3.05078e-09	ebi-met1400-GCST90199649	8134	1-stearoyl-2-arachidonoyl-GPI (18:0/20:4) levels || id:ebi-met1400-GCST90199649	TRUE	reported	MedicineITLab	0.0040134	32.7685	35.1509	2	TRUE
rs400810	G	A	G	A	0.128883	-0.0269466	0.0862856	0.0798584	FALSE	FALSE	FALSE	finngen_R12_M13_POLYMYALGIA	5	31675054	0.0377022	489252	0.474781	Polymyalgia rheumatica || id:finngen_R12_M13_POLYMYALGIA	Polymyalgia rheumatica	Polymyalgia rheumatica || ||	TRUE	MedicineITLab	5	31675054	0.0270407	1.8767e-06	ebi-met1400-GCST90199649	8134	1-stearoyl-2-arachidonoyl-GPI (18:0/20:4) levels || id:ebi-met1400-GCST90199649	TRUE	reported	MedicineITLab	0.00261921	21.3553	22.7172	2	TRUE
rs66466742	T	C	T	C	-0.189746	-0.00310935	0.0402441	0.0632997	FALSE	FALSE	FALSE	finngen_R12_M13_POLYMYALGIA	19	11225768	0.0419224	489252	0.940876	Polymyalgia rheumatica || id:finngen_R12_M13_POLYMYALGIA	Polymyalgia rheumatica	Polymyalgia rheumatica || ||	TRUE	MedicineITLab	19	11225768	0.0383851	7.68393e-07	ebi-met1400-GCST90199649	8134	1-stearoyl-2-arachidonoyl-GPI (18:0/20:4) levels || id:ebi-met1400-GCST90199649	TRUE	reported	MedicineITLab	0.00278124	22.6801	24.4354	2	TRUE
rs7241918	T	G	T	G	0.132894	0.0253145	0.826708	0.828307	FALSE	FALSE	FALSE	finngen_R12_M13_POLYMYALGIA	18	49634583	0.0269603	489252	0.347755	Polymyalgia rheumatica || id:finngen_R12_M13_POLYMYALGIA	Polymyalgia rheumatica	Polymyalgia rheumatica || ||	TRUE	MedicineITLab	18	49634583	0.0200029	3.05834e-11	ebi-met1400-GCST90199649	8134	1-stearoyl-2-arachidonoyl-GPI (18:0/20:4) levels || id:ebi-met1400-GCST90199649	TRUE	reported	MedicineITLab	0.00506024	41.3592	44.1392	2	TRUE
rs74988287	C	T	C	T	-0.366432	-0.0644863	0.0099395	0.00459505	FALSE	FALSE	FALSE	finngen_R12_M13_POLYMYALGIA	2	36690717	0.146103	489252	0.658942	Polymyalgia rheumatica || id:finngen_R12_M13_POLYMYALGIA	Polymyalgia rheumatica	Polymyalgia rheumatica || ||	TRUE	MedicineITLab	2	36690717	0.0770971	2.00554e-06	ebi-met1400-GCST90199649	8134	1-stearoyl-2-arachidonoyl-GPI (18:0/20:4) levels || id:ebi-met1400-GCST90199649	TRUE	reported	MedicineITLab	0.00264267	21.5471	22.5897	2	TRUE
rs77960347	G	A	G	A	0.479876	0.148062	0.0143349	0.00727814	FALSE	FALSE	FALSE	finngen_R12_M13_POLYMYALGIA	18	49583585	0.115562	489252	0.200111	Polymyalgia rheumatica || id:finngen_R12_M13_POLYMYALGIA	Polymyalgia rheumatica	Polymyalgia rheumatica || ||	TRUE	MedicineITLab	18	49583585	0.0634052	3.77862e-14	ebi-met1400-GCST90199649	8134	1-stearoyl-2-arachidonoyl-GPI (18:0/20:4) levels || id:ebi-met1400-GCST90199649	TRUE	reported	MedicineITLab	0.00650747	53.2654	57.2807	2	TRUE
rs79608464	A	G	A	G	0.25749	0.0349708	0.01871	0.0248548	FALSE	FALSE	FALSE	finngen_R12_M13_POLYMYALGIA	16	71298685	0.0652261	489252	0.591857	Polymyalgia rheumatica || id:finngen_R12_M13_POLYMYALGIA	Polymyalgia rheumatica	Polymyalgia rheumatica || ||	TRUE	MedicineITLab	16	71298685	0.0562381	4.68177e-06	ebi-met1400-GCST90199649	8134	1-stearoyl-2-arachidonoyl-GPI (18:0/20:4) levels || id:ebi-met1400-GCST90199649	TRUE	reported	MedicineITLab	0.00243457	19.8462	20.9633	2	TRUE
rs80195574	A	G	A	G	-0.221346	0.0193325	0.0272033	0.00953229	FALSE	FALSE	FALSE	finngen_R12_M13_POLYMYALGIA	14	34113605	0.102321	489252	0.850139	Polymyalgia rheumatica || id:finngen_R12_M13_POLYMYALGIA	Polymyalgia rheumatica	Polymyalgia rheumatica || ||	TRUE	MedicineITLab	14	34113605	0.0471492	2.67135e-06	ebi-met1400-GCST90199649	8134	1-stearoyl-2-arachidonoyl-GPI (18:0/20:4) levels || id:ebi-met1400-GCST90199649	TRUE	reported	MedicineITLab	0.00259309	21.1418	22.0391	2	TRUE
rs964184	C	G	C	G	-0.194744	0.00294197	0.868833	0.855208	FALSE	TRUE	FALSE	finngen_R12_M13_POLYMYALGIA	11	116778201	0.0289241	489252	0.918984	Polymyalgia rheumatica || id:finngen_R12_M13_POLYMYALGIA	Polymyalgia rheumatica	Polymyalgia rheumatica || ||	TRUE	MedicineITLab	11	116778201	0.0224871	4.70771e-18	ebi-met1400-GCST90199649	8134	1-stearoyl-2-arachidonoyl-GPI (18:0/20:4) levels || id:ebi-met1400-GCST90199649	TRUE	reported	MedicineITLab	0.00864409	70.9066	75	2	TRUE
rs113392484	C	T	C	T	0.318007	-0.0789603	0.0109306	0.0179759	FALSE	FALSE	FALSE	finngen_R12_M13_POLYMYALGIA	6	78437780	0.0756471	489252	0.296579	Polymyalgia rheumatica || id:finngen_R12_M13_POLYMYALGIA	Polymyalgia rheumatica	Polymyalgia rheumatica || ||	TRUE	MedicineITLab	6	78437780	0.0686372	3.60129e-06	ebi-met1400-GCST90199650	8233	Indolelactate levels || id:ebi-met1400-GCST90199650	TRUE	reported	MedicineITLab	0.00218662	18.0375	21.4662	2	TRUE
rs11598287	A	G	A	G	0.0749453	0.0387504	0.30454	0.294791	FALSE	FALSE	FALSE	finngen_R12_M13_POLYMYALGIA	10	132100905	0.0225117	489252	0.0851883	Polymyalgia rheumatica || id:finngen_R12_M13_POLYMYALGIA	Polymyalgia rheumatica	Polymyalgia rheumatica || ||	TRUE	MedicineITLab	10	132100905	0.0160157	2.87603e-06	ebi-met1400-GCST90199650	8233	Indolelactate levels || id:ebi-met1400-GCST90199650	TRUE	reported	MedicineITLab	0.00237922	19.6301	21.8976	2	TRUE
rs11647808	A	C	A	C	0.212473	0.0146916	0.0790114	0.0580449	FALSE	FALSE	FALSE	finngen_R12_M13_POLYMYALGIA	16	58736977	0.0439921	489252	0.738409	Polymyalgia rheumatica || id:finngen_R12_M13_POLYMYALGIA	Polymyalgia rheumatica	Polymyalgia rheumatica || ||	TRUE	MedicineITLab	16	58736977	0.0262875	6.33765e-16	ebi-met1400-GCST90199650	8233	Indolelactate levels || id:ebi-met1400-GCST90199650	TRUE	reported	MedicineITLab	0.00657024	54.4373	65.3294	2	TRUE
rs1354368	G	A	G	A	-0.072441	-0.0223238	0.64522	0.752101	FALSE	FALSE	FALSE	finngen_R12_M13_POLYMYALGIA	4	99520729	0.0235993	489252	0.344175	Polymyalgia rheumatica || id:finngen_R12_M13_POLYMYALGIA	Polymyalgia rheumatica	Polymyalgia rheumatica || ||	TRUE	MedicineITLab	4	99520729	0.0148179	1.01477e-06	ebi-met1400-GCST90199650	8233	Indolelactate levels || id:ebi-met1400-GCST90199650	TRUE	reported	MedicineITLab	0.00240251	19.8227	23.8999	2	TRUE
rs139117506	C	A	C	A	-0.175748	-0.0434403	0.0370029	0.0330261	FALSE	FALSE	FALSE	finngen_R12_M13_POLYMYALGIA	15	83308234	0.0571673	489252	0.447327	Polymyalgia rheumatica || id:finngen_R12_M13_POLYMYALGIA	Polymyalgia rheumatica	Polymyalgia rheumatica || ||	TRUE	MedicineITLab	15	83308234	0.0379139	3.56131e-06	ebi-met1400-GCST90199650	8233	Indolelactate levels || id:ebi-met1400-GCST90199650	TRUE	reported	MedicineITLab	0.00220126	18.1586	21.4874	2	TRUE
rs142582686	T	G	T	G	0.164806	0.145159	0.0429166	0.0383575	FALSE	FALSE	FALSE	finngen_R12_M13_POLYMYALGIA	10	101005147	0.0515302	489252	0.00484808	Polymyalgia rheumatica || id:finngen_R12_M13_POLYMYALGIA	Polymyalgia rheumatica	Polymyalgia rheumatica || ||	TRUE	MedicineITLab	10	101005147	0.0355849	3.63318e-06	ebi-met1400-GCST90199650	8233	Indolelactate levels || id:ebi-met1400-GCST90199650	TRUE	reported	MedicineITLab	0.00223126	18.4066	21.4494	2	TRUE
rs145909629	A	G	A	G	0.321487	0.0889601	0.0147347	0.0205434	FALSE	FALSE	FALSE	finngen_R12_M13_POLYMYALGIA	9	26547368	0.0720487	489252	0.216934	Polymyalgia rheumatica || id:finngen_R12_M13_POLYMYALGIA	Polymyalgia rheumatica	Polymyalgia rheumatica || ||	TRUE	MedicineITLab	9	26547368	0.0589415	4.91562e-08	ebi-met1400-GCST90199650	8233	Indolelactate levels || id:ebi-met1400-GCST90199650	TRUE	reported	MedicineITLab	0.0030009	24.7747	29.7498	2	TRUE
rs148403098	T	C	T	C	0.167538	-0.0201248	0.0411829	0.0615997	FALSE	FALSE	FALSE	finngen_R12_M13_POLYMYALGIA	14	102351945	0.0427997	489252	0.638205	Polymyalgia rheumatica || id:finngen_R12_M13_POLYMYALGIA	Polymyalgia rheumatica	Polymyalgia rheumatica || ||	TRUE	MedicineITLab	14	102351945	0.0359224	3.10312e-06	ebi-met1400-GCST90199650	8233	Indolelactate levels || id:ebi-met1400-GCST90199650	TRUE	reported	MedicineITLab	0.00221671	18.2863	21.7518	2	TRUE
rs2472509	G	T	G	T	0.07003	0.0296155	0.326865	0.413986	FALSE	FALSE	FALSE	finngen_R12_M13_POLYMYALGIA	9	104921949	0.020754	489252	0.153585	Polymyalgia rheumatica || id:finngen_R12_M13_POLYMYALGIA	Polymyalgia rheumatica	Polymyalgia rheumatica || ||	TRUE	MedicineITLab	9	104921949	0.0152695	4.51219e-06	ebi-met1400-GCST90199650	8233	Indolelactate levels || id:ebi-met1400-GCST90199650	TRUE	reported	MedicineITLab	0.00215809	17.8016	21.0338	2	TRUE
rs2997922	T	C	T	C	0.185074	-0.0158754	0.709362	0.773216	FALSE	FALSE	FALSE	finngen_R12_M13_POLYMYALGIA	9	128818465	0.0243062	489252	0.513665	Polymyalgia rheumatica || id:finngen_R12_M13_POLYMYALGIA	Polymyalgia rheumatica	Polymyalgia rheumatica || ||	TRUE	MedicineITLab	9	128818465	0.0156931	4.22481e-32	ebi-met1400-GCST90199650	8233	Indolelactate levels || id:ebi-met1400-GCST90199650	TRUE	reported	MedicineITLab	0.0141235	117.916	139.083	2	TRUE
rs35021400	A	C	A	C	-0.0820587	0.0036161	0.214409	0.120827	FALSE	FALSE	FALSE	finngen_R12_M13_POLYMYALGIA	16	87013026	0.031012	489252	0.907174	Polymyalgia rheumatica || id:finngen_R12_M13_POLYMYALGIA	Polymyalgia rheumatica	Polymyalgia rheumatica || ||	TRUE	MedicineITLab	16	87013026	0.0174559	2.58998e-06	ebi-met1400-GCST90199650	8233	Indolelactate levels || id:ebi-met1400-GCST90199650	TRUE	reported	MedicineITLab	0.0022684	18.7136	22.0986	2	TRUE
rs73782967	A	G	A	G	-0.152997	-0.057163	0.0546588	0.0140654	FALSE	FALSE	FALSE	finngen_R12_M13_POLYMYALGIA	5	116927323	0.0871586	489252	0.51192	Polymyalgia rheumatica || id:finngen_R12_M13_POLYMYALGIA	Polymyalgia rheumatica	Polymyalgia rheumatica || ||	TRUE	MedicineITLab	5	116927323	0.0316953	1.38514e-06	ebi-met1400-GCST90199650	8233	Indolelactate levels || id:ebi-met1400-GCST90199650	TRUE	reported	MedicineITLab	0.00241905	19.9595	23.3011	2	TRUE
rs1018091	C	T	C	T	0.0675472	0.0227798	0.457063	0.411577	FALSE	FALSE	FALSE	finngen_R12_M13_POLYMYALGIA	4	143618621	0.0206515	489252	0.270003	Polymyalgia rheumatica || id:finngen_R12_M13_POLYMYALGIA	Polymyalgia rheumatica	Polymyalgia rheumatica || ||	TRUE	MedicineITLab	4	143618621	0.0146699	4.13525e-06	ebi-met1400-GCST90199651	8279	Docosahexaenoate DHA; 22:6n3 levels || id:ebi-met1400-GCST90199651	TRUE	reported	MedicineITLab	0.00226449	18.7857	21.2012	2	TRUE
rs11930628	G	A	G	A	0.123625	0.0633982	0.0880354	0.0919931	FALSE	FALSE	FALSE	finngen_R12_M13_POLYMYALGIA	4	59788149	0.0356339	489252	0.0752142	Polymyalgia rheumatica || id:finngen_R12_M13_POLYMYALGIA	Polymyalgia rheumatica	Polymyalgia rheumatica || ||	TRUE	MedicineITLab	4	59788149	0.0261218	2.21625e-06	ebi-met1400-GCST90199651	8279	Docosahexaenoate DHA; 22:6n3 levels || id:ebi-met1400-GCST90199651	TRUE	reported	MedicineITLab	0.00245402	20.3619	22.3979	2	TRUE
rs12129379	T	G	T	G	0.0929219	-0.0305147	0.17895	0.206842	FALSE	FALSE	FALSE	finngen_R12_M13_POLYMYALGIA	1	159995471	0.025392	489252	0.229464	Polymyalgia rheumatica || id:finngen_R12_M13_POLYMYALGIA	Polymyalgia rheumatica	Polymyalgia rheumatica || ||	TRUE	MedicineITLab	1	159995471	0.0196733	2.32117e-06	ebi-met1400-GCST90199651	8279	Docosahexaenoate DHA; 22:6n3 levels || id:ebi-met1400-GCST90199651	TRUE	reported	MedicineITLab	0.00253727	21.0544	22.3091	2	TRUE
rs143268031	G	A	G	A	0.479847	0.0339225	0.00507707	0.042929	FALSE	FALSE	FALSE	finngen_R12_M13_POLYMYALGIA	12	117697385	0.0528643	489252	0.521075	Polymyalgia rheumatica || id:finngen_R12_M13_POLYMYALGIA	Polymyalgia rheumatica	Polymyalgia rheumatica || ||	TRUE	MedicineITLab	12	117697385	0.104216	4.13762e-06	ebi-met1400-GCST90199651	8279	Docosahexaenoate DHA; 22:6n3 levels || id:ebi-met1400-GCST90199651	TRUE	reported	MedicineITLab	0.00232615	19.2985	21.2	2	TRUE
rs144230997	T	A	T	A	-0.321529	0.0438078	0.0116734	0.0173406	FALSE	TRUE	FALSE	finngen_R12_M13_POLYMYALGIA	13	70662972	0.078118	489252	0.574941	Polymyalgia rheumatica || id:finngen_R12_M13_POLYMYALGIA	Polymyalgia rheumatica	Polymyalgia rheumatica || ||	TRUE	MedicineITLab	13	70662972	0.0691608	3.33553e-06	ebi-met1400-GCST90199651	8279	Docosahexaenoate DHA; 22:6n3 levels || id:ebi-met1400-GCST90199651	TRUE	reported	MedicineITLab	0.00238544	19.7915	21.6133	2	TRUE
rs145325641	A	G	A	G	-0.229959	-0.196395	0.0247183	0.00557265	FALSE	FALSE	FALSE	finngen_R12_M13_POLYMYALGIA	12	95241095	0.138305	489252	0.155604	Polymyalgia rheumatica || id:finngen_R12_M13_POLYMYALGIA	Polymyalgia rheumatica	Polymyalgia rheumatica || ||	TRUE	MedicineITLab	12	95241095	0.047234	1.12451e-06	ebi-met1400-GCST90199651	8279	Docosahexaenoate DHA; 22:6n3 levels || id:ebi-met1400-GCST90199651	TRUE	reported	MedicineITLab	0.00254964	21.1573	23.7023	2	TRUE
rs174603	A	G	A	G	-0.0936123	-0.0415313	0.318542	0.310693	FALSE	FALSE	FALSE	finngen_R12_M13_POLYMYALGIA	11	61858734	0.0221274	489252	0.0605285	Polymyalgia rheumatica || id:finngen_R12_M13_POLYMYALGIA	Polymyalgia rheumatica	Polymyalgia rheumatica || ||	TRUE	MedicineITLab	11	61858734	0.015879	3.73866e-09	ebi-met1400-GCST90199651	8279	Docosahexaenoate DHA; 22:6n3 levels || id:ebi-met1400-GCST90199651	TRUE	reported	MedicineITLab	0.00380454	31.6104	34.7552	2	TRUE
rs34736275	A	G	A	G	0.0734802	0.0152754	0.327588	0.285944	FALSE	FALSE	FALSE	finngen_R12_M13_POLYMYALGIA	7	80571027	0.022586	489252	0.498835	Polymyalgia rheumatica || id:finngen_R12_M13_POLYMYALGIA	Polymyalgia rheumatica	Polymyalgia rheumatica || ||	TRUE	MedicineITLab	7	80571027	0.0160133	4.46044e-06	ebi-met1400-GCST90199651	8279	Docosahexaenoate DHA; 22:6n3 levels || id:ebi-met1400-GCST90199651	TRUE	reported	MedicineITLab	0.00237867	19.7352	21.0562	2	TRUE
rs6564915	G	T	G	T	0.101809	-0.0416239	0.856833	0.862955	FALSE	FALSE	FALSE	finngen_R12_M13_POLYMYALGIA	16	81774628	0.0300192	489252	0.165572	Polymyalgia rheumatica || id:finngen_R12_M13_POLYMYALGIA	Polymyalgia rheumatica	Polymyalgia rheumatica || ||	TRUE	MedicineITLab	16	81774628	0.0218657	3.2225e-06	ebi-met1400-GCST90199651	8279	Docosahexaenoate DHA; 22:6n3 levels || id:ebi-met1400-GCST90199651	TRUE	reported	MedicineITLab	0.00254297	21.1018	21.6793	2	TRUE
rs8523	A	G	A	G	-0.0784228	0.00904904	0.429891	0.465934	FALSE	FALSE	FALSE	finngen_R12_M13_POLYMYALGIA	6	10980820	0.0204703	489252	0.658449	Polymyalgia rheumatica || id:finngen_R12_M13_POLYMYALGIA	Polymyalgia rheumatica	Polymyalgia rheumatica || ||	TRUE	MedicineITLab	6	10980820	0.0147676	1.09343e-07	ebi-met1400-GCST90199651	8279	Docosahexaenoate DHA; 22:6n3 levels || id:ebi-met1400-GCST90199651	TRUE	reported	MedicineITLab	0.00301461	25.0274	28.201	2	TRUE
rs117022836	T	C	T	C	-0.228706	-0.0419956	0.0293313	0.0202257	FALSE	FALSE	FALSE	finngen_R12_M13_POLYMYALGIA	11	37651035	0.0718269	489252	0.558765	Polymyalgia rheumatica || id:finngen_R12_M13_POLYMYALGIA	Polymyalgia rheumatica	Polymyalgia rheumatica || ||	TRUE	MedicineITLab	11	37651035	0.0457893	5.89112e-07	ebi-met1400-GCST90199652	8055	1-stearoyl-2-oleoyl-GPS (18:0/18:1) levels || id:ebi-met1400-GCST90199652	TRUE	reported	MedicineITLab	0.00297843	24.057	24.9475	2	TRUE
rs1354034	C	T	C	T	0.138779	-0.0411321	0.609726	0.705223	FALSE	FALSE	FALSE	finngen_R12_M13_POLYMYALGIA	3	56815721	0.0224186	489252	0.0665457	Polymyalgia rheumatica || id:finngen_R12_M13_POLYMYALGIA	Polymyalgia rheumatica	Polymyalgia rheumatica || ||	TRUE	MedicineITLab	3	56815721	0.0159732	3.68039e-18	ebi-met1400-GCST90199652	8055	1-stearoyl-2-oleoyl-GPS (18:0/18:1) levels || id:ebi-met1400-GCST90199652	TRUE	reported	MedicineITLab	0.00916604	74.497	75.4855	2	TRUE
rs138806707	C	T	C	T	-0.258703	-0.164296	0.0200426	0.0115384	FALSE	FALSE	FALSE	finngen_R12_M13_POLYMYALGIA	8	20999141	0.0965851	489252	0.0889344	Polymyalgia rheumatica || id:finngen_R12_M13_POLYMYALGIA	Polymyalgia rheumatica	Polymyalgia rheumatica || ||	TRUE	MedicineITLab	8	20999141	0.0555882	3.25682e-06	ebi-met1400-GCST90199652	8055	1-stearoyl-2-oleoyl-GPS (18:0/18:1) levels || id:ebi-met1400-GCST90199652	TRUE	reported	MedicineITLab	0.00262902	21.2273	21.659	2	TRUE
rs17831607	G	A	G	A	-0.106904	0.000411638	0.139338	0.142379	FALSE	FALSE	FALSE	finngen_R12_M13_POLYMYALGIA	6	134363401	0.0291733	489252	0.988742	Polymyalgia rheumatica || id:finngen_R12_M13_POLYMYALGIA	Polymyalgia rheumatica	Polymyalgia rheumatica || ||	TRUE	MedicineITLab	6	134363401	0.0224635	1.94566e-06	ebi-met1400-GCST90199652	8055	1-stearoyl-2-oleoyl-GPS (18:0/18:1) levels || id:ebi-met1400-GCST90199652	TRUE	reported	MedicineITLab	0.00274107	22.1345	22.6482	2	TRUE
rs55731338	A	G	A	G	-0.21443	-0.0604587	0.0289729	0.062902	FALSE	FALSE	FALSE	finngen_R12_M13_POLYMYALGIA	6	35173215	0.0419833	489252	0.149848	Polymyalgia rheumatica || id:finngen_R12_M13_POLYMYALGIA	Polymyalgia rheumatica	Polymyalgia rheumatica || ||	TRUE	MedicineITLab	6	35173215	0.0462655	3.57332e-06	ebi-met1400-GCST90199652	8055	1-stearoyl-2-oleoyl-GPS (18:0/18:1) levels || id:ebi-met1400-GCST90199652	TRUE	reported	MedicineITLab	0.00258717	20.8885	21.4811	2	TRUE
rs55823223	A	G	A	G	-0.10594	0.00408926	0.150056	0.0880381	FALSE	FALSE	FALSE	finngen_R12_M13_POLYMYALGIA	17	75894282	0.0356556	489252	0.908693	Polymyalgia rheumatica || id:finngen_R12_M13_POLYMYALGIA	Polymyalgia rheumatica	Polymyalgia rheumatica || ||	TRUE	MedicineITLab	17	75894282	0.0217392	1.09794e-06	ebi-met1400-GCST90199652	8055	1-stearoyl-2-oleoyl-GPS (18:0/18:1) levels || id:ebi-met1400-GCST90199652	TRUE	reported	MedicineITLab	0.00286282	23.1205	23.7483	2	TRUE
rs56058673	T	C	T	C	-0.155282	0.000925009	0.0591344	0.045003	FALSE	FALSE	FALSE	finngen_R12_M13_POLYMYALGIA	22	36081699	0.0496154	489252	0.985125	Polymyalgia rheumatica || id:finngen_R12_M13_POLYMYALGIA	Polymyalgia rheumatica	Polymyalgia rheumatica || ||	TRUE	MedicineITLab	22	36081699	0.0336363	3.90287e-06	ebi-met1400-GCST90199652	8055	1-stearoyl-2-oleoyl-GPS (18:0/18:1) levels || id:ebi-met1400-GCST90199652	TRUE	reported	MedicineITLab	0.00268312	21.6653	21.3121	2	TRUE
rs7161063	G	C	G	C	-0.188363	-0.158621	0.0367098	0.013564	FALSE	TRUE	FALSE	finngen_R12_M13_POLYMYALGIA	14	88280172	0.0898007	489252	0.0773339	Polymyalgia rheumatica || id:finngen_R12_M13_POLYMYALGIA	Polymyalgia rheumatica	Polymyalgia rheumatica || ||	TRUE	MedicineITLab	14	88280172	0.0410966	4.57413e-06	ebi-met1400-GCST90199652	8055	1-stearoyl-2-oleoyl-GPS (18:0/18:1) levels || id:ebi-met1400-GCST90199652	TRUE	reported	MedicineITLab	0.00250934	20.2586	21.0077	2	TRUE
rs9277341	C	T	C	T	-0.0774887	0.0593016	0.310012	0.255348	FALSE	FALSE	FALSE	finngen_R12_M13_POLYMYALGIA	6	33071848	0.0233297	489252	0.0110255	Polymyalgia rheumatica || id:finngen_R12_M13_POLYMYALGIA	Polymyalgia rheumatica	Polymyalgia rheumatica || ||	TRUE	MedicineITLab	6	33071848	0.0166568	3.28633e-06	ebi-met1400-GCST90199652	8055	1-stearoyl-2-oleoyl-GPS (18:0/18:1) levels || id:ebi-met1400-GCST90199652	TRUE	reported	MedicineITLab	0.00256878	20.7397	21.6418	2	TRUE
rs10868484	C	T	C	T	0.0967565	0.0514831	0.160135	0.141264	FALSE	FALSE	FALSE	finngen_R12_M13_POLYMYALGIA	9	86776740	0.0291982	489252	0.0778628	Polymyalgia rheumatica || id:finngen_R12_M13_POLYMYALGIA	Polymyalgia rheumatica	Polymyalgia rheumatica || ||	TRUE	MedicineITLab	9	86776740	0.0211482	4.75862e-06	ebi-met1400-GCST90199653	8271	1-myristoyl-2-palmitoyl-gpc (14:0/16:0) levels || id:ebi-met1400-GCST90199653	TRUE	reported	MedicineITLab	0.00251818	20.8754	20.9321	2	TRUE
rs114128846	A	G	A	G	0.147692	0.00235668	0.064399	0.0384606	FALSE	FALSE	FALSE	finngen_R12_M13_POLYMYALGIA	2	118280459	0.0529529	489252	0.964502	Polymyalgia rheumatica || id:finngen_R12_M13_POLYMYALGIA	Polymyalgia rheumatica	Polymyalgia rheumatica || ||	TRUE	MedicineITLab	2	118280459	0.031243	2.27645e-06	ebi-met1400-GCST90199653	8271	1-myristoyl-2-palmitoyl-gpc (14:0/16:0) levels || id:ebi-met1400-GCST90199653	TRUE	reported	MedicineITLab	0.00262853	21.7926	22.3464	2	TRUE
rs116926922	T	G	T	G	0.200887	0.0204263	0.0329258	0.0246079	FALSE	FALSE	FALSE	finngen_R12_M13_POLYMYALGIA	6	159958678	0.0656706	489252	0.755769	Polymyalgia rheumatica || id:finngen_R12_M13_POLYMYALGIA	Polymyalgia rheumatica	Polymyalgia rheumatica || ||	TRUE	MedicineITLab	6	159958678	0.0425847	2.3894e-06	ebi-met1400-GCST90199653	8271	1-myristoyl-2-palmitoyl-gpc (14:0/16:0) levels || id:ebi-met1400-GCST90199653	TRUE	reported	MedicineITLab	0.00256998	21.3059	22.2534	2	TRUE
rs12331085	A	G	A	G	-0.0932487	-0.0288731	0.264501	0.255375	FALSE	FALSE	FALSE	finngen_R12_M13_POLYMYALGIA	4	171881699	0.0233544	489252	0.216346	Polymyalgia rheumatica || id:finngen_R12_M13_POLYMYALGIA	Polymyalgia rheumatica	Polymyalgia rheumatica || ||	TRUE	MedicineITLab	4	171881699	0.0176113	1.19123e-07	ebi-met1400-GCST90199653	8271	1-myristoyl-2-palmitoyl-gpc (14:0/16:0) levels || id:ebi-met1400-GCST90199653	TRUE	reported	MedicineITLab	0.00338318	28.0705	28.0351	2	TRUE
rs147325198	A	G	A	G	0.312097	0.0280332	0.014061	0.0424872	FALSE	FALSE	FALSE	finngen_R12_M13_POLYMYALGIA	5	9684711	0.0513782	489252	0.585324	Polymyalgia rheumatica || id:finngen_R12_M13_POLYMYALGIA	Polymyalgia rheumatica	Polymyalgia rheumatica || ||	TRUE	MedicineITLab	5	9684711	0.065423	1.83812e-06	ebi-met1400-GCST90199653	8271	1-myristoyl-2-palmitoyl-gpc (14:0/16:0) levels || id:ebi-met1400-GCST90199653	TRUE	reported	MedicineITLab	0.00270069	22.3925	22.7572	2	TRUE
rs28704912	A	C	A	C	0.130285	-0.012566	0.0874939	0.0664227	FALSE	FALSE	FALSE	finngen_R12_M13_POLYMYALGIA	18	7928036	0.0405499	489252	0.756645	Polymyalgia rheumatica || id:finngen_R12_M13_POLYMYALGIA	Polymyalgia rheumatica	Polymyalgia rheumatica || ||	TRUE	MedicineITLab	18	7928036	0.0272362	1.72261e-06	ebi-met1400-GCST90199653	8271	1-myristoyl-2-palmitoyl-gpc (14:0/16:0) levels || id:ebi-met1400-GCST90199653	TRUE	reported	MedicineITLab	0.00271039	22.4732	22.8821	2	TRUE
rs4698782	C	T	C	T	-0.0728829	0.00430846	0.439682	0.457789	FALSE	FALSE	FALSE	finngen_R12_M13_POLYMYALGIA	4	109734125	0.0204756	489252	0.83334	Polymyalgia rheumatica || id:finngen_R12_M13_POLYMYALGIA	Polymyalgia rheumatica	Polymyalgia rheumatica || ||	TRUE	MedicineITLab	4	109734125	0.0154847	2.51668e-06	ebi-met1400-GCST90199653	8271	1-myristoyl-2-palmitoyl-gpc (14:0/16:0) levels || id:ebi-met1400-GCST90199653	TRUE	reported	MedicineITLab	0.00261731	21.6993	22.1537	2	TRUE
rs79682447	A	G	A	G	-0.189114	-0.0538801	0.0406628	0.0337942	FALSE	FALSE	FALSE	finngen_R12_M13_POLYMYALGIA	4	2260377	0.0565046	489252	0.34031	Polymyalgia rheumatica || id:finngen_R12_M13_POLYMYALGIA	Polymyalgia rheumatica	Polymyalgia rheumatica || ||	TRUE	MedicineITLab	4	2260377	0.0384282	8.59963e-07	ebi-met1400-GCST90199653	8271	1-myristoyl-2-palmitoyl-gpc (14:0/16:0) levels || id:ebi-met1400-GCST90199653	TRUE	reported	MedicineITLab	0.00279027	23.1373	24.2185	2	TRUE
rs10194878	C	T	C	T	0.0812524	0.00433137	0.283725	0.259248	FALSE	FALSE	FALSE	finngen_R12_M13_POLYMYALGIA	2	138639888	0.0232886	489252	0.852455	Polymyalgia rheumatica || id:finngen_R12_M13_POLYMYALGIA	Polymyalgia rheumatica	Polymyalgia rheumatica || ||	TRUE	MedicineITLab	2	138639888	0.0177378	4.63326e-06	ebi-met1400-GCST90199654	7840	Paraxanthine levels in elite athletes || id:ebi-met1400-GCST90199654	TRUE	reported	MedicineITLab	0.00268337	21.0888	20.9833	2	TRUE
rs10459799	G	C	G	C	-0.103929	-0.0178133	0.147324	0.115784	FALSE	TRUE	FALSE	finngen_R12_M13_POLYMYALGIA	16	59963158	0.0318768	489252	0.576287	Polymyalgia rheumatica || id:finngen_R12_M13_POLYMYALGIA	Polymyalgia rheumatica	Polymyalgia rheumatica || ||	TRUE	MedicineITLab	16	59963158	0.0224526	3.67743e-06	ebi-met1400-GCST90199654	7840	Paraxanthine levels in elite athletes || id:ebi-met1400-GCST90199654	TRUE	reported	MedicineITLab	0.00271369	21.3278	21.426	2	TRUE
rs10509810	G	A	G	A	-0.0767333	0.0368217	0.408098	0.4466	FALSE	FALSE	FALSE	finngen_R12_M13_POLYMYALGIA	10	106005598	0.0205182	489252	0.0727194	Polymyalgia rheumatica || id:finngen_R12_M13_POLYMYALGIA	Polymyalgia rheumatica	Polymyalgia rheumatica || ||	TRUE	MedicineITLab	10	106005598	0.0163837	2.82009e-06	ebi-met1400-GCST90199654	7840	Paraxanthine levels in elite athletes || id:ebi-met1400-GCST90199654	TRUE	reported	MedicineITLab	0.00284454	22.3591	21.9353	2	TRUE
rs11032948	T	C	T	C	0.0933967	0.0410058	0.245032	0.225353	FALSE	FALSE	FALSE	finngen_R12_M13_POLYMYALGIA	11	34951350	0.0244487	489252	0.0934997	Polymyalgia rheumatica || id:finngen_R12_M13_POLYMYALGIA	Polymyalgia rheumatica	Polymyalgia rheumatica || ||	TRUE	MedicineITLab	11	34951350	0.0187015	5.91196e-07	ebi-met1400-GCST90199654	7840	Paraxanthine levels in elite athletes || id:ebi-met1400-GCST90199654	TRUE	reported	MedicineITLab	0.00322734	25.3778	24.9408	2	TRUE
rs112492033	A	G	A	G	-0.270033	-0.0470254	0.0190433	0.032429	FALSE	FALSE	FALSE	finngen_R12_M13_POLYMYALGIA	15	80442893	0.0579747	489252	0.417287	Polymyalgia rheumatica || id:finngen_R12_M13_POLYMYALGIA	Polymyalgia rheumatica	Polymyalgia rheumatica || ||	TRUE	MedicineITLab	15	80442893	0.0581759	3.45602e-06	ebi-met1400-GCST90199654	7840	Paraxanthine levels in elite athletes || id:ebi-met1400-GCST90199654	TRUE	reported	MedicineITLab	0.0027243	21.4114	21.545	2	TRUE
rs115520044	A	G	A	G	0.30686	-0.161777	0.0170535	0.0100234	FALSE	FALSE	FALSE	finngen_R12_M13_POLYMYALGIA	14	49488289	0.103839	489252	0.119242	Polymyalgia rheumatica || id:finngen_R12_M13_POLYMYALGIA	Polymyalgia rheumatica	Polymyalgia rheumatica || ||	TRUE	MedicineITLab	14	49488289	0.0617075	6.59906e-07	ebi-met1400-GCST90199654	7840	Paraxanthine levels in elite athletes || id:ebi-met1400-GCST90199654	TRUE	reported	MedicineITLab	0.00315685	24.8217	24.7289	2	TRUE
rs11599254	T	C	T	C	0.137987	-0.0140808	0.0840498	0.120465	FALSE	FALSE	FALSE	finngen_R12_M13_POLYMYALGIA	10	28929032	0.0312621	489252	0.652415	Polymyalgia rheumatica || id:finngen_R12_M13_POLYMYALGIA	Polymyalgia rheumatica	Polymyalgia rheumatica || ||	TRUE	MedicineITLab	10	28929032	0.0286132	1.41769e-06	ebi-met1400-GCST90199654	7840	Paraxanthine levels in elite athletes || id:ebi-met1400-GCST90199654	TRUE	reported	MedicineITLab	0.00293167	23.046	23.2565	2	TRUE
rs13243315	C	T	C	T	-0.0931508	-0.0414251	0.205073	0.22106	FALSE	FALSE	FALSE	finngen_R12_M13_POLYMYALGIA	7	25474434	0.0245156	489252	0.0910752	Polymyalgia rheumatica || id:finngen_R12_M13_POLYMYALGIA	Polymyalgia rheumatica	Polymyalgia rheumatica || ||	TRUE	MedicineITLab	7	25474434	0.020119	3.6566e-06	ebi-met1400-GCST90199654	7840	Paraxanthine levels in elite athletes || id:ebi-met1400-GCST90199654	TRUE	reported	MedicineITLab	0.00282904	22.2369	21.4368	2	TRUE
rs150047778	C	T	C	T	-0.357145	-0.208916	0.0108029	0.00149285	FALSE	FALSE	FALSE	finngen_R12_M13_POLYMYALGIA	7	116118257	0.275186	489252	0.447743	Polymyalgia rheumatica || id:finngen_R12_M13_POLYMYALGIA	Polymyalgia rheumatica	Polymyalgia rheumatica || ||	TRUE	MedicineITLab	7	116118257	0.0775345	4.09938e-06	ebi-met1400-GCST90199654	7840	Paraxanthine levels in elite athletes || id:ebi-met1400-GCST90199654	TRUE	reported	MedicineITLab	0.0027261	21.4256	21.2177	2	TRUE
rs2245730	C	A	C	A	-0.0769941	0.0122916	0.434712	0.426333	FALSE	FALSE	FALSE	finngen_R12_M13_POLYMYALGIA	21	42705218	0.0206344	489252	0.551388	Polymyalgia rheumatica || id:finngen_R12_M13_POLYMYALGIA	Polymyalgia rheumatica	Polymyalgia rheumatica || ||	TRUE	MedicineITLab	21	42705218	0.0162704	2.22152e-06	ebi-met1400-GCST90199654	7840	Paraxanthine levels in elite athletes || id:ebi-met1400-GCST90199654	TRUE	reported	MedicineITLab	0.00291351	22.9028	22.3933	2	TRUE
rs34563893	C	T	C	T	-0.343882	-0.0525515	0.012781	0.0526218	FALSE	FALSE	FALSE	finngen_R12_M13_POLYMYALGIA	12	98038615	0.0459693	489252	0.252962	Polymyalgia rheumatica || id:finngen_R12_M13_POLYMYALGIA	Polymyalgia rheumatica	Polymyalgia rheumatica || ||	TRUE	MedicineITLab	12	98038615	0.0708587	1.21566e-06	ebi-met1400-GCST90199654	7840	Paraxanthine levels in elite athletes || id:ebi-met1400-GCST90199654	TRUE	reported	MedicineITLab	0.0029842	23.4601	23.5523	2	TRUE
rs56113850	C	T	C	T	-0.111197	0.0095837	0.573947	0.564595	FALSE	FALSE	FALSE	finngen_R12_M13_POLYMYALGIA	19	40847202	0.0209438	489252	0.647245	Polymyalgia rheumatica || id:finngen_R12_M13_POLYMYALGIA	Polymyalgia rheumatica	Polymyalgia rheumatica || ||	TRUE	MedicineITLab	19	40847202	0.0159364	3.00367e-12	ebi-met1400-GCST90199654	7840	Paraxanthine levels in elite athletes || id:ebi-met1400-GCST90199654	TRUE	reported	MedicineITLab	0.00604716	47.686	48.6862	2	TRUE
rs62017761	G	T	G	T	-0.0738812	0.0198596	0.4716	0.48742	FALSE	FALSE	FALSE	finngen_R12_M13_POLYMYALGIA	16	6502503	0.0204228	489252	0.33084	Polymyalgia rheumatica || id:finngen_R12_M13_POLYMYALGIA	Polymyalgia rheumatica	Polymyalgia rheumatica || ||	TRUE	MedicineITLab	16	6502503	0.0158913	3.33291e-06	ebi-met1400-GCST90199654	7840	Paraxanthine levels in elite athletes || id:ebi-met1400-GCST90199654	TRUE	reported	MedicineITLab	0.00272041	21.3807	21.6147	2	TRUE
rs643104	C	T	C	T	-0.081713	-0.0199617	0.336248	0.323992	FALSE	FALSE	FALSE	finngen_R12_M13_POLYMYALGIA	11	118696416	0.0217847	489252	0.359502	Polymyalgia rheumatica || id:finngen_R12_M13_POLYMYALGIA	Polymyalgia rheumatica	Polymyalgia rheumatica || ||	TRUE	MedicineITLab	11	118696416	0.0174577	2.86002e-06	ebi-met1400-GCST90199654	7840	Paraxanthine levels in elite athletes || id:ebi-met1400-GCST90199654	TRUE	reported	MedicineITLab	0.00298042	23.4304	21.9083	2	TRUE
rs78607630	G	A	G	A	-0.253719	-0.0333808	0.0241997	0.031018	FALSE	FALSE	FALSE	finngen_R12_M13_POLYMYALGIA	9	107914662	0.0579902	489252	0.564867	Polymyalgia rheumatica || id:finngen_R12_M13_POLYMYALGIA	Polymyalgia rheumatica	Polymyalgia rheumatica || ||	TRUE	MedicineITLab	9	107914662	0.0518432	9.88221e-07	ebi-met1400-GCST90199654	7840	Paraxanthine levels in elite athletes || id:ebi-met1400-GCST90199654	TRUE	reported	MedicineITLab	0.00304023	23.902	23.9509	2	TRUE
rs79361921	A	G	A	G	-0.22819	-0.0558882	0.029188	0.0576923	FALSE	FALSE	FALSE	finngen_R12_M13_POLYMYALGIA	8	58022004	0.0438547	489252	0.202523	Polymyalgia rheumatica || id:finngen_R12_M13_POLYMYALGIA	Polymyalgia rheumatica	Polymyalgia rheumatica || ||	TRUE	MedicineITLab	8	58022004	0.0472548	1.37267e-06	ebi-met1400-GCST90199654	7840	Paraxanthine levels in elite athletes || id:ebi-met1400-GCST90199654	TRUE	reported	MedicineITLab	0.00295096	23.198	23.3185	2	TRUE
rs9370260	C	T	C	T	0.0811845	-0.0421323	0.682724	0.699745	FALSE	FALSE	FALSE	finngen_R12_M13_POLYMYALGIA	6	54056876	0.0221352	489252	0.0569876	Polymyalgia rheumatica || id:finngen_R12_M13_POLYMYALGIA	Polymyalgia rheumatica	Polymyalgia rheumatica || ||	TRUE	MedicineITLab	6	54056876	0.01711	2.08665e-06	ebi-met1400-GCST90199654	7840	Paraxanthine levels in elite athletes || id:ebi-met1400-GCST90199654	TRUE	reported	MedicineITLab	0.00285535	22.4443	22.5137	2	TRUE
rs112482875	C	G	C	G	0.183548	0.0741189	0.0370528	0.0580838	FALSE	TRUE	FALSE	finngen_R12_M13_POLYMYALGIA	11	20468924	0.043734	489252	0.0901198	Polymyalgia rheumatica || id:finngen_R12_M13_POLYMYALGIA	Polymyalgia rheumatica	Polymyalgia rheumatica || ||	TRUE	MedicineITLab	11	20468924	0.0390382	2.57958e-06	ebi-met1400-GCST90199655	8255	4-methyl-2-oxopentanoate levels || id:ebi-met1400-GCST90199655	TRUE	reported	MedicineITLab	0.0024041	19.8889	22.1065	2	TRUE
rs56107485	C	A	C	A	-0.152913	0.0849921	0.0606982	0.0316382	FALSE	FALSE	FALSE	finngen_R12_M13_POLYMYALGIA	6	156517427	0.0585343	489252	0.1465	Polymyalgia rheumatica || id:finngen_R12_M13_POLYMYALGIA	Polymyalgia rheumatica	Polymyalgia rheumatica || ||	TRUE	MedicineITLab	6	156517427	0.0307105	6.38534e-07	ebi-met1400-GCST90199655	8255	4-methyl-2-oxopentanoate levels || id:ebi-met1400-GCST90199655	TRUE	reported	MedicineITLab	0.00266624	22.0633	24.7922	2	TRUE
rs58729469	T	C	T	C	0.0976357	-0.00589694	0.159237	0.156759	FALSE	FALSE	FALSE	finngen_R12_M13_POLYMYALGIA	11	36050283	0.0281057	489252	0.833814	Polymyalgia rheumatica || id:finngen_R12_M13_POLYMYALGIA	Polymyalgia rheumatica	Polymyalgia rheumatica || ||	TRUE	MedicineITLab	11	36050283	0.0200177	1.07452e-06	ebi-met1400-GCST90199655	8255	4-methyl-2-oxopentanoate levels || id:ebi-met1400-GCST90199655	TRUE	reported	MedicineITLab	0.00255249	21.1196	23.7897	2	TRUE
rs6055350	C	G	C	G	-0.186005	0.0354989	0.96283	0.988091	FALSE	TRUE	FALSE	finngen_R12_M13_POLYMYALGIA	20	858872	0.0942502	489252	0.706438	Polymyalgia rheumatica || id:finngen_R12_M13_POLYMYALGIA	Polymyalgia rheumatica	Polymyalgia rheumatica || ||	TRUE	MedicineITLab	20	858872	0.0393211	2.24051e-06	ebi-met1400-GCST90199655	8255	4-methyl-2-oxopentanoate levels || id:ebi-met1400-GCST90199655	TRUE	reported	MedicineITLab	0.0024764	20.4885	22.3768	2	TRUE
rs6754181	C	T	C	T	0.0935486	-0.0123645	0.840504	0.774122	FALSE	FALSE	FALSE	finngen_R12_M13_POLYMYALGIA	2	29743514	0.0244194	489252	0.612618	Polymyalgia rheumatica || id:finngen_R12_M13_POLYMYALGIA	Polymyalgia rheumatica	Polymyalgia rheumatica || ||	TRUE	MedicineITLab	2	29743514	0.0202835	3.98709e-06	ebi-met1400-GCST90199655	8255	4-methyl-2-oxopentanoate levels || id:ebi-met1400-GCST90199655	TRUE	reported	MedicineITLab	0.00234636	19.41	21.271	2	TRUE
rs7012455	T	C	T	C	0.0767546	0.0502548	0.72081	0.658194	FALSE	FALSE	FALSE	finngen_R12_M13_POLYMYALGIA	8	51775791	0.0214782	489252	0.0192939	Polymyalgia rheumatica || id:finngen_R12_M13_POLYMYALGIA	Polymyalgia rheumatica	Polymyalgia rheumatica || ||	TRUE	MedicineITLab	8	51775791	0.0165318	3.43625e-06	ebi-met1400-GCST90199655	8255	4-methyl-2-oxopentanoate levels || id:ebi-met1400-GCST90199655	TRUE	reported	MedicineITLab	0.00237115	19.6156	21.556	2	TRUE
rs73597221	A	G	A	G	-0.17389	0.00376509	0.0466309	0.0448158	FALSE	FALSE	FALSE	finngen_R12_M13_POLYMYALGIA	11	132238300	0.049419	489252	0.93927	Polymyalgia rheumatica || id:finngen_R12_M13_POLYMYALGIA	Polymyalgia rheumatica	Polymyalgia rheumatica || ||	TRUE	MedicineITLab	11	132238300	0.0348777	6.17385e-07	ebi-met1400-GCST90199655	8255	4-methyl-2-oxopentanoate levels || id:ebi-met1400-GCST90199655	TRUE	reported	MedicineITLab	0.00268853	22.2482	24.8573	2	TRUE
rs75090459	A	G	A	G	0.26568	-0.0206888	0.017058	0.0140625	FALSE	FALSE	FALSE	finngen_R12_M13_POLYMYALGIA	13	22127850	0.0882019	489252	0.814549	Polymyalgia rheumatica || id:finngen_R12_M13_POLYMYALGIA	Polymyalgia rheumatica	Polymyalgia rheumatica || ||	TRUE	MedicineITLab	13	22127850	0.0567147	2.80646e-06	ebi-met1400-GCST90199655	8255	4-methyl-2-oxopentanoate levels || id:ebi-met1400-GCST90199655	TRUE	reported	MedicineITLab	0.00236703	19.5814	21.9445	2	TRUE
rs77753167	T	C	T	C	-0.147065	0.0831305	0.0607551	0.0740307	FALSE	FALSE	FALSE	finngen_R12_M13_POLYMYALGIA	18	10814502	0.0392283	489252	0.0340785	Polymyalgia rheumatica || id:finngen_R12_M13_POLYMYALGIA	Polymyalgia rheumatica	Polymyalgia rheumatica || ||	TRUE	MedicineITLab	18	10814502	0.0310573	2.18759e-06	ebi-met1400-GCST90199655	8255	4-methyl-2-oxopentanoate levels || id:ebi-met1400-GCST90199655	TRUE	reported	MedicineITLab	0.00246837	20.4219	22.4229	2	TRUE
rs893971	G	A	G	A	0.0924746	0.0239121	0.399187	0.373745	FALSE	FALSE	FALSE	finngen_R12_M13_POLYMYALGIA	4	88282518	0.0212856	489252	0.26127	Polymyalgia rheumatica || id:finngen_R12_M13_POLYMYALGIA	Polymyalgia rheumatica	Polymyalgia rheumatica || ||	TRUE	MedicineITLab	4	88282518	0.0150638	8.31252e-10	ebi-met1400-GCST90199655	8255	4-methyl-2-oxopentanoate levels || id:ebi-met1400-GCST90199655	TRUE	reported	MedicineITLab	0.00410195	33.9929	37.6856	2	TRUE
rs11078452	C	A	C	A	-0.266191	-0.0836159	0.980903	0.981898	FALSE	FALSE	FALSE	finngen_R12_M13_POLYMYALGIA	17	3503447	0.0769201	489252	0.277015	Polymyalgia rheumatica || id:finngen_R12_M13_POLYMYALGIA	Polymyalgia rheumatica	Polymyalgia rheumatica || ||	TRUE	MedicineITLab	17	3503447	0.0555632	1.66138e-06	ebi-met1400-GCST90199656	8242	3-indoxyl sulfate levels || id:ebi-met1400-GCST90199656	TRUE	reported	MedicineITLab	0.00265465	21.9326	22.9516	2	TRUE
rs13176353	C	G	C	G	-0.114955	0.0186596	0.891315	0.912567	FALSE	TRUE	FALSE	finngen_R12_M13_POLYMYALGIA	5	1801312	0.0361326	489252	0.605561	Polymyalgia rheumatica || id:finngen_R12_M13_POLYMYALGIA	Polymyalgia rheumatica	Polymyalgia rheumatica || ||	TRUE	MedicineITLab	5	1801312	0.0245476	2.82755e-06	ebi-met1400-GCST90199656	8242	3-indoxyl sulfate levels || id:ebi-met1400-GCST90199656	TRUE	reported	MedicineITLab	0.00256027	21.1508	21.93	2	TRUE
rs146369127	A	G	A	G	0.269587	-0.116478	0.0185524	0.0117664	FALSE	FALSE	FALSE	finngen_R12_M13_POLYMYALGIA	3	22383982	0.0935925	489252	0.213306	Polymyalgia rheumatica || id:finngen_R12_M13_POLYMYALGIA	Polymyalgia rheumatica	Polymyalgia rheumatica || ||	TRUE	MedicineITLab	3	22383982	0.0567278	2.0112e-06	ebi-met1400-GCST90199656	8242	3-indoxyl sulfate levels || id:ebi-met1400-GCST90199656	TRUE	reported	MedicineITLab	0.00264664	21.8662	22.5843	2	TRUE
rs191105317	G	C	G	C	-0.362577	-0.00302453	0.0117339	0.0110972	FALSE	TRUE	FALSE	finngen_R12_M13_POLYMYALGIA	4	128815359	0.101166	489252	0.976149	Polymyalgia rheumatica || id:finngen_R12_M13_POLYMYALGIA	Polymyalgia rheumatica	Polymyalgia rheumatica || ||	TRUE	MedicineITLab	4	128815359	0.0700538	2.27061e-07	ebi-met1400-GCST90199656	8242	3-indoxyl sulfate levels || id:ebi-met1400-GCST90199656	TRUE	reported	MedicineITLab	0.00304893	25.2	26.7878	2	TRUE
rs198542	A	G	A	G	0.0702721	-0.0116293	0.454857	0.441135	FALSE	FALSE	FALSE	finngen_R12_M13_POLYMYALGIA	17	50567176	0.0205986	489252	0.572368	Polymyalgia rheumatica || id:finngen_R12_M13_POLYMYALGIA	Polymyalgia rheumatica	Polymyalgia rheumatica || ||	TRUE	MedicineITLab	17	50567176	0.0153512	4.70302e-06	ebi-met1400-GCST90199656	8242	3-indoxyl sulfate levels || id:ebi-met1400-GCST90199656	TRUE	reported	MedicineITLab	0.00244896	20.2289	20.9547	2	TRUE
rs4649261	G	A	G	A	0.0737226	-0.0319726	0.388522	0.394951	FALSE	FALSE	FALSE	finngen_R12_M13_POLYMYALGIA	1	233808502	0.0208665	489252	0.125461	Polymyalgia rheumatica || id:finngen_R12_M13_POLYMYALGIA	Polymyalgia rheumatica	Polymyalgia rheumatica || ||	TRUE	MedicineITLab	1	233808502	0.0158935	3.50859e-06	ebi-met1400-GCST90199656	8242	3-indoxyl sulfate levels || id:ebi-met1400-GCST90199656	TRUE	reported	MedicineITLab	0.00258243	21.3343	21.516	2	TRUE
rs4692540	T	G	T	G	-0.0952962	0.0105896	0.837001	0.917546	FALSE	FALSE	FALSE	finngen_R12_M13_POLYMYALGIA	4	26529176	0.0369969	489252	0.774703	Polymyalgia rheumatica || id:finngen_R12_M13_POLYMYALGIA	Polymyalgia rheumatica	Polymyalgia rheumatica || ||	TRUE	MedicineITLab	4	26529176	0.0204074	3.01657e-06	ebi-met1400-GCST90199656	8242	3-indoxyl sulfate levels || id:ebi-met1400-GCST90199656	TRUE	reported	MedicineITLab	0.00247795	20.469	21.806	2	TRUE
rs55839541	A	G	A	G	0.101358	0.0173168	0.139213	0.14027	FALSE	FALSE	FALSE	finngen_R12_M13_POLYMYALGIA	1	213870367	0.0294892	489252	0.557054	Polymyalgia rheumatica || id:finngen_R12_M13_POLYMYALGIA	Polymyalgia rheumatica	Polymyalgia rheumatica || ||	TRUE	MedicineITLab	1	213870367	0.0221088	4.55069e-06	ebi-met1400-GCST90199656	8242	3-indoxyl sulfate levels || id:ebi-met1400-GCST90199656	TRUE	reported	MedicineITLab	0.00246219	20.3385	21.0177	2	TRUE
rs56113850	C	T	C	T	-0.076687	0.0095837	0.576131	0.564595	FALSE	FALSE	FALSE	finngen_R12_M13_POLYMYALGIA	19	40847202	0.0209438	489252	0.647245	Polymyalgia rheumatica || id:finngen_R12_M13_POLYMYALGIA	Polymyalgia rheumatica	Polymyalgia rheumatica || ||	TRUE	MedicineITLab	19	40847202	0.0152603	5.02725e-07	ebi-met1400-GCST90199656	8242	3-indoxyl sulfate levels || id:ebi-met1400-GCST90199656	TRUE	reported	MedicineITLab	0.00287228	23.7357	25.2533	2	TRUE
rs72987107	T	C	T	C	-0.255879	0.13766	0.0209548	0.0170449	FALSE	FALSE	FALSE	finngen_R12_M13_POLYMYALGIA	19	5335243	0.0781654	489252	0.078215	Polymyalgia rheumatica || id:finngen_R12_M13_POLYMYALGIA	Polymyalgia rheumatica	Polymyalgia rheumatica || ||	TRUE	MedicineITLab	19	5335243	0.0532644	1.55571e-06	ebi-met1400-GCST90199656	8242	3-indoxyl sulfate levels || id:ebi-met1400-GCST90199656	TRUE	reported	MedicineITLab	0.00268649	22.1963	23.0778	2	TRUE
rs1000821	T	C	T	C	0.0955501	0.0211299	0.460226	0.463639	FALSE	FALSE	FALSE	finngen_R12_M13_POLYMYALGIA	17	76437921	0.0204815	489252	0.302231	Polymyalgia rheumatica || id:finngen_R12_M13_POLYMYALGIA	Polymyalgia rheumatica	Polymyalgia rheumatica || ||	TRUE	MedicineITLab	17	76437921	0.0152708	3.92298e-10	ebi-met1400-GCST90199657	8246	Sphingosine 1-phosphate levels || id:ebi-met1400-GCST90199657	TRUE	reported	MedicineITLab	0.00453602	37.5654	39.1506	2	TRUE
rs10502344	G	A	G	A	0.190151	-0.0598789	0.0362631	0.0233498	FALSE	FALSE	FALSE	finngen_R12_M13_POLYMYALGIA	18	6107710	0.0682948	489252	0.380612	Polymyalgia rheumatica || id:finngen_R12_M13_POLYMYALGIA	Polymyalgia rheumatica	Polymyalgia rheumatica || ||	TRUE	MedicineITLab	18	6107710	0.0413987	4.36607e-06	ebi-met1400-GCST90199657	8246	Sphingosine 1-phosphate levels || id:ebi-met1400-GCST90199657	TRUE	reported	MedicineITLab	0.00252726	20.8876	21.0972	2	TRUE
rs11986857	G	C	G	C	0.147791	-0.0235176	0.0606116	0.106022	FALSE	TRUE	FALSE	finngen_R12_M13_POLYMYALGIA	8	21182547	0.0335259	489252	0.483008	Polymyalgia rheumatica || id:finngen_R12_M13_POLYMYALGIA	Polymyalgia rheumatica	Polymyalgia rheumatica || ||	TRUE	MedicineITLab	8	21182547	0.0320867	4.10483e-06	ebi-met1400-GCST90199657	8246	Sphingosine 1-phosphate levels || id:ebi-met1400-GCST90199657	TRUE	reported	MedicineITLab	0.00248729	20.5564	21.2151	2	TRUE
rs138132596	G	A	G	A	0.513535	-0.00908341	0.00497814	0.040584	FALSE	FALSE	FALSE	finngen_R12_M13_POLYMYALGIA	5	130309113	0.0511968	489252	0.859177	Polymyalgia rheumatica || id:finngen_R12_M13_POLYMYALGIA	Polymyalgia rheumatica	Polymyalgia rheumatica || ||	TRUE	MedicineITLab	5	130309113	0.109227	2.58227e-06	ebi-met1400-GCST90199657	8246	Sphingosine 1-phosphate levels || id:ebi-met1400-GCST90199657	TRUE	reported	MedicineITLab	0.00261258	21.5945	22.1045	2	TRUE
rs140079282	A	C	A	C	-0.261606	0.0940802	0.0184262	0.0243713	FALSE	FALSE	FALSE	finngen_R12_M13_POLYMYALGIA	3	99447594	0.0663784	489252	0.156386	Polymyalgia rheumatica || id:finngen_R12_M13_POLYMYALGIA	Polymyalgia rheumatica	Polymyalgia rheumatica || ||	TRUE	MedicineITLab	3	99447594	0.056463	3.60008e-06	ebi-met1400-GCST90199657	8246	Sphingosine 1-phosphate levels || id:ebi-met1400-GCST90199657	TRUE	reported	MedicineITLab	0.00247562	20.4597	21.4668	2	TRUE
rs141116536	C	T	C	T	0.229382	-0.265295	0.0266543	0.00766714	FALSE	FALSE	FALSE	finngen_R12_M13_POLYMYALGIA	6	1332934	0.116248	489252	0.0224812	Polymyalgia rheumatica || id:finngen_R12_M13_POLYMYALGIA	Polymyalgia rheumatica	Polymyalgia rheumatica || ||	TRUE	MedicineITLab	6	1332934	0.0484838	2.233e-06	ebi-met1400-GCST90199657	8246	Sphingosine 1-phosphate levels || id:ebi-met1400-GCST90199657	TRUE	reported	MedicineITLab	0.00273013	22.5688	22.3834	2	TRUE
rs1456759	T	C	T	C	-0.0816351	-0.000474443	0.737365	0.827191	FALSE	FALSE	FALSE	finngen_R12_M13_POLYMYALGIA	4	31547799	0.0269549	489252	0.985957	Polymyalgia rheumatica || id:finngen_R12_M13_POLYMYALGIA	Polymyalgia rheumatica	Polymyalgia rheumatica || ||	TRUE	MedicineITLab	4	31547799	0.0173502	2.53695e-06	ebi-met1400-GCST90199657	8246	Sphingosine 1-phosphate levels || id:ebi-met1400-GCST90199657	TRUE	reported	MedicineITLab	0.00258118	21.3343	22.1383	2	TRUE
rs41397245	A	G	A	G	-0.0776802	0.0313676	0.378124	0.394755	FALSE	FALSE	FALSE	finngen_R12_M13_POLYMYALGIA	5	77874839	0.0208669	489252	0.132781	Polymyalgia rheumatica || id:finngen_R12_M13_POLYMYALGIA	Polymyalgia rheumatica	Polymyalgia rheumatica || ||	TRUE	MedicineITLab	5	77874839	0.0161082	1.41834e-06	ebi-met1400-GCST90199657	8246	Sphingosine 1-phosphate levels || id:ebi-met1400-GCST90199657	TRUE	reported	MedicineITLab	0.00283785	23.4618	23.2556	2	TRUE
rs71588370	G	A	G	A	0.184415	0.0103319	0.0394801	0.0443875	FALSE	FALSE	FALSE	finngen_R12_M13_POLYMYALGIA	5	104821478	0.0494498	489252	0.834497	Polymyalgia rheumatica || id:finngen_R12_M13_POLYMYALGIA	Polymyalgia rheumatica	Polymyalgia rheumatica || ||	TRUE	MedicineITLab	5	104821478	0.0392364	2.60043e-06	ebi-met1400-GCST90199657	8246	Sphingosine 1-phosphate levels || id:ebi-met1400-GCST90199657	TRUE	reported	MedicineITLab	0.00257933	21.319	22.0909	2	TRUE
rs7200047	A	G	A	G	0.0725737	0.013363	0.49245	0.554236	FALSE	FALSE	FALSE	finngen_R12_M13_POLYMYALGIA	16	83117864	0.0205485	489252	0.515487	Polymyalgia rheumatica || id:finngen_R12_M13_POLYMYALGIA	Polymyalgia rheumatica	Polymyalgia rheumatica || ||	TRUE	MedicineITLab	16	83117864	0.0157374	3.99671e-06	ebi-met1400-GCST90199657	8246	Sphingosine 1-phosphate levels || id:ebi-met1400-GCST90199657	TRUE	reported	MedicineITLab	0.00263287	21.7627	21.2663	2	TRUE
rs9360664	A	G	A	G	-0.0936889	-0.01383	0.1805	0.173645	FALSE	FALSE	FALSE	finngen_R12_M13_POLYMYALGIA	6	73331701	0.0268252	489252	0.606162	Polymyalgia rheumatica || id:finngen_R12_M13_POLYMYALGIA	Polymyalgia rheumatica	Polymyalgia rheumatica || ||	TRUE	MedicineITLab	6	73331701	0.0200697	3.03896e-06	ebi-met1400-GCST90199657	8246	Sphingosine 1-phosphate levels || id:ebi-met1400-GCST90199657	TRUE	reported	MedicineITLab	0.00259676	21.4635	21.7919	2	TRUE
rs9461721	G	A	G	A	-0.256109	-0.183936	0.0262263	0.00562773	FALSE	FALSE	FALSE	finngen_R12_M13_POLYMYALGIA	6	31770631	0.134082	489252	0.170121	Polymyalgia rheumatica || id:finngen_R12_M13_POLYMYALGIA	Polymyalgia rheumatica	Polymyalgia rheumatica || ||	TRUE	MedicineITLab	6	31770631	0.0478132	8.48745e-08	ebi-met1400-GCST90199657	8246	Sphingosine 1-phosphate levels || id:ebi-met1400-GCST90199657	TRUE	reported	MedicineITLab	0.00335023	27.7121	28.6916	2	TRUE
rs10414919	A	G	A	G	-0.0797399	-0.00267746	0.280961	0.27215	FALSE	FALSE	FALSE	finngen_R12_M13_POLYMYALGIA	19	19944477	0.0228972	489252	0.906913	Polymyalgia rheumatica || id:finngen_R12_M13_POLYMYALGIA	Polymyalgia rheumatica	Polymyalgia rheumatica || ||	TRUE	MedicineITLab	19	19944477	0.0161833	8.33707e-07	ebi-met1400-GCST90199658	8250	Alpha-hydroxyisocaproate levels || id:ebi-met1400-GCST90199658	TRUE	reported	MedicineITLab	0.00256909	21.2445	24.2782	2	TRUE
rs10832920	G	A	G	A	-0.0659084	-0.0140397	0.539011	0.528114	FALSE	FALSE	FALSE	finngen_R12_M13_POLYMYALGIA	11	18320322	0.0203779	489252	0.490843	Polymyalgia rheumatica || id:finngen_R12_M13_POLYMYALGIA	Polymyalgia rheumatica	Polymyalgia rheumatica || ||	TRUE	MedicineITLab	11	18320322	0.0142595	3.79896e-06	ebi-met1400-GCST90199658	8250	Alpha-hydroxyisocaproate levels || id:ebi-met1400-GCST90199658	TRUE	reported	MedicineITLab	0.00215874	17.8438	21.3635	2	TRUE
rs11715398	T	C	T	C	0.116068	-0.0251068	0.105338	0.0827565	FALSE	FALSE	FALSE	finngen_R12_M13_POLYMYALGIA	3	194116327	0.0368614	489252	0.495799	Polymyalgia rheumatica || id:finngen_R12_M13_POLYMYALGIA	Polymyalgia rheumatica	Polymyalgia rheumatica || ||	TRUE	MedicineITLab	3	194116327	0.0236777	9.48658e-07	ebi-met1400-GCST90199658	8250	Alpha-hydroxyisocaproate levels || id:ebi-met1400-GCST90199658	TRUE	reported	MedicineITLab	0.00253921	20.9967	24.0296	2	TRUE
rs142728688	A	G	A	G	-0.23423	-0.0493854	0.0227938	0.0332862	FALSE	FALSE	FALSE	finngen_R12_M13_POLYMYALGIA	1	154655583	0.0563106	489252	0.380478	Polymyalgia rheumatica || id:finngen_R12_M13_POLYMYALGIA	Polymyalgia rheumatica	Polymyalgia rheumatica || ||	TRUE	MedicineITLab	1	154655583	0.0483974	1.30022e-06	ebi-met1400-GCST90199658	8250	Alpha-hydroxyisocaproate levels || id:ebi-met1400-GCST90199658	TRUE	reported	MedicineITLab	0.00244409	20.2083	23.4229	2	TRUE
rs1808859	C	T	C	T	0.0726542	-0.000961803	0.44434	0.385602	FALSE	FALSE	FALSE	finngen_R12_M13_POLYMYALGIA	4	88313660	0.0212395	489252	0.963881	Polymyalgia rheumatica || id:finngen_R12_M13_POLYMYALGIA	Polymyalgia rheumatica	Polymyalgia rheumatica || ||	TRUE	MedicineITLab	4	88313660	0.0146613	7.21386e-07	ebi-met1400-GCST90199658	8250	Alpha-hydroxyisocaproate levels || id:ebi-met1400-GCST90199658	TRUE	reported	MedicineITLab	0.00260661	21.5555	24.5571	2	TRUE
rs1975533	G	A	G	A	-0.119704	0.0282873	0.116319	0.0735298	FALSE	FALSE	FALSE	finngen_R12_M13_POLYMYALGIA	5	59406582	0.0389651	489252	0.46786	Polymyalgia rheumatica || id:finngen_R12_M13_POLYMYALGIA	Polymyalgia rheumatica	Polymyalgia rheumatica || ||	TRUE	MedicineITLab	5	59406582	0.0225894	1.16365e-07	ebi-met1400-GCST90199658	8250	Alpha-hydroxyisocaproate levels || id:ebi-met1400-GCST90199658	TRUE	reported	MedicineITLab	0.00294573	24.3682	28.0807	2	TRUE
rs34973031	C	A	C	A	-0.123459	-0.028133	0.0853852	0.0949275	FALSE	FALSE	FALSE	finngen_R12_M13_POLYMYALGIA	5	73870529	0.0347607	489252	0.418322	Polymyalgia rheumatica || id:finngen_R12_M13_POLYMYALGIA	Polymyalgia rheumatica	Polymyalgia rheumatica || ||	TRUE	MedicineITLab	5	73870529	0.0259273	1.91937e-06	ebi-met1400-GCST90199658	8250	Alpha-hydroxyisocaproate levels || id:ebi-met1400-GCST90199658	TRUE	reported	MedicineITLab	0.00238065	19.6825	22.6741	2	TRUE
rs35783478	A	G	A	G	0.0830143	-0.00687341	0.231208	0.273073	FALSE	FALSE	FALSE	finngen_R12_M13_POLYMYALGIA	4	108308227	0.0229649	489252	0.76471	Polymyalgia rheumatica || id:finngen_R12_M13_POLYMYALGIA	Polymyalgia rheumatica	Polymyalgia rheumatica || ||	TRUE	MedicineITLab	4	108308227	0.0171179	1.23742e-06	ebi-met1400-GCST90199658	8250	Alpha-hydroxyisocaproate levels || id:ebi-met1400-GCST90199658	TRUE	reported	MedicineITLab	0.0024499	20.2564	23.5182	2	TRUE
rs4852728	A	C	A	C	-0.0864222	-0.014417	0.178937	0.278469	FALSE	FALSE	FALSE	finngen_R12_M13_POLYMYALGIA	2	70902908	0.0227984	489252	0.527146	Polymyalgia rheumatica || id:finngen_R12_M13_POLYMYALGIA	Polymyalgia rheumatica	Polymyalgia rheumatica || ||	TRUE	MedicineITLab	2	70902908	0.0188155	4.36647e-06	ebi-met1400-GCST90199658	8250	Alpha-hydroxyisocaproate levels || id:ebi-met1400-GCST90199658	TRUE	reported	MedicineITLab	0.00219461	18.141	21.0969	2	TRUE
rs4934976	A	G	A	G	-0.0731137	0.00324214	0.657788	0.600689	FALSE	FALSE	FALSE	finngen_R12_M13_POLYMYALGIA	10	33502194	0.0207807	489252	0.87602	Polymyalgia rheumatica || id:finngen_R12_M13_POLYMYALGIA	Polymyalgia rheumatica	Polymyalgia rheumatica || ||	TRUE	MedicineITLab	10	33502194	0.0155296	2.50131e-06	ebi-met1400-GCST90199658	8250	Alpha-hydroxyisocaproate levels || id:ebi-met1400-GCST90199658	TRUE	reported	MedicineITLab	0.00240663	19.8977	22.1655	2	TRUE
rs620617	T	C	T	C	-0.070098	-0.005245	0.599716	0.645305	FALSE	FALSE	FALSE	finngen_R12_M13_POLYMYALGIA	5	19446738	0.021345	489252	0.805895	Polymyalgia rheumatica || id:finngen_R12_M13_POLYMYALGIA	Polymyalgia rheumatica	Polymyalgia rheumatica || ||	TRUE	MedicineITLab	5	19446738	0.0147602	2.0429e-06	ebi-met1400-GCST90199658	8250	Alpha-hydroxyisocaproate levels || id:ebi-met1400-GCST90199658	TRUE	reported	MedicineITLab	0.00235915	19.5043	22.5542	2	TRUE
rs62485457	C	T	C	T	0.228417	-0.0860964	0.0221196	0.0491907	FALSE	FALSE	FALSE	finngen_R12_M13_POLYMYALGIA	7	104917075	0.0473095	489252	0.0687812	Polymyalgia rheumatica || id:finngen_R12_M13_POLYMYALGIA	Polymyalgia rheumatica	Polymyalgia rheumatica || ||	TRUE	MedicineITLab	7	104917075	0.0492927	3.58845e-06	ebi-met1400-GCST90199658	8250	Alpha-hydroxyisocaproate levels || id:ebi-met1400-GCST90199658	TRUE	reported	MedicineITLab	0.0022571	18.6586	21.4729	2	TRUE
rs734860	C	T	C	T	0.0779035	0.012097	0.602667	0.634043	FALSE	FALSE	FALSE	finngen_R12_M13_POLYMYALGIA	5	173972838	0.0211878	489252	0.568039	Polymyalgia rheumatica || id:finngen_R12_M13_POLYMYALGIA	Polymyalgia rheumatica	Polymyalgia rheumatica || ||	TRUE	MedicineITLab	5	173972838	0.0152545	3.27446e-07	ebi-met1400-GCST90199658	8250	Alpha-hydroxyisocaproate levels || id:ebi-met1400-GCST90199658	TRUE	reported	MedicineITLab	0.00290654	24.043	26.0806	2	TRUE
rs7737487	A	G	A	G	0.0727989	-0.0393348	0.595653	0.640749	FALSE	FALSE	FALSE	finngen_R12_M13_POLYMYALGIA	5	165055996	0.0212154	489252	0.0637294	Polymyalgia rheumatica || id:finngen_R12_M13_POLYMYALGIA	Polymyalgia rheumatica	Polymyalgia rheumatica || ||	TRUE	MedicineITLab	5	165055996	0.0146176	6.35102e-07	ebi-met1400-GCST90199658	8250	Alpha-hydroxyisocaproate levels || id:ebi-met1400-GCST90199658	TRUE	reported	MedicineITLab	0.00255286	21.1099	24.8026	2	TRUE
rs10789117	C	A	C	A	-0.0805466	0.0415497	0.341811	0.264163	FALSE	FALSE	FALSE	finngen_R12_M13_POLYMYALGIA	1	62606594	0.023122	489252	0.0723402	Polymyalgia rheumatica || id:finngen_R12_M13_POLYMYALGIA	Polymyalgia rheumatica	Polymyalgia rheumatica || ||	TRUE	MedicineITLab	1	62606594	0.0157387	3.09195e-07	ebi-met1400-GCST90199659	8260	1-stearoyl-GPI (18:0) levels || id:ebi-met1400-GCST90199659	TRUE	reported	MedicineITLab	0.00291918	24.1772	26.1913	2	TRUE
rs113735393	A	G	A	G	-0.207519	0.0837325	0.0352927	0.00934955	FALSE	FALSE	FALSE	finngen_R12_M13_POLYMYALGIA	16	81524461	0.104054	489252	0.420991	Polymyalgia rheumatica || id:finngen_R12_M13_POLYMYALGIA	Polymyalgia rheumatica	Polymyalgia rheumatica || ||	TRUE	MedicineITLab	16	81524461	0.0411356	4.54134e-07	ebi-met1400-GCST90199659	8260	1-stearoyl-GPI (18:0) levels || id:ebi-met1400-GCST90199659	TRUE	reported	MedicineITLab	0.00293242	24.2871	25.4495	2	TRUE
rs13035306	T	C	T	C	-0.156036	-0.0396149	0.05619	0.0570089	FALSE	FALSE	FALSE	finngen_R12_M13_POLYMYALGIA	2	123961851	0.0443435	489252	0.371662	Polymyalgia rheumatica || id:finngen_R12_M13_POLYMYALGIA	Polymyalgia rheumatica	Polymyalgia rheumatica || ||	TRUE	MedicineITLab	2	123961851	0.0325815	1.67535e-06	ebi-met1400-GCST90199659	8260	1-stearoyl-GPI (18:0) levels || id:ebi-met1400-GCST90199659	TRUE	reported	MedicineITLab	0.0025824	21.3807	22.9355	2	TRUE
rs13265847	G	A	G	A	-0.156331	0.00742649	0.942421	0.908409	FALSE	FALSE	FALSE	finngen_R12_M13_POLYMYALGIA	8	29804288	0.0361007	489252	0.837013	Polymyalgia rheumatica || id:finngen_R12_M13_POLYMYALGIA	Polymyalgia rheumatica	Polymyalgia rheumatica || ||	TRUE	MedicineITLab	8	29804288	0.0336519	3.39176e-06	ebi-met1400-GCST90199659	8260	1-stearoyl-GPI (18:0) levels || id:ebi-met1400-GCST90199659	TRUE	reported	MedicineITLab	0.00265234	21.9613	21.581	2	TRUE
rs139782415	T	C	T	C	0.126378	-0.0154282	0.0899487	0.115241	FALSE	FALSE	FALSE	finngen_R12_M13_POLYMYALGIA	4	10514994	0.0320251	489252	0.62998	Polymyalgia rheumatica || id:finngen_R12_M13_POLYMYALGIA	Polymyalgia rheumatica	Polymyalgia rheumatica || ||	TRUE	MedicineITLab	4	10514994	0.0264791	1.81728e-06	ebi-met1400-GCST90199659	8260	1-stearoyl-GPI (18:0) levels || id:ebi-met1400-GCST90199659	TRUE	reported	MedicineITLab	0.00261477	21.6494	22.7791	2	TRUE
rs151115380	T	C	T	C	0.310888	0.0661879	0.0130281	0.0191176	FALSE	FALSE	FALSE	finngen_R12_M13_POLYMYALGIA	1	164755085	0.0746001	489252	0.374952	Polymyalgia rheumatica || id:finngen_R12_M13_POLYMYALGIA	Polymyalgia rheumatica	Polymyalgia rheumatica || ||	TRUE	MedicineITLab	1	164755085	0.0661973	2.64817e-06	ebi-met1400-GCST90199659	8260	1-stearoyl-GPI (18:0) levels || id:ebi-met1400-GCST90199659	TRUE	reported	MedicineITLab	0.00248556	20.5769	22.056	2	TRUE
rs2435583	G	A	G	A	-0.0990229	0.0205293	0.164587	0.216439	FALSE	FALSE	FALSE	finngen_R12_M13_POLYMYALGIA	11	98703115	0.0247887	489252	0.407574	Polymyalgia rheumatica || id:finngen_R12_M13_POLYMYALGIA	Polymyalgia rheumatica	Polymyalgia rheumatica || ||	TRUE	MedicineITLab	11	98703115	0.0204562	1.29364e-06	ebi-met1400-GCST90199659	8260	1-stearoyl-GPI (18:0) levels || id:ebi-met1400-GCST90199659	TRUE	reported	MedicineITLab	0.00269649	22.3278	23.4326	2	TRUE
rs35311550	C	T	C	T	-0.322065	0.0549983	0.0141818	0.00289369	FALSE	FALSE	FALSE	finngen_R12_M13_POLYMYALGIA	3	542329	0.196199	489252	0.779232	Polymyalgia rheumatica || id:finngen_R12_M13_POLYMYALGIA	Polymyalgia rheumatica	Polymyalgia rheumatica || ||	TRUE	MedicineITLab	3	542329	0.0642743	5.42083e-07	ebi-met1400-GCST90199659	8260	1-stearoyl-GPI (18:0) levels || id:ebi-met1400-GCST90199659	TRUE	reported	MedicineITLab	0.00290032	24.0205	25.108	2	TRUE
rs7302336	A	G	A	G	0.113218	0.0539353	0.112836	0.105345	FALSE	FALSE	FALSE	finngen_R12_M13_POLYMYALGIA	12	130523620	0.0334375	489252	0.10674	Polymyalgia rheumatica || id:finngen_R12_M13_POLYMYALGIA	Polymyalgia rheumatica	Polymyalgia rheumatica || ||	TRUE	MedicineITLab	12	130523620	0.0239989	2.38589e-06	ebi-met1400-GCST90199659	8260	1-stearoyl-GPI (18:0) levels || id:ebi-met1400-GCST90199659	TRUE	reported	MedicineITLab	0.00256633	21.2473	22.2561	2	TRUE
rs7610125	T	C	T	C	-0.0758416	0.0271378	0.436891	0.397748	FALSE	FALSE	FALSE	finngen_R12_M13_POLYMYALGIA	3	152913328	0.0209751	489252	0.195732	Polymyalgia rheumatica || id:finngen_R12_M13_POLYMYALGIA	Polymyalgia rheumatica	Polymyalgia rheumatica || ||	TRUE	MedicineITLab	3	152913328	0.0155174	1.02115e-06	ebi-met1400-GCST90199659	8260	1-stearoyl-GPI (18:0) levels || id:ebi-met1400-GCST90199659	TRUE	reported	MedicineITLab	0.00283016	23.4378	23.8878	2	TRUE
rs78765237	A	G	A	G	0.24977	0.0383032	0.0204739	0.013272	FALSE	FALSE	FALSE	finngen_R12_M13_POLYMYALGIA	9	8396478	0.087671	489252	0.662186	Polymyalgia rheumatica || id:finngen_R12_M13_POLYMYALGIA	Polymyalgia rheumatica	Polymyalgia rheumatica || ||	TRUE	MedicineITLab	9	8396478	0.053264	2.74152e-06	ebi-met1400-GCST90199659	8260	1-stearoyl-GPI (18:0) levels || id:ebi-met1400-GCST90199659	TRUE	reported	MedicineITLab	0.00250223	20.7152	21.9894	2	TRUE
rs102275	C	T	C	T	-0.220549	-0.0639777	0.34593	0.41577	FALSE	FALSE	FALSE	finngen_R12_M13_POLYMYALGIA	11	61790331	0.0206334	489252	0.00193072	Polymyalgia rheumatica || id:finngen_R12_M13_POLYMYALGIA	Polymyalgia rheumatica	Polymyalgia rheumatica || ||	TRUE	MedicineITLab	11	61790331	0.015913	1.11176e-43	ebi-met1400-GCST90199660	8264	1,2-dipalmitoyl-gpc (16:0/16:0) levels || id:ebi-met1400-GCST90199660	TRUE	reported	MedicineITLab	0.0220117	185.953	192.091	2	TRUE
rs1061808	G	T	G	T	0.200092	-0.0406489	0.631678	0.573998	FALSE	FALSE	FALSE	finngen_R12_M13_POLYMYALGIA	6	32168770	0.0205963	489252	0.0484273	Polymyalgia rheumatica || id:finngen_R12_M13_POLYMYALGIA	Polymyalgia rheumatica	Polymyalgia rheumatica || ||	TRUE	MedicineITLab	6	32168770	0.0156583	2.15628e-37	ebi-met1400-GCST90199660	8264	1,2-dipalmitoyl-gpc (16:0/16:0) levels || id:ebi-met1400-GCST90199660	TRUE	reported	MedicineITLab	0.01863	156.843	163.294	2	TRUE
rs12544703	G	A	G	A	-0.106164	0.0345447	0.182667	0.230696	FALSE	FALSE	FALSE	finngen_R12_M13_POLYMYALGIA	8	58397865	0.0244114	489252	0.157038	Polymyalgia rheumatica || id:finngen_R12_M13_POLYMYALGIA	Polymyalgia rheumatica	Polymyalgia rheumatica || ||	TRUE	MedicineITLab	8	58397865	0.019997	1.1023e-07	ebi-met1400-GCST90199660	8264	1,2-dipalmitoyl-gpc (16:0/16:0) levels || id:ebi-met1400-GCST90199660	TRUE	reported	MedicineITLab	0.00336545	27.8993	28.1854	2	TRUE
rs145128297	A	G	A	G	-0.298888	0.00441031	0.014713	0.00892615	FALSE	FALSE	FALSE	finngen_R12_M13_POLYMYALGIA	5	25233533	0.107181	489252	0.967178	Polymyalgia rheumatica || id:finngen_R12_M13_POLYMYALGIA	Polymyalgia rheumatica	Polymyalgia rheumatica || ||	TRUE	MedicineITLab	5	25233533	0.0637577	2.76062e-06	ebi-met1400-GCST90199660	8264	1,2-dipalmitoyl-gpc (16:0/16:0) levels || id:ebi-met1400-GCST90199660	TRUE	reported	MedicineITLab	0.00259007	21.4547	21.9762	2	TRUE
rs1601935	T	G	T	G	-0.0771848	0.00342173	0.650326	0.616196	FALSE	FALSE	FALSE	finngen_R12_M13_POLYMYALGIA	15	58379566	0.0209996	489252	0.870563	Polymyalgia rheumatica || id:finngen_R12_M13_POLYMYALGIA	Polymyalgia rheumatica	Polymyalgia rheumatica || ||	TRUE	MedicineITLab	15	58379566	0.0168088	4.39154e-06	ebi-met1400-GCST90199660	8264	1,2-dipalmitoyl-gpc (16:0/16:0) levels || id:ebi-met1400-GCST90199660	TRUE	reported	MedicineITLab	0.00270949	22.4466	21.0858	2	TRUE
rs17231506	T	C	T	C	0.0901668	-0.00111635	0.325307	0.27888	FALSE	FALSE	FALSE	finngen_R12_M13_POLYMYALGIA	16	56960616	0.0226775	489252	0.960738	Polymyalgia rheumatica || id:finngen_R12_M13_POLYMYALGIA	Polymyalgia rheumatica	Polymyalgia rheumatica || ||	TRUE	MedicineITLab	16	56960616	0.0162354	2.79678e-08	ebi-met1400-GCST90199660	8264	1,2-dipalmitoyl-gpc (16:0/16:0) levels || id:ebi-met1400-GCST90199660	TRUE	reported	MedicineITLab	0.00356881	29.5911	30.8438	2	TRUE
rs17248720	T	C	T	C	-0.122497	-0.0110226	0.113267	0.100613	FALSE	FALSE	FALSE	finngen_R12_M13_POLYMYALGIA	19	11087511	0.0340788	489252	0.746358	Polymyalgia rheumatica || id:finngen_R12_M13_POLYMYALGIA	Polymyalgia rheumatica	Polymyalgia rheumatica || ||	TRUE	MedicineITLab	19	11087511	0.0238862	2.92288e-07	ebi-met1400-GCST90199660	8264	1,2-dipalmitoyl-gpc (16:0/16:0) levels || id:ebi-met1400-GCST90199660	TRUE	reported	MedicineITLab	0.00301424	24.9789	26.3001	2	TRUE
rs183181954	G	A	G	A	0.857517	0.0632764	0.0018173	0.0248371	FALSE	FALSE	FALSE	finngen_R12_M13_POLYMYALGIA	8	11351824	0.0658314	489252	0.336457	Polymyalgia rheumatica || id:finngen_R12_M13_POLYMYALGIA	Polymyalgia rheumatica	Polymyalgia rheumatica || ||	TRUE	MedicineITLab	8	11351824	0.179475	1.77117e-06	ebi-met1400-GCST90199660	8264	1,2-dipalmitoyl-gpc (16:0/16:0) levels || id:ebi-met1400-GCST90199660	TRUE	reported	MedicineITLab	0.00266779	22.1003	22.8285	2	TRUE
rs185772485	G	A	G	A	-0.277576	-0.0630504	0.0180312	0.0383864	FALSE	FALSE	FALSE	finngen_R12_M13_POLYMYALGIA	10	4381415	0.0529512	489252	0.233761	Polymyalgia rheumatica || id:finngen_R12_M13_POLYMYALGIA	Polymyalgia rheumatica	Polymyalgia rheumatica || ||	TRUE	MedicineITLab	10	4381415	0.0576862	1.4955e-06	ebi-met1400-GCST90199660	8264	1,2-dipalmitoyl-gpc (16:0/16:0) levels || id:ebi-met1400-GCST90199660	TRUE	reported	MedicineITLab	0.00272845	22.6041	23.1537	2	TRUE
rs3019671	T	C	T	C	-0.0743413	0.0397043	0.39617	0.417717	FALSE	FALSE	FALSE	finngen_R12_M13_POLYMYALGIA	11	134624160	0.0206386	489252	0.0543814	Polymyalgia rheumatica || id:finngen_R12_M13_POLYMYALGIA	Polymyalgia rheumatica	Polymyalgia rheumatica || ||	TRUE	MedicineITLab	11	134624160	0.0156753	2.11027e-06	ebi-met1400-GCST90199660	8264	1,2-dipalmitoyl-gpc (16:0/16:0) levels || id:ebi-met1400-GCST90199660	TRUE	reported	MedicineITLab	0.00264415	21.9039	22.492	2	TRUE
rs4920834	A	G	A	G	0.0902345	-0.0339177	0.764055	0.782214	FALSE	FALSE	FALSE	finngen_R12_M13_POLYMYALGIA	5	85752257	0.0246816	489252	0.169376	Polymyalgia rheumatica || id:finngen_R12_M13_POLYMYALGIA	Polymyalgia rheumatica	Polymyalgia rheumatica || ||	TRUE	MedicineITLab	5	85752257	0.0181074	6.25094e-07	ebi-met1400-GCST90199660	8264	1,2-dipalmitoyl-gpc (16:0/16:0) levels || id:ebi-met1400-GCST90199660	TRUE	reported	MedicineITLab	0.00293569	24.3261	24.8332	2	TRUE
rs6753019	A	G	A	G	-0.0961117	0.00247165	0.837465	0.812285	FALSE	FALSE	FALSE	finngen_R12_M13_POLYMYALGIA	2	113190582	0.026196	489252	0.92483	Polymyalgia rheumatica || id:finngen_R12_M13_POLYMYALGIA	Polymyalgia rheumatica	Polymyalgia rheumatica || ||	TRUE	MedicineITLab	2	113190582	0.0210504	4.97633e-06	ebi-met1400-GCST90199660	8264	1,2-dipalmitoyl-gpc (16:0/16:0) levels || id:ebi-met1400-GCST90199660	TRUE	reported	MedicineITLab	0.00251476	20.8293	20.8464	2	TRUE
rs72728195	C	T	C	T	-0.0764083	-0.0127445	0.307461	0.287194	FALSE	FALSE	FALSE	finngen_R12_M13_POLYMYALGIA	8	137578752	0.0225109	489252	0.571293	Polymyalgia rheumatica || id:finngen_R12_M13_POLYMYALGIA	Polymyalgia rheumatica	Polymyalgia rheumatica || ||	TRUE	MedicineITLab	8	137578752	0.0166291	4.33073e-06	ebi-met1400-GCST90199660	8264	1,2-dipalmitoyl-gpc (16:0/16:0) levels || id:ebi-met1400-GCST90199660	TRUE	reported	MedicineITLab	0.00248625	20.5926	21.1127	2	TRUE
rs7320739	G	T	G	T	-0.0957937	0.0141075	0.166891	0.171983	FALSE	FALSE	FALSE	finngen_R12_M13_POLYMYALGIA	13	106285700	0.0270562	489252	0.60208	Polymyalgia rheumatica || id:finngen_R12_M13_POLYMYALGIA	Polymyalgia rheumatica	Polymyalgia rheumatica || ||	TRUE	MedicineITLab	13	106285700	0.0206722	3.58761e-06	ebi-met1400-GCST90199660	8264	1,2-dipalmitoyl-gpc (16:0/16:0) levels || id:ebi-met1400-GCST90199660	TRUE	reported	MedicineITLab	0.00255175	21.1365	21.4734	2	TRUE
rs115520044	A	G	A	G	0.286001	-0.161777	0.0166093	0.0100234	FALSE	FALSE	FALSE	finngen_R12_M13_POLYMYALGIA	14	49488289	0.103839	489252	0.119242	Polymyalgia rheumatica || id:finngen_R12_M13_POLYMYALGIA	Polymyalgia rheumatica	Polymyalgia rheumatica || ||	TRUE	MedicineITLab	14	49488289	0.0604766	2.25496e-06	ebi-met1400-GCST90199661	8171	Maleate levels || id:ebi-met1400-GCST90199661	TRUE	reported	MedicineITLab	0.00267204	21.8864	22.3646	2	TRUE
rs117247923	A	G	A	G	0.285202	-0.00838874	0.0161251	0.0362501	FALSE	FALSE	FALSE	finngen_R12_M13_POLYMYALGIA	9	108564519	0.0552429	489252	0.879304	Polymyalgia rheumatica || id:finngen_R12_M13_POLYMYALGIA	Polymyalgia rheumatica	Polymyalgia rheumatica || ||	TRUE	MedicineITLab	9	108564519	0.0612361	3.20202e-06	ebi-met1400-GCST90199661	8171	Maleate levels || id:ebi-met1400-GCST90199661	TRUE	reported	MedicineITLab	0.00258094	21.1382	21.6915	2	TRUE
rs13200335	A	C	A	C	-0.0760477	0.0517322	0.40824	0.398676	FALSE	FALSE	FALSE	finngen_R12_M13_POLYMYALGIA	6	41723085	0.0208335	489252	0.0130233	Polymyalgia rheumatica || id:finngen_R12_M13_POLYMYALGIA	Polymyalgia rheumatica	Polymyalgia rheumatica || ||	TRUE	MedicineITLab	6	41723085	0.0156955	1.26496e-06	ebi-met1400-GCST90199661	8171	Maleate levels || id:ebi-met1400-GCST90199661	TRUE	reported	MedicineITLab	0.00279424	22.8901	23.4759	2	TRUE
rs150357582	T	G	T	G	-0.424684	0.0240375	0.00817154	0.00119649	FALSE	FALSE	FALSE	finngen_R12_M13_POLYMYALGIA	5	24390851	0.283069	489252	0.932327	Polymyalgia rheumatica || id:finngen_R12_M13_POLYMYALGIA	Polymyalgia rheumatica	Polymyalgia rheumatica || ||	TRUE	MedicineITLab	5	24390851	0.0860667	8.04149e-07	ebi-met1400-GCST90199661	8171	Maleate levels || id:ebi-met1400-GCST90199661	TRUE	reported	MedicineITLab	0.00292349	23.952	24.3479	2	TRUE
rs2472297	T	C	T	C	0.0860376	0.0278879	0.250184	0.248183	FALSE	FALSE	FALSE	finngen_R12_M13_POLYMYALGIA	15	74735539	0.0236316	489252	0.237956	Polymyalgia rheumatica || id:finngen_R12_M13_POLYMYALGIA	Polymyalgia rheumatica	Polymyalgia rheumatica || ||	TRUE	MedicineITLab	15	74735539	0.0177102	1.18529e-06	ebi-met1400-GCST90199661	8171	Maleate levels || id:ebi-met1400-GCST90199661	TRUE	reported	MedicineITLab	0.00277729	22.7508	23.601	2	TRUE
rs61457016	G	T	G	T	-0.269244	-0.0412391	0.0211932	0.00648497	FALSE	FALSE	FALSE	finngen_R12_M13_POLYMYALGIA	19	40579494	0.121086	489252	0.73342	Polymyalgia rheumatica || id:finngen_R12_M13_POLYMYALGIA	Polymyalgia rheumatica	Polymyalgia rheumatica || ||	TRUE	MedicineITLab	19	40579494	0.0526641	3.17963e-07	ebi-met1400-GCST90199661	8171	Maleate levels || id:ebi-met1400-GCST90199661	TRUE	reported	MedicineITLab	0.00300757	24.6429	26.1374	2	TRUE
rs61880906	C	A	C	A	-0.160747	-0.0445994	0.0528864	0.103818	FALSE	FALSE	FALSE	finngen_R12_M13_POLYMYALGIA	11	35453504	0.0345208	489252	0.196371	Polymyalgia rheumatica || id:finngen_R12_M13_POLYMYALGIA	Polymyalgia rheumatica	Polymyalgia rheumatica || ||	TRUE	MedicineITLab	11	35453504	0.0347303	3.68428e-06	ebi-met1400-GCST90199661	8171	Maleate levels || id:ebi-met1400-GCST90199661	TRUE	reported	MedicineITLab	0.00258858	21.201	21.4224	2	TRUE
rs62337911	G	A	G	A	-0.191127	0.0590977	0.0398995	0.0266171	FALSE	FALSE	FALSE	finngen_R12_M13_POLYMYALGIA	4	182887202	0.0638505	489252	0.354673	Polymyalgia rheumatica || id:finngen_R12_M13_POLYMYALGIA	Polymyalgia rheumatica	Polymyalgia rheumatica || ||	TRUE	MedicineITLab	4	182887202	0.0392515	1.12e-06	ebi-met1400-GCST90199661	8171	Maleate levels || id:ebi-met1400-GCST90199661	TRUE	reported	MedicineITLab	0.00279871	22.9268	23.71	2	TRUE
rs72710584	G	A	G	A	-0.105459	0.0316764	0.140637	0.0967474	FALSE	FALSE	FALSE	finngen_R12_M13_POLYMYALGIA	1	171037487	0.0348056	489252	0.362773	Polymyalgia rheumatica || id:finngen_R12_M13_POLYMYALGIA	Polymyalgia rheumatica	Polymyalgia rheumatica || ||	TRUE	MedicineITLab	1	171037487	0.0227622	3.60232e-06	ebi-met1400-GCST90199661	8171	Maleate levels || id:ebi-met1400-GCST90199661	TRUE	reported	MedicineITLab	0.00268827	22.0197	21.4654	2	TRUE
rs73073176	T	C	T	C	-0.120147	0.00270589	0.130699	0.0893253	FALSE	FALSE	FALSE	finngen_R12_M13_POLYMYALGIA	7	17523328	0.0354445	489252	0.939147	Polymyalgia rheumatica || id:finngen_R12_M13_POLYMYALGIA	Polymyalgia rheumatica	Polymyalgia rheumatica || ||	TRUE	MedicineITLab	7	17523328	0.0230713	1.91233e-07	ebi-met1400-GCST90199661	8171	Maleate levels || id:ebi-met1400-GCST90199661	TRUE	reported	MedicineITLab	0.00328018	26.884	27.1195	2	TRUE
rs74069834	G	A	G	A	-0.276781	-0.0619639	0.0174547	0.0137932	FALSE	FALSE	FALSE	finngen_R12_M13_POLYMYALGIA	12	21946362	0.0870405	489252	0.476528	Polymyalgia rheumatica || id:finngen_R12_M13_POLYMYALGIA	Polymyalgia rheumatica	Polymyalgia rheumatica || ||	TRUE	MedicineITLab	12	21946362	0.0589389	2.65226e-06	ebi-met1400-GCST90199661	8171	Maleate levels || id:ebi-met1400-GCST90199661	TRUE	reported	MedicineITLab	0.00262765	21.5218	22.053	2	TRUE
rs76680658	C	G	C	G	-0.200611	0.0578725	0.0357502	0.0675611	FALSE	TRUE	FALSE	finngen_R12_M13_POLYMYALGIA	16	5075878	0.0409124	489252	0.157202	Polymyalgia rheumatica || id:finngen_R12_M13_POLYMYALGIA	Polymyalgia rheumatica	Polymyalgia rheumatica || ||	TRUE	MedicineITLab	16	5075878	0.0420445	1.82957e-06	ebi-met1400-GCST90199661	8171	Maleate levels || id:ebi-met1400-GCST90199661	TRUE	reported	MedicineITLab	0.00277465	22.7291	22.7662	2	TRUE
rs112755187	T	C	T	C	-0.177624	0.0034376	0.0442732	0.0444197	FALSE	FALSE	FALSE	finngen_R12_M13_POLYMYALGIA	19	16997625	0.049881	489252	0.945057	Polymyalgia rheumatica || id:finngen_R12_M13_POLYMYALGIA	Polymyalgia rheumatica	Polymyalgia rheumatica || ||	TRUE	MedicineITLab	19	16997625	0.0377539	2.54124e-06	ebi-met1400-GCST90199662	7862	Isovalerate (i5:0) levels || id:ebi-met1400-GCST90199662	TRUE	reported	MedicineITLab	0.00266998	21.0422	22.135	2	TRUE
rs114248797	G	T	G	T	0.36155	0.162472	0.00987764	0.00278716	FALSE	FALSE	FALSE	finngen_R12_M13_POLYMYALGIA	2	31395382	0.19267	489252	0.399081	Polymyalgia rheumatica || id:finngen_R12_M13_POLYMYALGIA	Polymyalgia rheumatica	Polymyalgia rheumatica || ||	TRUE	MedicineITLab	2	31395382	0.0786193	4.25051e-06	ebi-met1400-GCST90199662	7862	Isovalerate (i5:0) levels || id:ebi-met1400-GCST90199662	TRUE	reported	MedicineITLab	0.00255687	20.1485	21.1484	2	TRUE
rs117546625	G	A	G	A	-0.236693	0.101378	0.0268893	0.00529421	FALSE	FALSE	FALSE	finngen_R12_M13_POLYMYALGIA	16	81252545	0.13827	489252	0.463443	Polymyalgia rheumatica || id:finngen_R12_M13_POLYMYALGIA	Polymyalgia rheumatica	Polymyalgia rheumatica || ||	TRUE	MedicineITLab	16	81252545	0.0482055	9.10349e-07	ebi-met1400-GCST90199662	7862	Isovalerate (i5:0) levels || id:ebi-met1400-GCST90199662	TRUE	reported	MedicineITLab	0.00293186	23.1121	24.1089	2	TRUE
rs117742113	T	C	T	C	-0.234768	-0.0293376	0.0245285	0.03664	FALSE	FALSE	FALSE	finngen_R12_M13_POLYMYALGIA	11	73348103	0.0548224	489252	0.592554	Polymyalgia rheumatica || id:finngen_R12_M13_POLYMYALGIA	Polymyalgia rheumatica	Polymyalgia rheumatica || ||	TRUE	MedicineITLab	11	73348103	0.0504297	3.23437e-06	ebi-met1400-GCST90199662	7862	Isovalerate (i5:0) levels || id:ebi-met1400-GCST90199662	TRUE	reported	MedicineITLab	0.00263751	20.7856	21.6723	2	TRUE
rs142706506	G	T	G	T	0.254733	-0.021481	0.0209884	0.0290501	FALSE	FALSE	FALSE	finngen_R12_M13_POLYMYALGIA	6	66591545	0.0623044	489252	0.730263	Polymyalgia rheumatica || id:finngen_R12_M13_POLYMYALGIA	Polymyalgia rheumatica	Polymyalgia rheumatica || ||	TRUE	MedicineITLab	6	66591545	0.0544181	2.8543e-06	ebi-met1400-GCST90199662	7862	Isovalerate (i5:0) levels || id:ebi-met1400-GCST90199662	TRUE	reported	MedicineITLab	0.00266666	21.016	21.9121	2	TRUE
rs150981358	A	G	A	G	0.227853	-0.032871	0.0266753	0.0566481	FALSE	FALSE	FALSE	finngen_R12_M13_POLYMYALGIA	10	30545016	0.0449464	489252	0.464573	Polymyalgia rheumatica || id:finngen_R12_M13_POLYMYALGIA	Polymyalgia rheumatica	Polymyalgia rheumatica || ||	TRUE	MedicineITLab	10	30545016	0.0482807	2.36619e-06	ebi-met1400-GCST90199662	7862	Isovalerate (i5:0) levels || id:ebi-met1400-GCST90199662	TRUE	reported	MedicineITLab	0.00269592	21.2472	22.2722	2	TRUE
rs188242626	T	C	T	C	-0.239692	0.0268206	0.0252273	0.049175	FALSE	FALSE	FALSE	finngen_R12_M13_POLYMYALGIA	11	24360811	0.0476084	489252	0.573191	Polymyalgia rheumatica || id:finngen_R12_M13_POLYMYALGIA	Polymyalgia rheumatica	Polymyalgia rheumatica || ||	TRUE	MedicineITLab	11	24360811	0.0496341	1.37102e-06	ebi-met1400-GCST90199662	7862	Isovalerate (i5:0) levels || id:ebi-met1400-GCST90199662	TRUE	reported	MedicineITLab	0.0028256	22.2722	23.321	2	TRUE
rs2407999	G	A	G	A	0.114291	0.0447573	0.121513	0.145607	FALSE	FALSE	FALSE	finngen_R12_M13_POLYMYALGIA	5	123961638	0.0290429	489252	0.123298	Polymyalgia rheumatica || id:finngen_R12_M13_POLYMYALGIA	Polymyalgia rheumatica	Polymyalgia rheumatica || ||	TRUE	MedicineITLab	5	123961638	0.0243102	2.58439e-06	ebi-met1400-GCST90199662	7862	Isovalerate (i5:0) levels || id:ebi-met1400-GCST90199662	TRUE	reported	MedicineITLab	0.00278877	21.981	22.1028	2	TRUE
rs59173308	A	G	A	G	-0.171301	0.0915521	0.0465636	0.0201118	FALSE	FALSE	FALSE	finngen_R12_M13_POLYMYALGIA	2	185056021	0.072431	489252	0.206233	Polymyalgia rheumatica || id:finngen_R12_M13_POLYMYALGIA	Polymyalgia rheumatica	Polymyalgia rheumatica || ||	TRUE	MedicineITLab	2	185056021	0.036733	3.11005e-06	ebi-met1400-GCST90199662	7862	Isovalerate (i5:0) levels || id:ebi-met1400-GCST90199662	TRUE	reported	MedicineITLab	0.00260548	20.5326	21.7474	2	TRUE
rs887829	T	C	T	C	0.0820467	0.00470251	0.324211	0.392493	FALSE	FALSE	FALSE	finngen_R12_M13_POLYMYALGIA	2	233759924	0.0209168	489252	0.82212	Polymyalgia rheumatica || id:finngen_R12_M13_POLYMYALGIA	Polymyalgia rheumatica	Polymyalgia rheumatica || ||	TRUE	MedicineITLab	2	233759924	0.0165917	7.61251e-07	ebi-met1400-GCST90199662	7862	Isovalerate (i5:0) levels || id:ebi-met1400-GCST90199662	TRUE	reported	MedicineITLab	0.00294979	23.2539	24.4535	2	TRUE
rs11040389	T	C	T	C	0.0796657	-0.0122613	0.434185	0.420746	FALSE	FALSE	FALSE	finngen_R12_M13_POLYMYALGIA	11	6040911	0.0206692	489252	0.553037	Polymyalgia rheumatica || id:finngen_R12_M13_POLYMYALGIA	Polymyalgia rheumatica	Polymyalgia rheumatica || ||	TRUE	MedicineITLab	11	6040911	0.0165432	1.46752e-06	ebi-met1400-GCST90199663	7135	4-acetylphenol sulfate levels || id:ebi-met1400-GCST90199663	TRUE	reported	MedicineITLab	0.00311833	22.3126	23.1902	2	TRUE
rs116272095	C	G	C	G	0.318113	-0.101659	0.015461	0.0322673	FALSE	TRUE	FALSE	finngen_R12_M13_POLYMYALGIA	2	205356835	0.0591132	489252	0.0854791	Polymyalgia rheumatica || id:finngen_R12_M13_POLYMYALGIA	Polymyalgia rheumatica	Polymyalgia rheumatica || ||	TRUE	MedicineITLab	2	205356835	0.0666451	1.8128e-06	ebi-met1400-GCST90199663	7135	4-acetylphenol sulfate levels || id:ebi-met1400-GCST90199663	TRUE	reported	MedicineITLab	0.0030808	22.0432	22.7838	2	TRUE
rs12319193	T	G	T	G	0.439649	0.0191426	0.00835909	0.047785	FALSE	FALSE	FALSE	finngen_R12_M13_POLYMYALGIA	12	70404643	0.0487744	489252	0.694709	Polymyalgia rheumatica || id:finngen_R12_M13_POLYMYALGIA	Polymyalgia rheumatica	Polymyalgia rheumatica || ||	TRUE	MedicineITLab	12	70404643	0.0912265	1.4405e-06	ebi-met1400-GCST90199663	7135	4-acetylphenol sulfate levels || id:ebi-met1400-GCST90199663	TRUE	reported	MedicineITLab	0.00320447	22.9309	23.2258	2	TRUE
rs12354542	C	T	C	T	-0.175898	0.0627017	0.0506867	0.0597439	FALSE	FALSE	FALSE	finngen_R12_M13_POLYMYALGIA	10	109553005	0.0433387	489252	0.147958	Polymyalgia rheumatica || id:finngen_R12_M13_POLYMYALGIA	Polymyalgia rheumatica	Polymyalgia rheumatica || ||	TRUE	MedicineITLab	10	109553005	0.0373161	2.43208e-06	ebi-met1400-GCST90199663	7135	4-acetylphenol sulfate levels || id:ebi-met1400-GCST90199663	TRUE	reported	MedicineITLab	0.00297752	21.3021	22.2192	2	TRUE
rs12878900	G	A	G	A	-0.132112	0.0161685	0.112711	0.0722233	FALSE	FALSE	FALSE	finngen_R12_M13_POLYMYALGIA	14	84867017	0.0390461	489252	0.678811	Polymyalgia rheumatica || id:finngen_R12_M13_POLYMYALGIA	Polymyalgia rheumatica	Polymyalgia rheumatica || ||	TRUE	MedicineITLab	14	84867017	0.0261536	4.38603e-07	ebi-met1400-GCST90199663	7135	4-acetylphenol sulfate levels || id:ebi-met1400-GCST90199663	TRUE	reported	MedicineITLab	0.00349097	24.9883	25.5165	2	TRUE
rs1521039	G	A	G	A	-0.133494	0.00292816	0.890797	0.850138	FALSE	FALSE	FALSE	finngen_R12_M13_POLYMYALGIA	8	12987641	0.0285019	489252	0.918173	Polymyalgia rheumatica || id:finngen_R12_M13_POLYMYALGIA	Polymyalgia rheumatica	Polymyalgia rheumatica || ||	TRUE	MedicineITLab	8	12987641	0.0265452	4.93156e-07	ebi-met1400-GCST90199663	7135	4-acetylphenol sulfate levels || id:ebi-met1400-GCST90199663	TRUE	reported	MedicineITLab	0.0034671	24.8169	25.2902	2	TRUE
rs3767942	G	A	G	A	0.0875381	-0.00544541	0.268484	0.255263	FALSE	FALSE	FALSE	finngen_R12_M13_POLYMYALGIA	1	40825859	0.0234379	489252	0.816279	Polymyalgia rheumatica || id:finngen_R12_M13_POLYMYALGIA	Polymyalgia rheumatica	Polymyalgia rheumatica || ||	TRUE	MedicineITLab	1	40825859	0.018901	3.632e-06	ebi-met1400-GCST90199663	7135	4-acetylphenol sulfate levels || id:ebi-met1400-GCST90199663	TRUE	reported	MedicineITLab	0.00301	21.5351	21.4499	2	TRUE
rs4355631	G	A	G	A	-0.0795996	-0.0292147	0.491424	0.491699	FALSE	FALSE	FALSE	finngen_R12_M13_POLYMYALGIA	6	131505809	0.0204556	489252	0.153233	Polymyalgia rheumatica || id:finngen_R12_M13_POLYMYALGIA	Polymyalgia rheumatica	Polymyalgia rheumatica || ||	TRUE	MedicineITLab	6	131505809	0.017082	3.16418e-06	ebi-met1400-GCST90199663	7135	4-acetylphenol sulfate levels || id:ebi-met1400-GCST90199663	TRUE	reported	MedicineITLab	0.00316712	22.6628	21.7142	2	TRUE
rs739244	G	A	G	A	-0.0872158	-0.0152516	0.748831	0.73528	FALSE	FALSE	FALSE	finngen_R12_M13_POLYMYALGIA	22	49666510	0.0231362	489252	0.509761	Polymyalgia rheumatica || id:finngen_R12_M13_POLYMYALGIA	Polymyalgia rheumatica	Polymyalgia rheumatica || ||	TRUE	MedicineITLab	22	49666510	0.0188382	3.66143e-06	ebi-met1400-GCST90199663	7135	4-acetylphenol sulfate levels || id:ebi-met1400-GCST90199663	TRUE	reported	MedicineITLab	0.00286134	20.4685	21.4344	2	TRUE
rs78621707	A	G	A	G	0.278554	0.111191	0.021614	0.026706	FALSE	FALSE	FALSE	finngen_R12_M13_POLYMYALGIA	4	38278308	0.0636317	489252	0.0805657	Polymyalgia rheumatica || id:finngen_R12_M13_POLYMYALGIA	Polymyalgia rheumatica	Polymyalgia rheumatica || ||	TRUE	MedicineITLab	4	38278308	0.0565295	8.32509e-07	ebi-met1400-GCST90199663	7135	4-acetylphenol sulfate levels || id:ebi-met1400-GCST90199663	TRUE	reported	MedicineITLab	0.00328166	23.4852	24.2811	2	TRUE
rs10802092	T	A	T	A	0.0695791	-0.0126926	0.593586	0.623048	FALSE	TRUE	FALSE	finngen_R12_M13_POLYMYALGIA	1	119392884	0.0210866	489252	0.547224	Polymyalgia rheumatica || id:finngen_R12_M13_POLYMYALGIA	Polymyalgia rheumatica	Polymyalgia rheumatica || ||	TRUE	MedicineITLab	1	119392884	0.0148237	2.68229e-06	ebi-met1400-GCST90199664	8235	Phenyllactate (PLA) levels in elite athletes || id:ebi-met1400-GCST90199664	TRUE	reported	MedicineITLab	0.00233582	19.2759	22.0315	2	TRUE
rs11076256	T	C	T	C	0.447662	0.0189942	0.0778439	0.0578468	FALSE	FALSE	FALSE	finngen_R12_M13_POLYMYALGIA	16	58718562	0.0440396	489252	0.666251	Polymyalgia rheumatica || id:finngen_R12_M13_POLYMYALGIA	Polymyalgia rheumatica	Polymyalgia rheumatica || ||	TRUE	MedicineITLab	16	58718562	0.0265192	6.2441e-64	ebi-met1400-GCST90199664	8235	Phenyllactate (PLA) levels in elite athletes || id:ebi-met1400-GCST90199664	TRUE	reported	MedicineITLab	0.0287713	243.891	284.957	2	TRUE
rs116721959	T	C	T	C	-0.21061	0.00165389	0.0251855	0.0221727	FALSE	FALSE	FALSE	finngen_R12_M13_POLYMYALGIA	2	136773975	0.0697981	489252	0.981096	Polymyalgia rheumatica || id:finngen_R12_M13_POLYMYALGIA	Polymyalgia rheumatica	Polymyalgia rheumatica || ||	TRUE	MedicineITLab	2	136773975	0.0459716	4.62048e-06	ebi-met1400-GCST90199664	8235	Phenyllactate (PLA) levels in elite athletes || id:ebi-met1400-GCST90199664	TRUE	reported	MedicineITLab	0.00217801	17.9707	20.9884	2	TRUE
rs13396369	T	C	T	C	0.0893767	-0.00440918	0.187179	0.225901	FALSE	FALSE	FALSE	finngen_R12_M13_POLYMYALGIA	2	113254175	0.0244553	489252	0.856921	Polymyalgia rheumatica || id:finngen_R12_M13_POLYMYALGIA	Polymyalgia rheumatica	Polymyalgia rheumatica || ||	TRUE	MedicineITLab	2	113254175	0.0186298	1.60652e-06	ebi-met1400-GCST90199664	8235	Phenyllactate (PLA) levels in elite athletes || id:ebi-met1400-GCST90199664	TRUE	reported	MedicineITLab	0.0024307	20.0607	23.0161	2	TRUE
rs143277630	T	C	T	C	-0.194762	0.00310372	0.0478586	0.0400383	FALSE	FALSE	FALSE	finngen_R12_M13_POLYMYALGIA	16	58781671	0.0518217	489252	0.952241	Polymyalgia rheumatica || id:finngen_R12_M13_POLYMYALGIA	Polymyalgia rheumatica	Polymyalgia rheumatica || ||	TRUE	MedicineITLab	16	58781671	0.0339985	1.01287e-08	ebi-met1400-GCST90199664	8235	Phenyllactate (PLA) levels in elite athletes || id:ebi-met1400-GCST90199664	TRUE	reported	MedicineITLab	0.003457	28.5602	32.8162	2	TRUE
rs17634070	A	T	A	T	0.154338	0.0159897	0.0544231	0.0856816	FALSE	TRUE	FALSE	finngen_R12_M13_POLYMYALGIA	8	133177859	0.037888	489252	0.673008	Polymyalgia rheumatica || id:finngen_R12_M13_POLYMYALGIA	Polymyalgia rheumatica	Polymyalgia rheumatica || ||	TRUE	MedicineITLab	8	133177859	0.033383	3.77759e-06	ebi-met1400-GCST90199664	8235	Phenyllactate (PLA) levels in elite athletes || id:ebi-met1400-GCST90199664	TRUE	reported	MedicineITLab	0.00245164	20.2339	21.3745	2	TRUE
rs17783490	T	G	T	G	0.165104	-0.041194	0.0427215	0.0553501	FALSE	FALSE	FALSE	finngen_R12_M13_POLYMYALGIA	12	90256821	0.0453426	489252	0.363612	Polymyalgia rheumatica || id:finngen_R12_M13_POLYMYALGIA	Polymyalgia rheumatica	Polymyalgia rheumatica || ||	TRUE	MedicineITLab	12	90256821	0.035623	3.5738e-06	ebi-met1400-GCST90199664	8235	Phenyllactate (PLA) levels in elite athletes || id:ebi-met1400-GCST90199664	TRUE	reported	MedicineITLab	0.00222962	18.3974	21.481	2	TRUE
rs2359874	T	C	T	C	0.0730231	-0.026516	0.61135	0.587181	FALSE	FALSE	FALSE	finngen_R12_M13_POLYMYALGIA	5	77382351	0.0207513	489252	0.20132	Polymyalgia rheumatica || id:finngen_R12_M13_POLYMYALGIA	Polymyalgia rheumatica	Polymyalgia rheumatica || ||	TRUE	MedicineITLab	5	77382351	0.0149781	1.08636e-06	ebi-met1400-GCST90199664	8235	Phenyllactate (PLA) levels in elite athletes || id:ebi-met1400-GCST90199664	TRUE	reported	MedicineITLab	0.00253396	20.9151	23.7688	2	TRUE
rs34064769	A	C	A	C	0.0678602	-0.013258	0.525012	0.582121	FALSE	FALSE	FALSE	finngen_R12_M13_POLYMYALGIA	2	217776399	0.0206635	489252	0.521122	Polymyalgia rheumatica || id:finngen_R12_M13_POLYMYALGIA	Polymyalgia rheumatica	Polymyalgia rheumatica || ||	TRUE	MedicineITLab	2	217776399	0.0145435	3.07118e-06	ebi-met1400-GCST90199664	8235	Phenyllactate (PLA) levels in elite athletes || id:ebi-met1400-GCST90199664	TRUE	reported	MedicineITLab	0.00229674	18.9526	21.7717	2	TRUE
rs4291084	G	A	G	A	-0.082695	-0.0108729	0.724661	0.739447	FALSE	FALSE	FALSE	finngen_R12_M13_POLYMYALGIA	6	23214941	0.0230774	489252	0.637536	Polymyalgia rheumatica || id:finngen_R12_M13_POLYMYALGIA	Polymyalgia rheumatica	Polymyalgia rheumatica || ||	TRUE	MedicineITLab	6	23214941	0.016704	7.39797e-07	ebi-met1400-GCST90199664	8235	Phenyllactate (PLA) levels in elite athletes || id:ebi-met1400-GCST90199664	TRUE	reported	MedicineITLab	0.00272892	22.5287	24.5085	2	TRUE
rs56381820	C	T	C	T	0.0842604	0.0150494	0.203436	0.213237	FALSE	FALSE	FALSE	finngen_R12_M13_POLYMYALGIA	13	62164419	0.0249704	489252	0.546714	Polymyalgia rheumatica || id:finngen_R12_M13_POLYMYALGIA	Polymyalgia rheumatica	Polymyalgia rheumatica || ||	TRUE	MedicineITLab	13	62164419	0.0180851	3.17568e-06	ebi-met1400-GCST90199664	8235	Phenyllactate (PLA) levels in elite athletes || id:ebi-met1400-GCST90199664	TRUE	reported	MedicineITLab	0.00230105	18.9882	21.7073	2	TRUE
rs7141384	G	T	G	T	-0.0706039	-0.00402199	0.333722	0.311237	FALSE	FALSE	FALSE	finngen_R12_M13_POLYMYALGIA	14	43591995	0.0219907	489252	0.85488	Polymyalgia rheumatica || id:finngen_R12_M13_POLYMYALGIA	Polymyalgia rheumatica	Polymyalgia rheumatica || ||	TRUE	MedicineITLab	14	43591995	0.0152423	3.61956e-06	ebi-met1400-GCST90199664	8235	Phenyllactate (PLA) levels in elite athletes || id:ebi-met1400-GCST90199664	TRUE	reported	MedicineITLab	0.00221681	18.2915	21.4564	2	TRUE
rs73351721	A	G	A	G	-0.14389	0.0641271	0.061443	0.0605623	FALSE	FALSE	FALSE	finngen_R12_M13_POLYMYALGIA	12	58437193	0.0420959	489252	0.127669	Polymyalgia rheumatica || id:finngen_R12_M13_POLYMYALGIA	Polymyalgia rheumatica	Polymyalgia rheumatica || ||	TRUE	MedicineITLab	12	58437193	0.0302864	2.02424e-06	ebi-met1400-GCST90199664	8235	Phenyllactate (PLA) levels in elite athletes || id:ebi-met1400-GCST90199664	TRUE	reported	MedicineITLab	0.00238794	19.707	22.5718	2	TRUE
rs73396011	G	A	G	A	0.149295	-0.0293853	0.0595044	0.0563585	FALSE	FALSE	FALSE	finngen_R12_M13_POLYMYALGIA	9	3779667	0.0439108	489252	0.503365	Polymyalgia rheumatica || id:finngen_R12_M13_POLYMYALGIA	Polymyalgia rheumatica	Polymyalgia rheumatica || ||	TRUE	MedicineITLab	9	3779667	0.0310577	1.53204e-06	ebi-met1400-GCST90199664	8235	Phenyllactate (PLA) levels in elite athletes || id:ebi-met1400-GCST90199664	TRUE	reported	MedicineITLab	0.00249475	20.5906	23.1074	2	TRUE
rs73669981	T	C	T	C	-0.194512	0.00939658	0.034831	0.0476381	FALSE	FALSE	FALSE	finngen_R12_M13_POLYMYALGIA	9	128861549	0.0480402	489252	0.844925	Polymyalgia rheumatica || id:finngen_R12_M13_POLYMYALGIA	Polymyalgia rheumatica	Polymyalgia rheumatica || ||	TRUE	MedicineITLab	9	128861549	0.039425	8.06738e-07	ebi-met1400-GCST90199664	8235	Phenyllactate (PLA) levels in elite athletes || id:ebi-met1400-GCST90199664	TRUE	reported	MedicineITLab	0.00254385	20.997	24.3416	2	TRUE
rs74546847	T	C	T	C	-0.242796	0.0188083	0.0222438	0.0314306	FALSE	FALSE	FALSE	finngen_R12_M13_POLYMYALGIA	18	34303331	0.0581741	489252	0.746461	Polymyalgia rheumatica || id:finngen_R12_M13_POLYMYALGIA	Polymyalgia rheumatica	Polymyalgia rheumatica || ||	TRUE	MedicineITLab	18	34303331	0.0487618	6.38388e-07	ebi-met1400-GCST90199664	8235	Phenyllactate (PLA) levels in elite athletes || id:ebi-met1400-GCST90199664	TRUE	reported	MedicineITLab	0.0025642	21.1654	24.7927	2	TRUE
rs78199411	C	T	C	T	0.183637	0.022537	0.0356752	0.02659	FALSE	FALSE	FALSE	finngen_R12_M13_POLYMYALGIA	3	137191426	0.0625309	489252	0.718538	Polymyalgia rheumatica || id:finngen_R12_M13_POLYMYALGIA	Polymyalgia rheumatica	Polymyalgia rheumatica || ||	TRUE	MedicineITLab	3	137191426	0.0391572	2.73534e-06	ebi-met1400-GCST90199664	8235	Phenyllactate (PLA) levels in elite athletes || id:ebi-met1400-GCST90199664	TRUE	reported	MedicineITLab	0.00232028	19.1473	21.9936	2	TRUE
rs79724540	T	C	T	C	-0.117073	0.0582857	0.112452	0.0996513	FALSE	FALSE	FALSE	finngen_R12_M13_POLYMYALGIA	5	180175657	0.0343817	489252	0.0900285	Polymyalgia rheumatica || id:finngen_R12_M13_POLYMYALGIA	Polymyalgia rheumatica	Polymyalgia rheumatica || ||	TRUE	MedicineITLab	5	180175657	0.0231742	4.37544e-07	ebi-met1400-GCST90199664	8235	Phenyllactate (PLA) levels in elite athletes || id:ebi-met1400-GCST90199664	TRUE	reported	MedicineITLab	0.00273591	22.5866	25.5214	2	TRUE
rs937475	G	A	G	A	-0.0703956	-0.00366565	0.599404	0.594361	FALSE	FALSE	FALSE	finngen_R12_M13_POLYMYALGIA	12	102854494	0.0207317	489252	0.859655	Polymyalgia rheumatica || id:finngen_R12_M13_POLYMYALGIA	Polymyalgia rheumatica	Polymyalgia rheumatica || ||	TRUE	MedicineITLab	12	102854494	0.0148295	2.06466e-06	ebi-met1400-GCST90199664	8235	Phenyllactate (PLA) levels in elite athletes || id:ebi-met1400-GCST90199664	TRUE	reported	MedicineITLab	0.00237984	19.6399	22.534	2	TRUE
rs9470970	A	G	A	G	-0.145262	-0.00527522	0.0663122	0.0796047	FALSE	FALSE	FALSE	finngen_R12_M13_POLYMYALGIA	6	39126256	0.0375376	489252	0.88824	Polymyalgia rheumatica || id:finngen_R12_M13_POLYMYALGIA	Polymyalgia rheumatica	Polymyalgia rheumatica || ||	TRUE	MedicineITLab	6	39126256	0.0290503	5.72199e-07	ebi-met1400-GCST90199664	8235	Phenyllactate (PLA) levels in elite athletes || id:ebi-met1400-GCST90199664	TRUE	reported	MedicineITLab	0.00261294	21.5687	25.0036	2	TRUE
rs117572246	A	G	A	G	-0.335037	0.0211196	0.0128793	0.0514101	FALSE	FALSE	FALSE	finngen_R12_M13_POLYMYALGIA	12	83954847	0.048556	489252	0.663596	Polymyalgia rheumatica || id:finngen_R12_M13_POLYMYALGIA	Polymyalgia rheumatica	Polymyalgia rheumatica || ||	TRUE	MedicineITLab	12	83954847	0.0692125	1.29385e-06	ebi-met1400-GCST90199665	8148	N-acetylaspartate (naa) levels || id:ebi-met1400-GCST90199665	TRUE	reported	MedicineITLab	0.00285416	23.3165	23.4324	2	TRUE
rs12039358	G	T	G	T	-0.0910294	0.0149379	0.227402	0.319038	FALSE	FALSE	FALSE	finngen_R12_M13_POLYMYALGIA	1	159607962	0.0220198	489252	0.497526	Polymyalgia rheumatica || id:finngen_R12_M13_POLYMYALGIA	Polymyalgia rheumatica	Polymyalgia rheumatica || ||	TRUE	MedicineITLab	1	159607962	0.0184878	8.49033e-07	ebi-met1400-GCST90199665	8148	N-acetylaspartate (naa) levels || id:ebi-met1400-GCST90199665	TRUE	reported	MedicineITLab	0.00291166	23.7877	24.2434	2	TRUE
rs150753233	G	A	G	A	0.388784	0.00344543	0.00908417	0.0188	FALSE	FALSE	FALSE	finngen_R12_M13_POLYMYALGIA	15	79040461	0.0760706	489252	0.963874	Polymyalgia rheumatica || id:finngen_R12_M13_POLYMYALGIA	Polymyalgia rheumatica	Polymyalgia rheumatica || ||	TRUE	MedicineITLab	15	79040461	0.0814519	1.81348e-06	ebi-met1400-GCST90199665	8148	N-acetylaspartate (naa) levels || id:ebi-met1400-GCST90199665	TRUE	reported	MedicineITLab	0.00272125	22.2278	22.7832	2	TRUE
rs2248456	A	G	A	G	0.0745846	-0.0363777	0.494379	0.555635	FALSE	FALSE	FALSE	finngen_R12_M13_POLYMYALGIA	10	88032614	0.0204916	489252	0.075856	Polymyalgia rheumatica || id:finngen_R12_M13_POLYMYALGIA	Polymyalgia rheumatica	Polymyalgia rheumatica || ||	TRUE	MedicineITLab	10	88032614	0.0154974	1.48899e-06	ebi-met1400-GCST90199665	8148	N-acetylaspartate (naa) levels || id:ebi-met1400-GCST90199665	TRUE	reported	MedicineITLab	0.00278108	22.7179	23.1622	2	TRUE
rs409751	T	C	T	C	0.0743278	0.0115105	0.558491	0.506344	FALSE	FALSE	FALSE	finngen_R12_M13_POLYMYALGIA	22	22924624	0.0203793	489252	0.5722	Polymyalgia rheumatica || id:finngen_R12_M13_POLYMYALGIA	Polymyalgia rheumatica	Polymyalgia rheumatica || ||	TRUE	MedicineITLab	22	22924624	0.0161645	4.26133e-06	ebi-met1400-GCST90199665	8148	N-acetylaspartate (naa) levels || id:ebi-met1400-GCST90199665	TRUE	reported	MedicineITLab	0.00272451	22.2545	21.1436	2	TRUE
rs62127223	A	G	A	G	-0.136176	-0.0410823	0.0820923	0.0976382	FALSE	FALSE	FALSE	finngen_R12_M13_POLYMYALGIA	2	45870207	0.0345036	489252	0.233785	Polymyalgia rheumatica || id:finngen_R12_M13_POLYMYALGIA	Polymyalgia rheumatica	Polymyalgia rheumatica || ||	TRUE	MedicineITLab	2	45870207	0.0283979	1.62445e-06	ebi-met1400-GCST90199665	8148	N-acetylaspartate (naa) levels || id:ebi-met1400-GCST90199665	TRUE	reported	MedicineITLab	0.00279468	22.8293	22.9948	2	TRUE
rs10157929	G	C	G	C	0.101191	-0.0163758	0.139648	0.271669	FALSE	TRUE	FALSE	finngen_R12_M13_POLYMYALGIA	1	64949885	0.0230182	489252	0.476818	Polymyalgia rheumatica || id:finngen_R12_M13_POLYMYALGIA	Polymyalgia rheumatica	Polymyalgia rheumatica || ||	TRUE	MedicineITLab	1	64949885	0.0219394	3.98265e-06	ebi-met1400-GCST90199666	8256	Palmitoylcarnitine levels (Metabolon platform) || id:ebi-met1400-GCST90199666	TRUE	reported	MedicineITLab	0.00246051	20.3591	21.2733	2	TRUE
rs111269071	C	T	C	T	0.139429	-0.013379	0.0679766	0.0978976	FALSE	FALSE	FALSE	finngen_R12_M13_POLYMYALGIA	11	98016962	0.0343786	489252	0.697154	Polymyalgia rheumatica || id:finngen_R12_M13_POLYMYALGIA	Polymyalgia rheumatica	Polymyalgia rheumatica || ||	TRUE	MedicineITLab	11	98016962	0.0302597	4.07088e-06	ebi-met1400-GCST90199666	8256	Palmitoylcarnitine levels (Metabolon platform) || id:ebi-met1400-GCST90199666	TRUE	reported	MedicineITLab	0.00246333	20.3825	21.2313	2	TRUE
rs113511960	T	C	T	C	-0.28963	0.133761	0.015033	0.00309541	FALSE	FALSE	FALSE	finngen_R12_M13_POLYMYALGIA	1	27520714	0.178632	489252	0.453973	Polymyalgia rheumatica || id:finngen_R12_M13_POLYMYALGIA	Polymyalgia rheumatica	Polymyalgia rheumatica || ||	TRUE	MedicineITLab	1	27520714	0.0631312	4.48072e-06	ebi-met1400-GCST90199666	8256	Palmitoylcarnitine levels (Metabolon platform) || id:ebi-met1400-GCST90199666	TRUE	reported	MedicineITLab	0.00248419	20.5555	21.0474	2	TRUE
rs114684303	A	C	A	C	-0.326277	0.109884	0.0122771	0.0141708	FALSE	FALSE	FALSE	finngen_R12_M13_POLYMYALGIA	1	173290818	0.0844302	489252	0.193094	Polymyalgia rheumatica || id:finngen_R12_M13_POLYMYALGIA	Polymyalgia rheumatica	Polymyalgia rheumatica || ||	TRUE	MedicineITLab	1	173290818	0.0685956	1.96945e-06	ebi-met1400-GCST90199666	8256	Palmitoylcarnitine levels (Metabolon platform) || id:ebi-met1400-GCST90199666	TRUE	reported	MedicineITLab	0.00258187	21.3659	22.6246	2	TRUE
rs1171623	T	G	T	G	0.105784	0.00522191	0.224491	0.351789	FALSE	FALSE	FALSE	finngen_R12_M13_POLYMYALGIA	10	59703726	0.0214927	489252	0.808035	Polymyalgia rheumatica || id:finngen_R12_M13_POLYMYALGIA	Polymyalgia rheumatica	Polymyalgia rheumatica || ||	TRUE	MedicineITLab	10	59703726	0.018426	9.41016e-09	ebi-met1400-GCST90199666	8256	Palmitoylcarnitine levels (Metabolon platform) || id:ebi-met1400-GCST90199666	TRUE	reported	MedicineITLab	0.00389633	32.2861	32.9593	2	TRUE
rs12210538	G	A	G	A	-0.169243	-0.0135207	0.238471	0.161691	FALSE	FALSE	FALSE	finngen_R12_M13_POLYMYALGIA	6	110438805	0.0276195	489252	0.624463	Polymyalgia rheumatica || id:finngen_R12_M13_POLYMYALGIA	Polymyalgia rheumatica	Polymyalgia rheumatica || ||	TRUE	MedicineITLab	6	110438805	0.0176414	8.51296e-22	ebi-met1400-GCST90199666	8256	Palmitoylcarnitine levels (Metabolon platform) || id:ebi-met1400-GCST90199666	TRUE	reported	MedicineITLab	0.0104034	86.772	92.0355	2	TRUE
rs174544	A	C	A	C	-0.0864977	-0.0487659	0.301651	0.38631	FALSE	FALSE	FALSE	finngen_R12_M13_POLYMYALGIA	11	61800281	0.0208648	489252	0.0194272	Polymyalgia rheumatica || id:finngen_R12_M13_POLYMYALGIA	Polymyalgia rheumatica	Polymyalgia rheumatica || ||	TRUE	MedicineITLab	11	61800281	0.0165349	1.6841e-07	ebi-met1400-GCST90199666	8256	Palmitoylcarnitine levels (Metabolon platform) || id:ebi-met1400-GCST90199666	TRUE	reported	MedicineITLab	0.00315222	26.1007	27.3657	2	TRUE
rs1799822	G	A	G	A	0.084205	-0.0174482	0.22902	0.138143	FALSE	FALSE	FALSE	finngen_R12_M13_POLYMYALGIA	1	53213557	0.0292515	489252	0.550848	Polymyalgia rheumatica || id:finngen_R12_M13_POLYMYALGIA	Polymyalgia rheumatica	Polymyalgia rheumatica || ||	TRUE	MedicineITLab	1	53213557	0.0181362	3.43522e-06	ebi-met1400-GCST90199666	8256	Palmitoylcarnitine levels (Metabolon platform) || id:ebi-met1400-GCST90199666	TRUE	reported	MedicineITLab	0.00250393	20.7193	21.5567	2	TRUE
rs2612989	A	G	A	G	0.0945784	-0.000793912	0.822267	0.85852	FALSE	FALSE	FALSE	finngen_R12_M13_POLYMYALGIA	4	180741150	0.0290928	489252	0.978229	Polymyalgia rheumatica || id:finngen_R12_M13_POLYMYALGIA	Polymyalgia rheumatica	Polymyalgia rheumatica || ||	TRUE	MedicineITLab	4	180741150	0.0198049	1.79262e-06	ebi-met1400-GCST90199666	8256	Palmitoylcarnitine levels (Metabolon platform) || id:ebi-met1400-GCST90199666	TRUE	reported	MedicineITLab	0.00261454	21.637	22.8054	2	TRUE
rs2963905	A	C	A	C	-0.0810907	0.0249141	0.716492	0.696341	FALSE	FALSE	FALSE	finngen_R12_M13_POLYMYALGIA	5	9860625	0.0222191	489252	0.262165	Polymyalgia rheumatica || id:finngen_R12_M13_POLYMYALGIA	Polymyalgia rheumatica	Polymyalgia rheumatica || ||	TRUE	MedicineITLab	5	9860625	0.0169006	1.60178e-06	ebi-met1400-GCST90199666	8256	Palmitoylcarnitine levels (Metabolon platform) || id:ebi-met1400-GCST90199666	TRUE	reported	MedicineITLab	0.00267146	22.1093	23.0217	2	TRUE
rs62264777	C	G	C	G	-0.106325	-0.0342175	0.138361	0.214732	FALSE	TRUE	FALSE	finngen_R12_M13_POLYMYALGIA	3	117934668	0.0248606	489252	0.168705	Polymyalgia rheumatica || id:finngen_R12_M13_POLYMYALGIA	Polymyalgia rheumatica	Polymyalgia rheumatica || ||	TRUE	MedicineITLab	3	117934668	0.0219678	1.29823e-06	ebi-met1400-GCST90199666	8256	Palmitoylcarnitine levels (Metabolon platform) || id:ebi-met1400-GCST90199666	TRUE	reported	MedicineITLab	0.0026955	22.3088	23.426	2	TRUE
rs7143692	G	A	G	A	0.0865656	-0.0374849	0.207493	0.186648	FALSE	FALSE	FALSE	finngen_R12_M13_POLYMYALGIA	14	77232936	0.0261899	489252	0.152352	Polymyalgia rheumatica || id:finngen_R12_M13_POLYMYALGIA	Polymyalgia rheumatica	Polymyalgia rheumatica || ||	TRUE	MedicineITLab	14	77232936	0.0187875	4.07316e-06	ebi-met1400-GCST90199666	8256	Palmitoylcarnitine levels (Metabolon platform) || id:ebi-met1400-GCST90199666	TRUE	reported	MedicineITLab	0.00246449	20.3922	21.2301	2	TRUE
rs72696241	A	G	A	G	0.0788913	-0.0192318	0.276009	0.317272	FALSE	FALSE	FALSE	finngen_R12_M13_POLYMYALGIA	1	154232217	0.0219346	489252	0.380606	Polymyalgia rheumatica || id:finngen_R12_M13_POLYMYALGIA	Polymyalgia rheumatica	Polymyalgia rheumatica || ||	TRUE	MedicineITLab	1	154232217	0.0170751	3.83246e-06	ebi-met1400-GCST90199666	8256	Palmitoylcarnitine levels (Metabolon platform) || id:ebi-met1400-GCST90199666	TRUE	reported	MedicineITLab	0.00248739	20.5821	21.3467	2	TRUE
rs72777087	G	A	G	A	0.0928261	0.00322749	0.170976	0.259195	FALSE	FALSE	FALSE	finngen_R12_M13_POLYMYALGIA	5	92421692	0.0234953	489252	0.890741	Polymyalgia rheumatica || id:finngen_R12_M13_POLYMYALGIA	Polymyalgia rheumatica	Polymyalgia rheumatica || ||	TRUE	MedicineITLab	5	92421692	0.0202234	4.43193e-06	ebi-met1400-GCST90199666	8256	Palmitoylcarnitine levels (Metabolon platform) || id:ebi-met1400-GCST90199666	TRUE	reported	MedicineITLab	0.00244271	20.2115	21.0684	2	TRUE
rs78422675	T	C	T	C	0.557491	0.0343157	0.00466836	0.0309003	FALSE	FALSE	FALSE	finngen_R12_M13_POLYMYALGIA	18	72567505	0.0590045	489252	0.56085	Polymyalgia rheumatica || id:finngen_R12_M13_POLYMYALGIA	Polymyalgia rheumatica	Polymyalgia rheumatica || ||	TRUE	MedicineITLab	18	72567505	0.111628	5.90816e-07	ebi-met1400-GCST90199666	8256	Palmitoylcarnitine levels (Metabolon platform) || id:ebi-met1400-GCST90199666	TRUE	reported	MedicineITLab	0.00288827	23.9088	24.9419	2	TRUE
rs79450911	T	C	T	C	-0.240404	0.00338642	0.0222007	0.0253896	FALSE	FALSE	FALSE	finngen_R12_M13_POLYMYALGIA	3	149250498	0.0679079	489252	0.960228	Polymyalgia rheumatica || id:finngen_R12_M13_POLYMYALGIA	Polymyalgia rheumatica	Polymyalgia rheumatica || ||	TRUE	MedicineITLab	3	149250498	0.0517006	3.32062e-06	ebi-met1400-GCST90199666	8256	Palmitoylcarnitine levels (Metabolon platform) || id:ebi-met1400-GCST90199666	TRUE	reported	MedicineITLab	0.00250917	20.7628	21.6218	2	TRUE
rs887477	C	A	C	A	0.0717292	-0.0236999	0.515027	0.579889	FALSE	FALSE	FALSE	finngen_R12_M13_POLYMYALGIA	12	6336816	0.0206959	489252	0.252147	Polymyalgia rheumatica || id:finngen_R12_M13_POLYMYALGIA	Polymyalgia rheumatica	Polymyalgia rheumatica || ||	TRUE	MedicineITLab	12	6336816	0.0155223	3.81827e-06	ebi-met1400-GCST90199666	8256	Palmitoylcarnitine levels (Metabolon platform) || id:ebi-met1400-GCST90199666	TRUE	reported	MedicineITLab	0.00257022	21.2692	21.354	2	TRUE
rs111274172	T	A	T	A	0.264806	-0.00545052	0.0193261	0.0135219	FALSE	TRUE	FALSE	finngen_R12_M13_POLYMYALGIA	20	38117116	0.087403	489252	0.950276	Polymyalgia rheumatica || id:finngen_R12_M13_POLYMYALGIA	Polymyalgia rheumatica	Polymyalgia rheumatica || ||	TRUE	MedicineITLab	20	38117116	0.0526607	4.94236e-07	ebi-met1400-GCST90199667	8167	Erythritol levels in elite athletes || id:ebi-met1400-GCST90199667	TRUE	reported	MedicineITLab	0.002658	21.7604	25.2861	2	TRUE
rs116078994	A	C	A	C	0.252839	-0.0337063	0.0183301	0.0382639	FALSE	FALSE	FALSE	finngen_R12_M13_POLYMYALGIA	3	41058781	0.0536564	489252	0.529881	Polymyalgia rheumatica || id:finngen_R12_M13_POLYMYALGIA	Polymyalgia rheumatica	Polymyalgia rheumatica || ||	TRUE	MedicineITLab	3	41058781	0.0537262	2.52558e-06	ebi-met1400-GCST90199667	8167	Erythritol levels in elite athletes || id:ebi-met1400-GCST90199667	TRUE	reported	MedicineITLab	0.00230064	18.828	22.147	2	TRUE
rs117113173	G	C	G	C	0.245682	-0.179925	0.0231459	0.00732643	FALSE	TRUE	FALSE	finngen_R12_M13_POLYMYALGIA	19	32380400	0.117115	489252	0.124462	Polymyalgia rheumatica || id:finngen_R12_M13_POLYMYALGIA	Polymyalgia rheumatica	Polymyalgia rheumatica || ||	TRUE	MedicineITLab	19	32380400	0.0480425	3.15665e-07	ebi-met1400-GCST90199667	8167	Erythritol levels in elite athletes || id:ebi-met1400-GCST90199667	TRUE	reported	MedicineITLab	0.00272948	22.3472	26.1514	2	TRUE
rs12633047	T	C	T	C	0.130274	0.114036	0.0692572	0.0339027	FALSE	FALSE	FALSE	finngen_R12_M13_POLYMYALGIA	3	53359817	0.0554097	489252	0.0395859	Polymyalgia rheumatica || id:finngen_R12_M13_POLYMYALGIA	Polymyalgia rheumatica	Polymyalgia rheumatica || ||	TRUE	MedicineITLab	3	53359817	0.0282786	4.08865e-06	ebi-met1400-GCST90199667	8167	Erythritol levels in elite athletes || id:ebi-met1400-GCST90199667	TRUE	reported	MedicineITLab	0.00218796	17.9039	21.2227	2	TRUE
rs142601344	T	C	T	C	0.34102	-0.20436	0.0113622	0.0123481	FALSE	FALSE	FALSE	finngen_R12_M13_POLYMYALGIA	3	165864102	0.094568	489252	0.0306966	Polymyalgia rheumatica || id:finngen_R12_M13_POLYMYALGIA	Polymyalgia rheumatica	Polymyalgia rheumatica || ||	TRUE	MedicineITLab	3	165864102	0.0685053	6.42442e-07	ebi-met1400-GCST90199667	8167	Erythritol levels in elite athletes || id:ebi-met1400-GCST90199667	TRUE	reported	MedicineITLab	0.0026127	21.3886	24.7806	2	TRUE
rs144368133	G	A	G	A	-0.33485	0.0909801	0.0107812	0.035619	FALSE	FALSE	FALSE	finngen_R12_M13_POLYMYALGIA	5	57931118	0.0551018	489252	0.098712	Polymyalgia rheumatica || id:finngen_R12_M13_POLYMYALGIA	Polymyalgia rheumatica	Polymyalgia rheumatica || ||	TRUE	MedicineITLab	5	57931118	0.0704029	1.97275e-06	ebi-met1400-GCST90199667	8167	Erythritol levels in elite athletes || id:ebi-met1400-GCST90199667	TRUE	reported	MedicineITLab	0.00239161	19.5743	22.6214	2	TRUE
rs148188291	G	A	G	A	-0.312133	-0.00654594	0.011176	0.00415879	FALSE	FALSE	FALSE	finngen_R12_M13_POLYMYALGIA	18	21282765	0.157451	489252	0.966838	Polymyalgia rheumatica || id:finngen_R12_M13_POLYMYALGIA	Polymyalgia rheumatica	Polymyalgia rheumatica || ||	TRUE	MedicineITLab	18	21282765	0.068299	4.87511e-06	ebi-met1400-GCST90199667	8167	Erythritol levels in elite athletes || id:ebi-met1400-GCST90199667	TRUE	reported	MedicineITLab	0.00215335	17.6201	20.8858	2	TRUE
rs181823223	T	C	T	C	-0.108427	-0.0385191	0.117225	0.164648	FALSE	FALSE	FALSE	finngen_R12_M13_POLYMYALGIA	11	32514486	0.0277788	489252	0.165552	Polymyalgia rheumatica || id:finngen_R12_M13_POLYMYALGIA	Polymyalgia rheumatica	Polymyalgia rheumatica || ||	TRUE	MedicineITLab	11	32514486	0.02309	2.65528e-06	ebi-met1400-GCST90199667	8167	Erythritol levels in elite athletes || id:ebi-met1400-GCST90199667	TRUE	reported	MedicineITLab	0.00243319	19.9154	22.0509	2	TRUE
rs1865475	A	G	A	G	-0.115293	-0.00944978	0.0960525	0.0796546	FALSE	FALSE	FALSE	finngen_R12_M13_POLYMYALGIA	15	55114297	0.0379503	489252	0.803357	Polymyalgia rheumatica || id:finngen_R12_M13_POLYMYALGIA	Polymyalgia rheumatica	Polymyalgia rheumatica || ||	TRUE	MedicineITLab	15	55114297	0.0244655	2.44721e-06	ebi-met1400-GCST90199667	8167	Erythritol levels in elite athletes || id:ebi-met1400-GCST90199667	TRUE	reported	MedicineITLab	0.00230828	18.8907	22.2074	2	TRUE
rs35208507	G	A	G	A	-0.0782231	-0.0607583	0.310554	0.312577	FALSE	FALSE	FALSE	finngen_R12_M13_POLYMYALGIA	16	20377607	0.0221003	489252	0.00597393	Polymyalgia rheumatica || id:finngen_R12_M13_POLYMYALGIA	Polymyalgia rheumatica	Polymyalgia rheumatica || ||	TRUE	MedicineITLab	16	20377607	0.0157699	7.03917e-07	ebi-met1400-GCST90199667	8167	Erythritol levels in elite athletes || id:ebi-met1400-GCST90199667	TRUE	reported	MedicineITLab	0.00262022	21.4503	24.6044	2	TRUE
rs376874259	G	T	G	T	-0.178181	0.0493037	0.0422138	0.0436455	FALSE	FALSE	FALSE	finngen_R12_M13_POLYMYALGIA	1	176310423	0.0501886	489252	0.325918	Polymyalgia rheumatica || id:finngen_R12_M13_POLYMYALGIA	Polymyalgia rheumatica	Polymyalgia rheumatica || ||	TRUE	MedicineITLab	1	176310423	0.0359668	7.26855e-07	ebi-met1400-GCST90199667	8167	Erythritol levels in elite athletes || id:ebi-met1400-GCST90199667	TRUE	reported	MedicineITLab	0.0025673	21.0159	24.5425	2	TRUE
rs55769487	T	C	T	C	0.0923657	0.0396302	0.152674	0.204619	FALSE	FALSE	FALSE	finngen_R12_M13_POLYMYALGIA	2	127080539	0.0252585	489252	0.116651	Polymyalgia rheumatica || id:finngen_R12_M13_POLYMYALGIA	Polymyalgia rheumatica	Polymyalgia rheumatica || ||	TRUE	MedicineITLab	2	127080539	0.0199838	3.79984e-06	ebi-met1400-GCST90199667	8167	Erythritol levels in elite athletes || id:ebi-met1400-GCST90199667	TRUE	reported	MedicineITLab	0.00220733	18.0627	21.3632	2	TRUE
rs71480323	A	G	A	G	-0.101121	-0.0136283	0.123767	0.0749172	FALSE	FALSE	FALSE	finngen_R12_M13_POLYMYALGIA	11	116900884	0.0386294	489252	0.724242	Polymyalgia rheumatica || id:finngen_R12_M13_POLYMYALGIA	Polymyalgia rheumatica	Polymyalgia rheumatica || ||	TRUE	MedicineITLab	11	116900884	0.0217504	3.33285e-06	ebi-met1400-GCST90199667	8167	Erythritol levels in elite athletes || id:ebi-met1400-GCST90199667	TRUE	reported	MedicineITLab	0.00221788	18.1492	21.6147	2	TRUE
rs72692616	A	G	A	G	-0.333531	-0.00420202	0.0535583	0.112653	FALSE	FALSE	FALSE	finngen_R12_M13_POLYMYALGIA	1	45941615	0.0325517	489252	0.897288	Polymyalgia rheumatica || id:finngen_R12_M13_POLYMYALGIA	Polymyalgia rheumatica	Polymyalgia rheumatica || ||	TRUE	MedicineITLab	1	45941615	0.0319348	1.55926e-25	ebi-met1400-GCST90199667	8167	Erythritol levels in elite athletes || id:ebi-met1400-GCST90199667	TRUE	reported	MedicineITLab	0.0112778	93.1333	109.08	2	TRUE
rs79695006	G	A	G	A	0.146655	-0.00368659	0.0571607	0.058957	FALSE	FALSE	FALSE	finngen_R12_M13_POLYMYALGIA	7	108293669	0.0439806	489252	0.933197	Polymyalgia rheumatica || id:finngen_R12_M13_POLYMYALGIA	Polymyalgia rheumatica	Polymyalgia rheumatica || ||	TRUE	MedicineITLab	7	108293669	0.0312792	2.75113e-06	ebi-met1400-GCST90199667	8167	Erythritol levels in elite athletes || id:ebi-met1400-GCST90199667	TRUE	reported	MedicineITLab	0.00231824	18.9724	21.9828	2	TRUE
rs9813594	C	T	C	T	-0.0730144	-0.00577955	0.659893	0.688179	FALSE	FALSE	FALSE	finngen_R12_M13_POLYMYALGIA	3	109996814	0.0219882	489252	0.792667	Polymyalgia rheumatica || id:finngen_R12_M13_POLYMYALGIA	Polymyalgia rheumatica	Polymyalgia rheumatica || ||	TRUE	MedicineITLab	3	109996814	0.0154387	2.253e-06	ebi-met1400-GCST90199667	8167	Erythritol levels in elite athletes || id:ebi-met1400-GCST90199667	TRUE	reported	MedicineITLab	0.00239296	19.5854	22.3664	2	TRUE
rs9858049	T	C	T	C	-0.135463	0.0590316	0.123202	0.184619	FALSE	FALSE	FALSE	finngen_R12_M13_POLYMYALGIA	3	53243795	0.0265233	489252	0.0260375	Polymyalgia rheumatica || id:finngen_R12_M13_POLYMYALGIA	Polymyalgia rheumatica	Polymyalgia rheumatica || ||	TRUE	MedicineITLab	3	53243795	0.0219498	6.76417e-10	ebi-met1400-GCST90199667	8167	Erythritol levels in elite athletes || id:ebi-met1400-GCST90199667	TRUE	reported	MedicineITLab	0.0039645	32.499	38.0873	2	TRUE
rs1171617	T	G	T	G	0.152178	-0.0222275	0.768951	0.83979	FALSE	FALSE	FALSE	finngen_R12_M13_POLYMYALGIA	10	59707424	0.0277442	489252	0.42304	Polymyalgia rheumatica || id:finngen_R12_M13_POLYMYALGIA	Polymyalgia rheumatica	Polymyalgia rheumatica || ||	TRUE	MedicineITLab	10	59707424	0.0180475	3.39535e-17	ebi-met1400-GCST90199668	8242	Hexanoylcarnitine levels (Biocrates platform) || id:ebi-met1400-GCST90199668	TRUE	reported	MedicineITLab	0.0082288	68.3679	71.1	2	TRUE
rs117548628	A	G	A	G	-0.272418	-0.0644599	0.016033	0.00969157	FALSE	FALSE	FALSE	finngen_R12_M13_POLYMYALGIA	12	70520580	0.101841	489252	0.52677	Polymyalgia rheumatica || id:finngen_R12_M13_POLYMYALGIA	Polymyalgia rheumatica	Polymyalgia rheumatica || ||	TRUE	MedicineITLab	12	70520580	0.059426	4.55821e-06	ebi-met1400-GCST90199668	8242	Hexanoylcarnitine levels (Biocrates platform) || id:ebi-met1400-GCST90199668	TRUE	reported	MedicineITLab	0.00234151	19.3394	21.0145	2	TRUE
rs141882839	A	G	A	G	0.245572	0.0705586	0.0257707	0.0288625	FALSE	FALSE	FALSE	finngen_R12_M13_POLYMYALGIA	11	7573189	0.0619961	489252	0.255073	Polymyalgia rheumatica || id:finngen_R12_M13_POLYMYALGIA	Polymyalgia rheumatica	Polymyalgia rheumatica || ||	TRUE	MedicineITLab	11	7573189	0.0474263	2.24314e-07	ebi-met1400-GCST90199668	8242	Hexanoylcarnitine levels (Biocrates platform) || id:ebi-met1400-GCST90199668	TRUE	reported	MedicineITLab	0.00302813	25.0276	26.8114	2	TRUE
rs144724596	T	C	T	C	0.433125	-0.0829218	0.00693515	0.0320277	FALSE	FALSE	FALSE	finngen_R12_M13_POLYMYALGIA	8	104841775	0.0576707	489252	0.150477	Polymyalgia rheumatica || id:finngen_R12_M13_POLYMYALGIA	Polymyalgia rheumatica	Polymyalgia rheumatica || ||	TRUE	MedicineITLab	8	104841775	0.0902822	1.60694e-06	ebi-met1400-GCST90199668	8242	Hexanoylcarnitine levels (Biocrates platform) || id:ebi-met1400-GCST90199668	TRUE	reported	MedicineITLab	0.00258398	21.3472	23.0156	2	TRUE
rs149556176	C	T	C	T	0.49122	0.276239	0.0140408	0.00317411	FALSE	FALSE	FALSE	finngen_R12_M13_POLYMYALGIA	1	74971148	0.183096	489252	0.131372	Polymyalgia rheumatica || id:finngen_R12_M13_POLYMYALGIA	Polymyalgia rheumatica	Polymyalgia rheumatica || ||	TRUE	MedicineITLab	1	74971148	0.0634609	9.90147e-15	ebi-met1400-GCST90199668	8242	Hexanoylcarnitine levels (Biocrates platform) || id:ebi-met1400-GCST90199668	TRUE	reported	MedicineITLab	0.00668087	55.4206	59.9156	2	TRUE
rs16865990	G	A	G	A	-0.356033	-0.309106	0.0100306	0.00327291	FALSE	FALSE	FALSE	finngen_R12_M13_POLYMYALGIA	2	224459365	0.177587	489252	0.0817561	Polymyalgia rheumatica || id:finngen_R12_M13_POLYMYALGIA	Polymyalgia rheumatica	Polymyalgia rheumatica || ||	TRUE	MedicineITLab	2	224459365	0.075046	2.09342e-06	ebi-met1400-GCST90199668	8242	Hexanoylcarnitine levels (Biocrates platform) || id:ebi-met1400-GCST90199668	TRUE	reported	MedicineITLab	0.00251744	20.7961	22.5074	2	TRUE
rs17843902	C	T	C	T	-0.0833266	0.0210849	0.296766	0.260432	FALSE	FALSE	FALSE	finngen_R12_M13_POLYMYALGIA	4	158719996	0.0232025	489252	0.36349	Polymyalgia rheumatica || id:finngen_R12_M13_POLYMYALGIA	Polymyalgia rheumatica	Polymyalgia rheumatica || ||	TRUE	MedicineITLab	4	158719996	0.0163535	3.48112e-07	ebi-met1400-GCST90199668	8242	Hexanoylcarnitine levels (Biocrates platform) || id:ebi-met1400-GCST90199668	TRUE	reported	MedicineITLab	0.00289809	23.9496	25.9625	2	TRUE
rs2185152	T	C	T	C	-0.4316	0.00213119	0.30837	0.263555	FALSE	FALSE	FALSE	finngen_R12_M13_POLYMYALGIA	1	75758325	0.0231108	489252	0.926526	Polymyalgia rheumatica || id:finngen_R12_M13_POLYMYALGIA	Polymyalgia rheumatica	Polymyalgia rheumatica || ||	TRUE	MedicineITLab	1	75758325	0.0153412	3.83431e-174	ebi-met1400-GCST90199668	8242	Hexanoylcarnitine levels (Biocrates platform) || id:ebi-met1400-GCST90199668	TRUE	reported	MedicineITLab	0.0794582	711.25	791.488	2	TRUE
rs36012907	T	C	T	C	0.128382	-0.0121072	0.0917344	0.0835216	FALSE	FALSE	FALSE	finngen_R12_M13_POLYMYALGIA	1	204619938	0.0375583	489252	0.747181	Polymyalgia rheumatica || id:finngen_R12_M13_POLYMYALGIA	Polymyalgia rheumatica	Polymyalgia rheumatica || ||	TRUE	MedicineITLab	1	204619938	0.0263672	1.1217e-06	ebi-met1400-GCST90199668	8242	Hexanoylcarnitine levels (Biocrates platform) || id:ebi-met1400-GCST90199668	TRUE	reported	MedicineITLab	0.00274652	22.6937	23.7072	2	TRUE
rs62290256	G	A	G	A	0.16173	0.0320134	0.0584841	0.0739123	FALSE	FALSE	FALSE	finngen_R12_M13_POLYMYALGIA	3	185538454	0.0389584	489252	0.411228	Polymyalgia rheumatica || id:finngen_R12_M13_POLYMYALGIA	Polymyalgia rheumatica	Polymyalgia rheumatica || ||	TRUE	MedicineITLab	3	185538454	0.0316506	3.22408e-07	ebi-met1400-GCST90199668	8242	Hexanoylcarnitine levels (Biocrates platform) || id:ebi-met1400-GCST90199668	TRUE	reported	MedicineITLab	0.00288056	23.8044	26.1106	2	TRUE
rs662138	G	C	G	C	-0.133922	-0.0183829	0.175323	0.147209	FALSE	TRUE	FALSE	finngen_R12_M13_POLYMYALGIA	6	160143444	0.0286493	489252	0.521098	Polymyalgia rheumatica || id:finngen_R12_M13_POLYMYALGIA	Polymyalgia rheumatica	Polymyalgia rheumatica || ||	TRUE	MedicineITLab	6	160143444	0.0196516	9.4375e-12	ebi-met1400-GCST90199668	8242	Hexanoylcarnitine levels (Biocrates platform) || id:ebi-met1400-GCST90199668	TRUE	reported	MedicineITLab	0.00518629	42.9578	46.4417	2	TRUE
rs73001574	T	G	T	G	-0.28157	-0.0686137	0.0158023	0.0502344	FALSE	FALSE	FALSE	finngen_R12_M13_POLYMYALGIA	11	76064320	0.0472219	489252	0.146222	Polymyalgia rheumatica || id:finngen_R12_M13_POLYMYALGIA	Polymyalgia rheumatica	Polymyalgia rheumatica || ||	TRUE	MedicineITLab	11	76064320	0.0599701	2.66386e-06	ebi-met1400-GCST90199668	8242	Hexanoylcarnitine levels (Biocrates platform) || id:ebi-met1400-GCST90199668	TRUE	reported	MedicineITLab	0.00246607	20.3707	22.0447	2	TRUE
rs77010315	A	C	A	C	-0.452358	0.0931457	0.012084	0.00433857	FALSE	FALSE	FALSE	finngen_R12_M13_POLYMYALGIA	5	151343594	0.156958	489252	0.552883	Polymyalgia rheumatica || id:finngen_R12_M13_POLYMYALGIA	Polymyalgia rheumatica	Polymyalgia rheumatica || ||	TRUE	MedicineITLab	5	151343594	0.0682548	3.41446e-11	ebi-met1400-GCST90199668	8242	Hexanoylcarnitine levels (Biocrates platform) || id:ebi-met1400-GCST90199668	TRUE	reported	MedicineITLab	0.00488568	40.4557	43.9236	2	TRUE
rs898847	C	T	C	T	0.0835404	-0.0111641	0.745109	0.816524	FALSE	FALSE	FALSE	finngen_R12_M13_POLYMYALGIA	11	110193739	0.0263486	489252	0.671778	Polymyalgia rheumatica || id:finngen_R12_M13_POLYMYALGIA	Polymyalgia rheumatica	Polymyalgia rheumatica || ||	TRUE	MedicineITLab	11	110193739	0.0173534	1.47896e-06	ebi-met1400-GCST90199668	8242	Hexanoylcarnitine levels (Biocrates platform) || id:ebi-met1400-GCST90199668	TRUE	reported	MedicineITLab	0.00265092	21.9017	23.1752	2	TRUE
rs112845131	T	A	T	A	0.324374	0.176658	0.0127551	0.00336797	FALSE	TRUE	FALSE	finngen_R12_M13_POLYMYALGIA	3	144385482	0.165945	489252	0.287078	Polymyalgia rheumatica || id:finngen_R12_M13_POLYMYALGIA	Polymyalgia rheumatica	Polymyalgia rheumatica || ||	TRUE	MedicineITLab	3	144385482	0.0667607	1.18128e-06	ebi-met1400-GCST90199669	8262	Acetylcarnitine levels (Biocrates platform) || id:ebi-met1400-GCST90199669	TRUE	reported	MedicineITLab	0.00264991	21.9464	23.6075	2	TRUE
rs114798927	C	T	C	T	-0.112961	0.00155838	0.109753	0.151174	FALSE	FALSE	FALSE	finngen_R12_M13_POLYMYALGIA	8	9363866	0.0285443	489252	0.956461	Polymyalgia rheumatica || id:finngen_R12_M13_POLYMYALGIA	Polymyalgia rheumatica	Polymyalgia rheumatica || ||	TRUE	MedicineITLab	8	9363866	0.0241021	2.77555e-06	ebi-met1400-GCST90199669	8262	Acetylcarnitine levels (Biocrates platform) || id:ebi-met1400-GCST90199669	TRUE	reported	MedicineITLab	0.00249353	20.648	21.9658	2	TRUE
rs115362213	C	G	C	G	-0.313614	0.21938	0.0124863	0.00632529	FALSE	TRUE	FALSE	finngen_R12_M13_POLYMYALGIA	3	170171917	0.126133	489252	0.0819861	Polymyalgia rheumatica || id:finngen_R12_M13_POLYMYALGIA	Polymyalgia rheumatica	Polymyalgia rheumatica || ||	TRUE	MedicineITLab	3	170171917	0.0668907	2.75273e-06	ebi-met1400-GCST90199669	8262	Acetylcarnitine levels (Biocrates platform) || id:ebi-met1400-GCST90199669	TRUE	reported	MedicineITLab	0.00242548	20.0832	21.9816	2	TRUE
rs1171617	T	G	T	G	0.215613	-0.0222275	0.769509	0.83979	FALSE	FALSE	FALSE	finngen_R12_M13_POLYMYALGIA	10	59707424	0.0277442	489252	0.42304	Polymyalgia rheumatica || id:finngen_R12_M13_POLYMYALGIA	Polymyalgia rheumatica	Polymyalgia rheumatica || ||	TRUE	MedicineITLab	10	59707424	0.0180295	5.83405e-33	ebi-met1400-GCST90199669	8262	Acetylcarnitine levels (Biocrates platform) || id:ebi-met1400-GCST90199669	TRUE	reported	MedicineITLab	0.016491	138.5	143.015	2	TRUE
rs138268157	G	A	G	A	0.107567	-0.0274903	0.124725	0.0747411	FALSE	FALSE	FALSE	finngen_R12_M13_POLYMYALGIA	3	57058647	0.0387047	489252	0.477545	Polymyalgia rheumatica || id:finngen_R12_M13_POLYMYALGIA	Polymyalgia rheumatica	Polymyalgia rheumatica || ||	TRUE	MedicineITLab	3	57058647	0.0225861	1.91198e-06	ebi-met1400-GCST90199669	8262	Acetylcarnitine levels (Biocrates platform) || id:ebi-met1400-GCST90199669	TRUE	reported	MedicineITLab	0.00252631	20.9201	22.6817	2	TRUE
rs16865990	G	A	G	A	-0.373578	-0.309106	0.0100037	0.00327291	FALSE	FALSE	FALSE	finngen_R12_M13_POLYMYALGIA	2	224459365	0.177587	489252	0.0817561	Polymyalgia rheumatica || id:finngen_R12_M13_POLYMYALGIA	Polymyalgia rheumatica	Polymyalgia rheumatica || ||	TRUE	MedicineITLab	2	224459365	0.0752289	6.83895e-07	ebi-met1400-GCST90199669	8262	Acetylcarnitine levels (Biocrates platform) || id:ebi-met1400-GCST90199669	TRUE	reported	MedicineITLab	0.00276431	22.8965	24.66	2	TRUE
rs1839212	A	G	A	G	0.217408	0.0410526	0.0267879	0.0221388	FALSE	FALSE	FALSE	finngen_R12_M13_POLYMYALGIA	2	14271175	0.068922	489252	0.551417	Polymyalgia rheumatica || id:finngen_R12_M13_POLYMYALGIA	Polymyalgia rheumatica	Polymyalgia rheumatica || ||	TRUE	MedicineITLab	2	14271175	0.0465305	2.97752e-06	ebi-met1400-GCST90199669	8262	Acetylcarnitine levels (Biocrates platform) || id:ebi-met1400-GCST90199669	TRUE	reported	MedicineITLab	0.00246449	20.407	21.8311	2	TRUE
rs273694	C	T	C	T	0.070912	0.0282764	0.561411	0.608819	FALSE	FALSE	FALSE	finngen_R12_M13_POLYMYALGIA	19	51129448	0.0210168	489252	0.178491	Polymyalgia rheumatica || id:finngen_R12_M13_POLYMYALGIA	Polymyalgia rheumatica	Polymyalgia rheumatica || ||	TRUE	MedicineITLab	19	51129448	0.0154344	4.33962e-06	ebi-met1400-GCST90199669	8262	Acetylcarnitine levels (Biocrates platform) || id:ebi-met1400-GCST90199669	TRUE	reported	MedicineITLab	0.00247633	20.5052	21.1086	2	TRUE
rs55796423	A	G	A	G	-0.0969525	0.00405912	0.153893	0.135994	FALSE	FALSE	FALSE	finngen_R12_M13_POLYMYALGIA	14	34313094	0.0298297	489252	0.891761	Polymyalgia rheumatica || id:finngen_R12_M13_POLYMYALGIA	Polymyalgia rheumatica	Polymyalgia rheumatica || ||	TRUE	MedicineITLab	14	34313094	0.0211135	4.39083e-06	ebi-met1400-GCST90199669	8262	Acetylcarnitine levels (Biocrates platform) || id:ebi-met1400-GCST90199669	TRUE	reported	MedicineITLab	0.00244789	20.2692	21.0862	2	TRUE
rs74823953	T	C	T	C	-0.407734	0.152975	0.0122617	0.00469139	FALSE	FALSE	FALSE	finngen_R12_M13_POLYMYALGIA	5	151300049	0.151743	489252	0.313398	Polymyalgia rheumatica || id:finngen_R12_M13_POLYMYALGIA	Polymyalgia rheumatica	Polymyalgia rheumatica || ||	TRUE	MedicineITLab	5	151300049	0.0679719	1.99076e-09	ebi-met1400-GCST90199669	8262	Acetylcarnitine levels (Biocrates platform) || id:ebi-met1400-GCST90199669	TRUE	reported	MedicineITLab	0.00402695	33.3971	35.9828	2	TRUE
rs79958740	T	A	T	A	0.204757	-0.0272685	0.0327749	0.0262787	FALSE	TRUE	FALSE	finngen_R12_M13_POLYMYALGIA	3	174319298	0.0627798	489252	0.664034	Polymyalgia rheumatica || id:finngen_R12_M13_POLYMYALGIA	Polymyalgia rheumatica	Polymyalgia rheumatica || ||	TRUE	MedicineITLab	3	174319298	0.042295	1.2908e-06	ebi-met1400-GCST90199669	8262	Acetylcarnitine levels (Biocrates platform) || id:ebi-met1400-GCST90199669	TRUE	reported	MedicineITLab	0.00265813	22.0147	23.4369	2	TRUE
rs898847	C	T	C	T	0.0867139	-0.0111641	0.744526	0.816524	FALSE	FALSE	FALSE	finngen_R12_M13_POLYMYALGIA	11	110193739	0.0263486	489252	0.671778	Polymyalgia rheumatica || id:finngen_R12_M13_POLYMYALGIA	Polymyalgia rheumatica	Polymyalgia rheumatica || ||	TRUE	MedicineITLab	11	110193739	0.0173494	5.78998e-07	ebi-met1400-GCST90199669	8262	Acetylcarnitine levels (Biocrates platform) || id:ebi-met1400-GCST90199669	TRUE	reported	MedicineITLab	0.00286045	23.6951	24.9809	2	TRUE
rs1080669	T	C	T	C	-0.105885	0.00310834	0.13774	0.125531	FALSE	FALSE	FALSE	finngen_R12_M13_POLYMYALGIA	19	51063011	0.0306772	489252	0.919293	Polymyalgia rheumatica || id:finngen_R12_M13_POLYMYALGIA	Polymyalgia rheumatica	Polymyalgia rheumatica || ||	TRUE	MedicineITLab	19	51063011	0.0228046	3.43172e-06	ebi-met1400-GCST90199670	8213	Iminodiacetate (IDA) levels || id:ebi-met1400-GCST90199670	TRUE	reported	MedicineITLab	0.00266316	21.9256	21.5588	2	TRUE
rs114028922	C	G	C	G	0.163864	0.00261927	0.0527863	0.129569	FALSE	TRUE	FALSE	finngen_R12_M13_POLYMYALGIA	1	86556257	0.0306602	489252	0.931921	Polymyalgia rheumatica || id:finngen_R12_M13_POLYMYALGIA	Polymyalgia rheumatica	Polymyalgia rheumatica || ||	TRUE	MedicineITLab	1	86556257	0.034701	2.3335e-06	ebi-met1400-GCST90199670	8213	Iminodiacetate (IDA) levels || id:ebi-met1400-GCST90199670	TRUE	reported	MedicineITLab	0.00268514	22.107	22.2989	2	TRUE
rs114863573	C	G	C	G	0.194631	0.00409361	0.0344806	0.0547711	FALSE	TRUE	FALSE	finngen_R12_M13_POLYMYALGIA	3	176551303	0.0464251	489252	0.929736	Polymyalgia rheumatica || id:finngen_R12_M13_POLYMYALGIA	Polymyalgia rheumatica	Polymyalgia rheumatica || ||	TRUE	MedicineITLab	3	176551303	0.0426242	4.96626e-06	ebi-met1400-GCST90199670	8213	Iminodiacetate (IDA) levels || id:ebi-met1400-GCST90199670	TRUE	reported	MedicineITLab	0.00252226	20.7626	20.8503	2	TRUE
rs11617909	T	G	T	G	-0.145908	0.0171239	0.0654711	0.0395648	FALSE	FALSE	FALSE	finngen_R12_M13_POLYMYALGIA	13	32800725	0.0521922	489252	0.742841	Polymyalgia rheumatica || id:finngen_R12_M13_POLYMYALGIA	Polymyalgia rheumatica	Polymyalgia rheumatica || ||	TRUE	MedicineITLab	13	32800725	0.0312604	3.04888e-06	ebi-met1400-GCST90199670	8213	Iminodiacetate (IDA) levels || id:ebi-met1400-GCST90199670	TRUE	reported	MedicineITLab	0.00260514	21.4467	21.7856	2	TRUE
rs183008696	T	C	T	C	-0.371462	0.114817	0.00942819	0.012193	FALSE	FALSE	FALSE	finngen_R12_M13_POLYMYALGIA	9	110154414	0.0950456	489252	0.227041	Polymyalgia rheumatica || id:finngen_R12_M13_POLYMYALGIA	Polymyalgia rheumatica	Polymyalgia rheumatica || ||	TRUE	MedicineITLab	9	110154414	0.0801958	3.62269e-06	ebi-met1400-GCST90199670	8213	Iminodiacetate (IDA) levels || id:ebi-met1400-GCST90199670	TRUE	reported	MedicineITLab	0.00257735	21.2173	21.4549	2	TRUE
rs2094632	G	A	G	A	0.0781469	-0.00492472	0.687099	0.632688	FALSE	FALSE	FALSE	finngen_R12_M13_POLYMYALGIA	9	90417237	0.021231	489252	0.81657	Polymyalgia rheumatica || id:finngen_R12_M13_POLYMYALGIA	Polymyalgia rheumatica	Polymyalgia rheumatica || ||	TRUE	MedicineITLab	9	90417237	0.0165713	2.40778e-06	ebi-met1400-GCST90199670	8213	Iminodiacetate (IDA) levels || id:ebi-met1400-GCST90199670	TRUE	reported	MedicineITLab	0.00262591	21.6181	22.2387	2	TRUE
rs2967159	C	T	C	T	-0.0892336	0.0316365	0.782601	0.83573	FALSE	FALSE	FALSE	finngen_R12_M13_POLYMYALGIA	16	57777675	0.0276496	489252	0.252544	Polymyalgia rheumatica || id:finngen_R12_M13_POLYMYALGIA	Polymyalgia rheumatica	Polymyalgia rheumatica || ||	TRUE	MedicineITLab	16	57777675	0.0188596	2.229e-06	ebi-met1400-GCST90199670	8213	Iminodiacetate (IDA) levels || id:ebi-met1400-GCST90199670	TRUE	reported	MedicineITLab	0.00270947	22.3079	22.3868	2	TRUE
rs72704298	G	A	G	A	0.13257	-0.041653	0.0793087	0.106948	FALSE	FALSE	FALSE	finngen_R12_M13_POLYMYALGIA	9	8146661	0.0326904	489252	0.202605	Polymyalgia rheumatica || id:finngen_R12_M13_POLYMYALGIA	Polymyalgia rheumatica	Polymyalgia rheumatica || ||	TRUE	MedicineITLab	9	8146661	0.0283537	2.93147e-06	ebi-met1400-GCST90199670	8213	Iminodiacetate (IDA) levels || id:ebi-met1400-GCST90199670	TRUE	reported	MedicineITLab	0.00256658	21.1284	21.8611	2	TRUE
rs7626271	G	T	G	T	0.19145	-0.022612	0.0385131	0.0277217	FALSE	FALSE	FALSE	finngen_R12_M13_POLYMYALGIA	3	6732966	0.0610732	489252	0.7112	Polymyalgia rheumatica || id:finngen_R12_M13_POLYMYALGIA	Polymyalgia rheumatica	Polymyalgia rheumatica || ||	TRUE	MedicineITLab	3	6732966	0.0401333	1.83911e-06	ebi-met1400-GCST90199670	8213	Iminodiacetate (IDA) levels || id:ebi-met1400-GCST90199670	TRUE	reported	MedicineITLab	0.00271452	22.3496	22.7563	2	TRUE
rs79787801	A	G	A	G	-0.132657	-0.0117649	0.0767671	0.0536212	FALSE	FALSE	FALSE	finngen_R12_M13_POLYMYALGIA	8	13384089	0.0456702	489252	0.796711	Polymyalgia rheumatica || id:finngen_R12_M13_POLYMYALGIA	Polymyalgia rheumatica	Polymyalgia rheumatica || ||	TRUE	MedicineITLab	8	13384089	0.0290533	4.97162e-06	ebi-met1400-GCST90199670	8213	Iminodiacetate (IDA) levels || id:ebi-met1400-GCST90199670	TRUE	reported	MedicineITLab	0.00249446	20.5332	20.8482	2	TRUE
rs11244781	T	C	T	C	-0.0897994	0.0369432	0.212774	0.354514	FALSE	FALSE	FALSE	finngen_R12_M13_POLYMYALGIA	10	126043660	0.0213649	489252	0.0837819	Polymyalgia rheumatica || id:finngen_R12_M13_POLYMYALGIA	Polymyalgia rheumatica	Polymyalgia rheumatica || ||	TRUE	MedicineITLab	10	126043660	0.0184176	1.08402e-06	ebi-met1400-GCST90199671	8229	Cysteine s-sulfate levels || id:ebi-met1400-GCST90199671	TRUE	reported	MedicineITLab	0.00270144	22.2849	23.7728	2	TRUE
rs11641923	A	G	A	G	-0.265368	0.107662	0.0178239	0.00873191	FALSE	FALSE	FALSE	finngen_R12_M13_POLYMYALGIA	16	4292671	0.10868	489252	0.321867	Polymyalgia rheumatica || id:finngen_R12_M13_POLYMYALGIA	Polymyalgia rheumatica	Polymyalgia rheumatica || ||	TRUE	MedicineITLab	16	4292671	0.0576737	4.2008e-06	ebi-met1400-GCST90199671	8229	Cysteine s-sulfate levels || id:ebi-met1400-GCST90199671	TRUE	reported	MedicineITLab	0.00246558	20.3345	21.171	2	TRUE
rs117088632	A	G	A	G	0.266147	-0.0254208	0.018654	0.021856	FALSE	FALSE	FALSE	finngen_R12_M13_POLYMYALGIA	17	22734962	0.0695797	489252	0.714852	Polymyalgia rheumatica || id:finngen_R12_M13_POLYMYALGIA	Polymyalgia rheumatica	Polymyalgia rheumatica || ||	TRUE	MedicineITLab	17	22734962	0.0563105	2.2851e-06	ebi-met1400-GCST90199671	8229	Cysteine s-sulfate levels || id:ebi-met1400-GCST90199671	TRUE	reported	MedicineITLab	0.00259339	21.3913	22.339	2	TRUE
rs117215329	T	C	T	C	0.256704	0.118881	0.0194204	0.00865611	FALSE	FALSE	FALSE	finngen_R12_M13_POLYMYALGIA	10	49522298	0.111269	489252	0.285332	Polymyalgia rheumatica || id:finngen_R12_M13_POLYMYALGIA	Polymyalgia rheumatica	Polymyalgia rheumatica || ||	TRUE	MedicineITLab	10	49522298	0.0545011	2.47623e-06	ebi-met1400-GCST90199671	8229	Cysteine s-sulfate levels || id:ebi-met1400-GCST90199671	TRUE	reported	MedicineITLab	0.00250978	20.6999	22.1848	2	TRUE
rs140798906	C	T	C	T	0.347447	-0.0198176	0.0100012	0.00673935	FALSE	FALSE	FALSE	finngen_R12_M13_POLYMYALGIA	5	92863313	0.127962	489252	0.876923	Polymyalgia rheumatica || id:finngen_R12_M13_POLYMYALGIA	Polymyalgia rheumatica	Polymyalgia rheumatica || ||	TRUE	MedicineITLab	5	92863313	0.0757916	4.55625e-06	ebi-met1400-GCST90199671	8229	Cysteine s-sulfate levels || id:ebi-met1400-GCST90199671	TRUE	reported	MedicineITLab	0.00239053	19.714	21.0153	2	TRUE
rs17028699	T	C	T	C	0.121118	0.0200008	0.117487	0.103291	FALSE	FALSE	FALSE	finngen_R12_M13_POLYMYALGIA	3	3211589	0.0338478	489252	0.554585	Polymyalgia rheumatica || id:finngen_R12_M13_POLYMYALGIA	Polymyalgia rheumatica	Polymyalgia rheumatica || ||	TRUE	MedicineITLab	3	3211589	0.0238351	3.74526e-07	ebi-met1400-GCST90199671	8229	Cysteine s-sulfate levels || id:ebi-met1400-GCST90199671	TRUE	reported	MedicineITLab	0.00304199	25.1028	25.8216	2	TRUE
rs67512771	T	C	T	C	0.37189	0.0239784	0.0091838	0.0330508	FALSE	FALSE	FALSE	finngen_R12_M13_POLYMYALGIA	10	11380921	0.0584808	489252	0.681791	Polymyalgia rheumatica || id:finngen_R12_M13_POLYMYALGIA	Polymyalgia rheumatica	Polymyalgia rheumatica || ||	TRUE	MedicineITLab	10	11380921	0.0780862	1.91153e-06	ebi-met1400-GCST90199671	8229	Cysteine s-sulfate levels || id:ebi-met1400-GCST90199671	TRUE	reported	MedicineITLab	0.00251695	20.7592	22.682	2	TRUE
rs76358805	C	A	C	A	-0.325404	-0.0699643	0.0116945	0.00377177	FALSE	FALSE	FALSE	finngen_R12_M13_POLYMYALGIA	12	39096642	0.168733	489252	0.678402	Polymyalgia rheumatica || id:finngen_R12_M13_POLYMYALGIA	Polymyalgia rheumatica	Polymyalgia rheumatica || ||	TRUE	MedicineITLab	12	39096642	0.0704489	3.85587e-06	ebi-met1400-GCST90199671	8229	Cysteine s-sulfate levels || id:ebi-met1400-GCST90199671	TRUE	reported	MedicineITLab	0.00244765	20.1862	21.3352	2	TRUE
rs9294112	T	C	T	C	-0.0795037	-0.0128319	0.584908	0.503125	FALSE	FALSE	FALSE	finngen_R12_M13_POLYMYALGIA	6	78464403	0.0205091	489252	0.531531	Polymyalgia rheumatica || id:finngen_R12_M13_POLYMYALGIA	Polymyalgia rheumatica	Polymyalgia rheumatica || ||	TRUE	MedicineITLab	6	78464403	0.0157707	4.62576e-07	ebi-met1400-GCST90199671	8229	Cysteine s-sulfate levels || id:ebi-met1400-GCST90199671	TRUE	reported	MedicineITLab	0.00306928	25.3287	25.414	2	TRUE
rs949204	A	C	A	C	-0.176649	-0.0130695	0.94961	0.956425	FALSE	FALSE	FALSE	finngen_R12_M13_POLYMYALGIA	4	159438824	0.0497476	489252	0.79277	Polymyalgia rheumatica || id:finngen_R12_M13_POLYMYALGIA	Polymyalgia rheumatica	Polymyalgia rheumatica || ||	TRUE	MedicineITLab	4	159438824	0.0351179	4.90051e-07	ebi-met1400-GCST90199671	8229	Cysteine s-sulfate levels || id:ebi-met1400-GCST90199671	TRUE	reported	MedicineITLab	0.00298636	24.6424	25.3026	2	TRUE
rs112268836	C	T	C	T	0.356864	0.111949	0.0100841	0.00244366	FALSE	FALSE	FALSE	finngen_R12_M13_POLYMYALGIA	9	98839030	0.205948	489252	0.586731	Polymyalgia rheumatica || id:finngen_R12_M13_POLYMYALGIA	Polymyalgia rheumatica	Polymyalgia rheumatica || ||	TRUE	MedicineITLab	9	98839030	0.0757379	2.45505e-06	ebi-met1400-GCST90199672	8181	Oxalate (ethanedioate) levels || id:ebi-met1400-GCST90199672	TRUE	reported	MedicineITLab	0.00254256	20.8486	22.2013	2	TRUE
rs117461873	A	G	A	G	-0.269529	-0.0928166	0.0177566	0.0211169	FALSE	FALSE	FALSE	finngen_R12_M13_POLYMYALGIA	12	106362215	0.0702537	489252	0.186447	Polymyalgia rheumatica || id:finngen_R12_M13_POLYMYALGIA	Polymyalgia rheumatica	Polymyalgia rheumatica || ||	TRUE	MedicineITLab	12	106362215	0.0573321	2.58663e-06	ebi-met1400-GCST90199672	8181	Oxalate (ethanedioate) levels || id:ebi-met1400-GCST90199672	TRUE	reported	MedicineITLab	0.00253408	20.7789	22.1012	2	TRUE
rs1428090	C	A	C	A	0.0721094	-0.00668279	0.418005	0.327348	FALSE	FALSE	FALSE	finngen_R12_M13_POLYMYALGIA	5	116034218	0.0217455	489252	0.7586	Polymyalgia rheumatica || id:finngen_R12_M13_POLYMYALGIA	Polymyalgia rheumatica	Polymyalgia rheumatica || ||	TRUE	MedicineITLab	5	116034218	0.015174	2.01246e-06	ebi-met1400-GCST90199672	8181	Oxalate (ethanedioate) levels || id:ebi-met1400-GCST90199672	TRUE	reported	MedicineITLab	0.00252996	20.7451	22.5831	2	TRUE
rs1449141	C	A	C	A	-0.0813985	0.0422667	0.282847	0.349972	FALSE	FALSE	FALSE	finngen_R12_M13_POLYMYALGIA	2	231519173	0.0213718	489252	0.0479634	Polymyalgia rheumatica || id:finngen_R12_M13_POLYMYALGIA	Polymyalgia rheumatica	Polymyalgia rheumatica || ||	TRUE	MedicineITLab	2	231519173	0.0168357	1.33222e-06	ebi-met1400-GCST90199672	8181	Oxalate (ethanedioate) levels || id:ebi-met1400-GCST90199672	TRUE	reported	MedicineITLab	0.00268798	22.0443	23.376	2	TRUE
rs145121944	G	A	G	A	-0.283903	-0.123453	0.016564	0.043874	FALSE	FALSE	FALSE	finngen_R12_M13_POLYMYALGIA	6	83426346	0.0500009	489252	0.0135482	Polymyalgia rheumatica || id:finngen_R12_M13_POLYMYALGIA	Polymyalgia rheumatica	Polymyalgia rheumatica || ||	TRUE	MedicineITLab	6	83426346	0.059632	1.92708e-06	ebi-met1400-GCST90199672	8181	Oxalate (ethanedioate) levels || id:ebi-met1400-GCST90199672	TRUE	reported	MedicineITLab	0.00262592	21.5339	22.6663	2	TRUE
rs145856286	A	G	A	G	-0.386166	0.0135967	0.00822591	0.00450065	FALSE	FALSE	FALSE	finngen_R12_M13_POLYMYALGIA	8	30666453	0.154241	489252	0.929755	Polymyalgia rheumatica || id:finngen_R12_M13_POLYMYALGIA	Polymyalgia rheumatica	Polymyalgia rheumatica || ||	TRUE	MedicineITLab	8	30666453	0.084412	4.76737e-06	ebi-met1400-GCST90199672	8181	Oxalate (ethanedioate) levels || id:ebi-met1400-GCST90199672	TRUE	reported	MedicineITLab	0.00243318	19.9495	20.9286	2	TRUE
rs149160598	A	G	A	G	-0.305518	-0.0220353	0.0163097	0.0180767	FALSE	FALSE	FALSE	finngen_R12_M13_POLYMYALGIA	2	101781434	0.0771796	489252	0.775256	Polymyalgia rheumatica || id:finngen_R12_M13_POLYMYALGIA	Polymyalgia rheumatica	Polymyalgia rheumatica || ||	TRUE	MedicineITLab	2	101781434	0.06029	4.0311e-07	ebi-met1400-GCST90199672	8181	Oxalate (ethanedioate) levels || id:ebi-met1400-GCST90199672	TRUE	reported	MedicineITLab	0.00299508	24.5703	25.6793	2	TRUE
rs1995538	T	G	T	G	0.445516	0.158062	0.993275	0.999023	FALSE	FALSE	FALSE	finngen_R12_M13_POLYMYALGIA	8	4330081	0.327985	489252	0.629863	Polymyalgia rheumatica || id:finngen_R12_M13_POLYMYALGIA	Polymyalgia rheumatica	Polymyalgia rheumatica || ||	TRUE	MedicineITLab	8	4330081	0.0952138	2.88123e-06	ebi-met1400-GCST90199672	8181	Oxalate (ethanedioate) levels || id:ebi-met1400-GCST90199672	TRUE	reported	MedicineITLab	0.00265166	21.7456	21.8941	2	TRUE
rs2809969	C	T	C	T	-0.0696477	0.0152139	0.527785	0.511421	FALSE	FALSE	FALSE	finngen_R12_M13_POLYMYALGIA	1	199832888	0.0204065	489252	0.455945	Polymyalgia rheumatica || id:finngen_R12_M13_POLYMYALGIA	Polymyalgia rheumatica	Polymyalgia rheumatica || ||	TRUE	MedicineITLab	1	199832888	0.0152303	4.80833e-06	ebi-met1400-GCST90199672	8181	Oxalate (ethanedioate) levels || id:ebi-met1400-GCST90199672	TRUE	reported	MedicineITLab	0.00241791	19.824	20.9121	2	TRUE
rs5760895	C	G	C	G	-0.0832651	0.0245821	0.73044	0.630332	FALSE	TRUE	FALSE	finngen_R12_M13_POLYMYALGIA	22	25182992	0.0211901	489252	0.246017	Polymyalgia rheumatica || id:finngen_R12_M13_POLYMYALGIA	Polymyalgia rheumatica	Polymyalgia rheumatica || ||	TRUE	MedicineITLab	22	25182992	0.0173935	1.69167e-06	ebi-met1400-GCST90199672	8181	Oxalate (ethanedioate) levels || id:ebi-met1400-GCST90199672	TRUE	reported	MedicineITLab	0.00273021	22.3915	22.9167	2	TRUE
rs62381198	T	C	T	C	-0.317886	0.00319731	0.0258779	0.0245507	FALSE	FALSE	FALSE	finngen_R12_M13_POLYMYALGIA	5	138843482	0.0655832	489252	0.961117	Polymyalgia rheumatica || id:finngen_R12_M13_POLYMYALGIA	Polymyalgia rheumatica	Polymyalgia rheumatica || ||	TRUE	MedicineITLab	5	138843482	0.047336	1.87386e-11	ebi-met1400-GCST90199672	8181	Oxalate (ethanedioate) levels || id:ebi-met1400-GCST90199672	TRUE	reported	MedicineITLab	0.00509466	41.8826	45.0983	2	TRUE
rs647667	C	T	C	T	0.154413	0.0609109	0.0593252	0.0460613	FALSE	FALSE	FALSE	finngen_R12_M13_POLYMYALGIA	1	181416933	0.04847	489252	0.208873	Polymyalgia rheumatica || id:finngen_R12_M13_POLYMYALGIA	Polymyalgia rheumatica	Polymyalgia rheumatica || ||	TRUE	MedicineITLab	1	181416933	0.032158	1.57324e-06	ebi-met1400-GCST90199672	8181	Oxalate (ethanedioate) levels || id:ebi-met1400-GCST90199672	TRUE	reported	MedicineITLab	0.00266119	21.824	23.0563	2	TRUE
rs71537594	A	T	A	T	0.141263	-0.0299155	0.0668165	0.102806	FALSE	TRUE	FALSE	finngen_R12_M13_POLYMYALGIA	7	81912854	0.0341081	489252	0.380444	Polymyalgia rheumatica || id:finngen_R12_M13_POLYMYALGIA	Polymyalgia rheumatica	Polymyalgia rheumatica || ||	TRUE	MedicineITLab	7	81912854	0.0305075	3.64911e-06	ebi-met1400-GCST90199672	8181	Oxalate (ethanedioate) levels || id:ebi-met1400-GCST90199672	TRUE	reported	MedicineITLab	0.0024885	20.4042	21.4409	2	TRUE
rs756874	G	A	G	A	0.0765485	-0.0109299	0.36637	0.299211	FALSE	FALSE	FALSE	finngen_R12_M13_POLYMYALGIA	15	91174007	0.0222449	489252	0.623185	Polymyalgia rheumatica || id:finngen_R12_M13_POLYMYALGIA	Polymyalgia rheumatica	Polymyalgia rheumatica || ||	TRUE	MedicineITLab	15	91174007	0.0157536	1.17904e-06	ebi-met1400-GCST90199672	8181	Oxalate (ethanedioate) levels || id:ebi-met1400-GCST90199672	TRUE	reported	MedicineITLab	0.00272056	22.3122	23.611	2	TRUE
rs77008478	G	A	G	A	-0.327811	0.105805	0.0114541	0.0570333	FALSE	FALSE	FALSE	finngen_R12_M13_POLYMYALGIA	10	61457539	0.0443056	489252	0.0169371	Polymyalgia rheumatica || id:finngen_R12_M13_POLYMYALGIA	Polymyalgia rheumatica	Polymyalgia rheumatica || ||	TRUE	MedicineITLab	10	61457539	0.0709191	3.79474e-06	ebi-met1400-GCST90199672	8181	Oxalate (ethanedioate) levels || id:ebi-met1400-GCST90199672	TRUE	reported	MedicineITLab	0.00243352	19.9523	21.3659	2	TRUE
rs77555311	G	A	G	A	-0.201776	0.00442958	0.0319735	0.0362936	FALSE	FALSE	FALSE	finngen_R12_M13_POLYMYALGIA	5	162775308	0.054723	489252	0.935485	Polymyalgia rheumatica || id:finngen_R12_M13_POLYMYALGIA	Polymyalgia rheumatica	Polymyalgia rheumatica || ||	TRUE	MedicineITLab	5	162775308	0.0431392	2.90649e-06	ebi-met1400-GCST90199672	8181	Oxalate (ethanedioate) levels || id:ebi-met1400-GCST90199672	TRUE	reported	MedicineITLab	0.00252027	20.6653	21.8774	2	TRUE
rs10494157	A	G	A	G	-0.0929436	0.00396611	0.130411	0.0878434	FALSE	FALSE	FALSE	finngen_R12_M13_POLYMYALGIA	1	113348416	0.0360495	489252	0.912395	Polymyalgia rheumatica || id:finngen_R12_M13_POLYMYALGIA	Polymyalgia rheumatica	Polymyalgia rheumatica || ||	TRUE	MedicineITLab	1	113348416	0.0200791	3.6767e-06	ebi-met1400-GCST90199673	8228	DHEAS levels || id:ebi-met1400-GCST90199673	TRUE	reported	MedicineITLab	0.00195928	16.1487	21.4265	2	TRUE
rs115255559	G	A	G	A	-0.219727	-0.138204	0.0207872	0.0130406	FALSE	FALSE	FALSE	finngen_R12_M13_POLYMYALGIA	5	104256740	0.0892453	489252	0.12148	Polymyalgia rheumatica || id:finngen_R12_M13_POLYMYALGIA	Polymyalgia rheumatica	Polymyalgia rheumatica || ||	TRUE	MedicineITLab	5	104256740	0.0473768	3.52033e-06	ebi-met1400-GCST90199673	8228	DHEAS levels || id:ebi-met1400-GCST90199673	TRUE	reported	MedicineITLab	0.00196549	16.1999	21.5098	2	TRUE
rs12049195	A	G	A	G	-0.0676001	0.032012	0.530054	0.538881	FALSE	FALSE	FALSE	finngen_R12_M13_POLYMYALGIA	1	156063096	0.0205418	489252	0.119142	Polymyalgia rheumatica || id:finngen_R12_M13_POLYMYALGIA	Polymyalgia rheumatica	Polymyalgia rheumatica || ||	TRUE	MedicineITLab	1	156063096	0.013428	4.79693e-07	ebi-met1400-GCST90199673	8228	DHEAS levels || id:ebi-met1400-GCST90199673	TRUE	reported	MedicineITLab	0.00227663	18.7703	25.3438	2	TRUE
rs141370991	T	C	T	C	-0.239218	0.073319	0.0202811	0.0264223	FALSE	FALSE	FALSE	finngen_R12_M13_POLYMYALGIA	1	95564733	0.0630491	489252	0.244875	Polymyalgia rheumatica || id:finngen_R12_M13_POLYMYALGIA	Polymyalgia rheumatica	Polymyalgia rheumatica || ||	TRUE	MedicineITLab	1	95564733	0.047825	5.67554e-07	ebi-met1400-GCST90199673	8228	DHEAS levels || id:ebi-met1400-GCST90199673	TRUE	reported	MedicineITLab	0.00227411	18.7494	25.0194	2	TRUE
rs142295380	G	C	G	C	-0.334977	-0.109113	0.00832313	0.0196035	FALSE	TRUE	FALSE	finngen_R12_M13_POLYMYALGIA	6	8572205	0.0760153	489252	0.151169	Polymyalgia rheumatica || id:finngen_R12_M13_POLYMYALGIA	Polymyalgia rheumatica	Polymyalgia rheumatica || ||	TRUE	MedicineITLab	6	8572205	0.07333	4.92228e-06	ebi-met1400-GCST90199673	8228	DHEAS levels || id:ebi-met1400-GCST90199673	TRUE	reported	MedicineITLab	0.00185232	15.2655	20.8673	2	TRUE
rs144814135	A	G	A	G	-0.240898	-0.00503269	0.016918	0.0127979	FALSE	FALSE	FALSE	finngen_R12_M13_POLYMYALGIA	12	49156161	0.0893204	489252	0.955068	Polymyalgia rheumatica || id:finngen_R12_M13_POLYMYALGIA	Polymyalgia rheumatica	Polymyalgia rheumatica || ||	TRUE	MedicineITLab	12	49156161	0.0527017	4.85472e-06	ebi-met1400-GCST90199673	8228	DHEAS levels || id:ebi-met1400-GCST90199673	TRUE	reported	MedicineITLab	0.00193035	15.9097	20.8938	2	TRUE
rs148982377	C	T	C	T	-0.423259	-0.110049	0.034138	0.0863048	FALSE	FALSE	FALSE	finngen_R12_M13_POLYMYALGIA	7	99477415	0.0373807	489252	0.00323996	Polymyalgia rheumatica || id:finngen_R12_M13_POLYMYALGIA	Polymyalgia rheumatica	Polymyalgia rheumatica || ||	TRUE	MedicineITLab	7	99477415	0.036657	7.69047e-31	ebi-met1400-GCST90199673	8228	DHEAS levels || id:ebi-met1400-GCST90199673	TRUE	reported	MedicineITLab	0.011814	98.3435	133.321	2	TRUE
rs149982314	T	C	T	C	-0.363745	0.191457	0.00935551	0.00194284	FALSE	FALSE	FALSE	finngen_R12_M13_POLYMYALGIA	11	128095982	0.228594	489252	0.402288	Polymyalgia rheumatica || id:finngen_R12_M13_POLYMYALGIA	Polymyalgia rheumatica	Polymyalgia rheumatica || ||	TRUE	MedicineITLab	11	128095982	0.0702108	2.20999e-07	ebi-met1400-GCST90199673	8228	DHEAS levels || id:ebi-met1400-GCST90199673	TRUE	reported	MedicineITLab	0.0024525	20.2239	26.8402	2	TRUE
rs150374297	C	T	C	T	-0.262352	0.0556105	0.0142327	0.0068412	FALSE	FALSE	FALSE	finngen_R12_M13_POLYMYALGIA	5	9285583	0.122541	489252	0.649965	Polymyalgia rheumatica || id:finngen_R12_M13_POLYMYALGIA	Polymyalgia rheumatica	Polymyalgia rheumatica || ||	TRUE	MedicineITLab	5	9285583	0.0570627	4.27386e-06	ebi-met1400-GCST90199673	8228	DHEAS levels || id:ebi-met1400-GCST90199673	TRUE	reported	MedicineITLab	0.00193135	15.918	21.138	2	TRUE
rs1807334	A	G	A	G	0.0626868	0.0225882	0.39813	0.356851	FALSE	FALSE	FALSE	finngen_R12_M13_POLYMYALGIA	2	30631364	0.021265	489252	0.288134	Polymyalgia rheumatica || id:finngen_R12_M13_POLYMYALGIA	Polymyalgia rheumatica	Polymyalgia rheumatica || ||	TRUE	MedicineITLab	2	30631364	0.0137327	4.99998e-06	ebi-met1400-GCST90199673	8228	DHEAS levels || id:ebi-met1400-GCST90199673	TRUE	reported	MedicineITLab	0.00188326	15.5209	20.8372	2	TRUE
rs184445849	T	C	T	C	0.251175	0.0386095	0.0156827	0.0122999	FALSE	FALSE	FALSE	finngen_R12_M13_POLYMYALGIA	19	29980806	0.0915559	489252	0.673242	Polymyalgia rheumatica || id:finngen_R12_M13_POLYMYALGIA	Polymyalgia rheumatica	Polymyalgia rheumatica || ||	TRUE	MedicineITLab	19	29980806	0.0545375	4.11386e-06	ebi-met1400-GCST90199673	8228	DHEAS levels || id:ebi-met1400-GCST90199673	TRUE	reported	MedicineITLab	0.00194777	16.0537	21.2111	2	TRUE
rs2055157	A	C	A	C	0.0781081	-0.0207446	0.194049	0.152608	FALSE	FALSE	FALSE	finngen_R12_M13_POLYMYALGIA	3	23208068	0.0281302	489252	0.460848	Polymyalgia rheumatica || id:finngen_R12_M13_POLYMYALGIA	Polymyalgia rheumatica	Polymyalgia rheumatica || ||	TRUE	MedicineITLab	3	23208068	0.0170109	4.39749e-06	ebi-met1400-GCST90199673	8228	DHEAS levels || id:ebi-met1400-GCST90199673	TRUE	reported	MedicineITLab	0.00190828	15.7275	21.0833	2	TRUE
rs212100	C	T	C	T	0.0852723	0.0268788	0.838122	0.849254	FALSE	FALSE	FALSE	finngen_R12_M13_POLYMYALGIA	19	47873738	0.0286242	489252	0.347719	Polymyalgia rheumatica || id:finngen_R12_M13_POLYMYALGIA	Polymyalgia rheumatica	Polymyalgia rheumatica || ||	TRUE	MedicineITLab	19	47873738	0.0183422	3.33596e-06	ebi-met1400-GCST90199673	8228	DHEAS levels || id:ebi-met1400-GCST90199673	TRUE	reported	MedicineITLab	0.00197306	16.2625	21.6129	2	TRUE
rs28552668	T	C	T	C	-0.118903	0.00930845	0.0716572	0.0674101	FALSE	FALSE	FALSE	finngen_R12_M13_POLYMYALGIA	4	140286964	0.0407139	489252	0.819156	Polymyalgia rheumatica || id:finngen_R12_M13_POLYMYALGIA	Polymyalgia rheumatica	Polymyalgia rheumatica || ||	TRUE	MedicineITLab	4	140286964	0.0260291	4.92176e-06	ebi-met1400-GCST90199673	8228	DHEAS levels || id:ebi-met1400-GCST90199673	TRUE	reported	MedicineITLab	0.00188098	15.5021	20.8674	2	TRUE
rs529543	G	T	G	T	-0.063488	-0.0195591	0.472088	0.537111	FALSE	FALSE	FALSE	finngen_R12_M13_POLYMYALGIA	9	90582418	0.0204678	489252	0.339274	Polymyalgia rheumatica || id:finngen_R12_M13_POLYMYALGIA	Polymyalgia rheumatica	Polymyalgia rheumatica || ||	TRUE	MedicineITLab	9	90582418	0.0135612	2.84683e-06	ebi-met1400-GCST90199673	8228	DHEAS levels || id:ebi-met1400-GCST90199673	TRUE	reported	MedicineITLab	0.00200908	16.56	21.9173	2	TRUE
rs560835392	A	C	A	C	0.205827	-0.157104	0.0236755	0.0129011	FALSE	FALSE	FALSE	finngen_R12_M13_POLYMYALGIA	15	43655195	0.0915964	489252	0.0863138	Polymyalgia rheumatica || id:finngen_R12_M13_POLYMYALGIA	Polymyalgia rheumatica	Polymyalgia rheumatica || ||	TRUE	MedicineITLab	15	43655195	0.0442233	3.25145e-06	ebi-met1400-GCST90199673	8228	DHEAS levels || id:ebi-met1400-GCST90199673	TRUE	reported	MedicineITLab	0.00195852	16.1424	21.6622	2	TRUE
rs6428823	T	C	T	C	-0.0632887	-0.00436665	0.55575	0.644993	FALSE	FALSE	FALSE	finngen_R12_M13_POLYMYALGIA	1	119408720	0.0213346	489252	0.837827	Polymyalgia rheumatica || id:finngen_R12_M13_POLYMYALGIA	Polymyalgia rheumatica	Polymyalgia rheumatica || ||	TRUE	MedicineITLab	1	119408720	0.0136504	3.54539e-06	ebi-met1400-GCST90199673	8228	DHEAS levels || id:ebi-met1400-GCST90199673	TRUE	reported	MedicineITLab	0.00197783	16.3019	21.4962	2	TRUE
rs659964	C	G	C	G	0.0885708	-0.0865869	0.148687	0.15297	FALSE	TRUE	FALSE	finngen_R12_M13_POLYMYALGIA	12	111692395	0.0286482	489252	0.00250761	Polymyalgia rheumatica || id:finngen_R12_M13_POLYMYALGIA	Polymyalgia rheumatica	Polymyalgia rheumatica || ||	TRUE	MedicineITLab	12	111692395	0.0189306	2.88691e-06	ebi-met1400-GCST90199673	8228	DHEAS levels || id:ebi-met1400-GCST90199673	TRUE	reported	MedicineITLab	0.00198597	16.3691	21.8903	2	TRUE
rs71606471	A	C	A	C	-0.106227	-0.0454637	0.102975	0.0535843	FALSE	FALSE	FALSE	finngen_R12_M13_POLYMYALGIA	5	3053182	0.045324	489252	0.315822	Polymyalgia rheumatica || id:finngen_R12_M13_POLYMYALGIA	Polymyalgia rheumatica	Polymyalgia rheumatica || ||	TRUE	MedicineITLab	5	3053182	0.0221505	1.62119e-06	ebi-met1400-GCST90199673	8228	DHEAS levels || id:ebi-met1400-GCST90199673	TRUE	reported	MedicineITLab	0.00208466	17.1843	22.9987	2	TRUE
rs7173332	C	G	C	G	-0.0880801	0.0046386	0.159577	0.19494	FALSE	TRUE	FALSE	finngen_R12_M13_POLYMYALGIA	15	84978503	0.0259366	489252	0.85806	Polymyalgia rheumatica || id:finngen_R12_M13_POLYMYALGIA	Polymyalgia rheumatica	Polymyalgia rheumatica || ||	TRUE	MedicineITLab	15	84978503	0.0187018	2.48066e-06	ebi-met1400-GCST90199673	8228	DHEAS levels || id:ebi-met1400-GCST90199673	TRUE	reported	MedicineITLab	0.00208091	17.1533	22.1814	2	TRUE
rs73172224	A	G	A	G	-0.0937382	-0.0135599	0.130576	0.182134	FALSE	FALSE	FALSE	finngen_R12_M13_POLYMYALGIA	22	50452326	0.0262759	489252	0.605814	Polymyalgia rheumatica || id:finngen_R12_M13_POLYMYALGIA	Polymyalgia rheumatica	Polymyalgia rheumatica || ||	TRUE	MedicineITLab	22	50452326	0.0200897	3.07145e-06	ebi-met1400-GCST90199673	8228	DHEAS levels || id:ebi-met1400-GCST90199673	TRUE	reported	MedicineITLab	0.00199507	16.4443	21.7714	2	TRUE
rs76294479	T	C	T	C	0.158165	0.0134376	0.0689424	0.0366466	FALSE	FALSE	FALSE	finngen_R12_M13_POLYMYALGIA	16	81547979	0.0536767	489252	0.802321	Polymyalgia rheumatica || id:finngen_R12_M13_POLYMYALGIA	Polymyalgia rheumatica	Polymyalgia rheumatica || ||	TRUE	MedicineITLab	16	81547979	0.0264428	2.21235e-09	ebi-met1400-GCST90199673	8228	DHEAS levels || id:ebi-met1400-GCST90199673	TRUE	reported	MedicineITLab	0.00321154	26.5033	35.7772	2	TRUE
rs7687817	T	C	T	C	-0.106706	-0.0152862	0.0931987	0.0502436	FALSE	FALSE	FALSE	finngen_R12_M13_POLYMYALGIA	4	109052965	0.0463878	489252	0.741756	Polymyalgia rheumatica || id:finngen_R12_M13_POLYMYALGIA	Polymyalgia rheumatica	Polymyalgia rheumatica || ||	TRUE	MedicineITLab	4	109052965	0.0229306	3.26475e-06	ebi-met1400-GCST90199673	8228	DHEAS levels || id:ebi-met1400-GCST90199673	TRUE	reported	MedicineITLab	0.00192455	15.8619	21.6544	2	TRUE
rs784420	G	A	G	A	0.0838184	-0.0125507	0.295093	0.289723	FALSE	FALSE	FALSE	finngen_R12_M13_POLYMYALGIA	5	78691701	0.0226012	489252	0.578682	Polymyalgia rheumatica || id:finngen_R12_M13_POLYMYALGIA	Polymyalgia rheumatica	Polymyalgia rheumatica || ||	TRUE	MedicineITLab	5	78691701	0.0147829	1.4283e-08	ebi-met1400-GCST90199673	8228	DHEAS levels || id:ebi-met1400-GCST90199673	TRUE	reported	MedicineITLab	0.0029228	24.1135	32.1484	2	TRUE
rs7855576	A	C	A	C	-0.0714674	0.0133073	0.275256	0.269703	FALSE	FALSE	FALSE	finngen_R12_M13_POLYMYALGIA	9	134737617	0.0230634	489252	0.563947	Polymyalgia rheumatica || id:finngen_R12_M13_POLYMYALGIA	Polymyalgia rheumatica	Polymyalgia rheumatica || ||	TRUE	MedicineITLab	9	134737617	0.0153476	3.21491e-06	ebi-met1400-GCST90199673	8228	DHEAS levels || id:ebi-met1400-GCST90199673	TRUE	reported	MedicineITLab	0.00203783	16.7974	21.6838	2	TRUE
rs79317397	A	C	A	C	0.244906	0.208235	0.0168108	0.004526	FALSE	FALSE	FALSE	finngen_R12_M13_POLYMYALGIA	2	139657929	0.151546	489252	0.169421	Polymyalgia rheumatica || id:finngen_R12_M13_POLYMYALGIA	Polymyalgia rheumatica	Polymyalgia rheumatica || ||	TRUE	MedicineITLab	2	139657929	0.0523019	2.83319e-06	ebi-met1400-GCST90199673	8228	DHEAS levels || id:ebi-met1400-GCST90199673	TRUE	reported	MedicineITLab	0.00198269	16.342	21.9262	2	TRUE
rs9420589	T	G	T	G	-0.0649842	0.0126147	0.426402	0.447466	FALSE	FALSE	FALSE	finngen_R12_M13_POLYMYALGIA	10	92690476	0.0205283	489252	0.538884	Polymyalgia rheumatica || id:finngen_R12_M13_POLYMYALGIA	Polymyalgia rheumatica	Polymyalgia rheumatica || ||	TRUE	MedicineITLab	10	92690476	0.0136215	1.83585e-06	ebi-met1400-GCST90199673	8228	DHEAS levels || id:ebi-met1400-GCST90199673	TRUE	reported	MedicineITLab	0.00206572	17.0278	22.7597	2	TRUE
rs955783	T	A	T	A	0.0868089	0.00878501	0.403268	0.366085	FALSE	TRUE	FALSE	finngen_R12_M13_POLYMYALGIA	13	21724936	0.021165	489252	0.678088	Polymyalgia rheumatica || id:finngen_R12_M13_POLYMYALGIA	Polymyalgia rheumatica	Polymyalgia rheumatica || ||	TRUE	MedicineITLab	13	21724936	0.013953	4.9235e-10	ebi-met1400-GCST90199673	8228	DHEAS levels || id:ebi-met1400-GCST90199673	TRUE	reported	MedicineITLab	0.00362687	29.9432	38.7073	2	TRUE
rs116213385	T	A	T	A	-0.262717	0.0311986	0.0192637	0.0136179	FALSE	TRUE	FALSE	finngen_R12_M13_POLYMYALGIA	5	170030685	0.0879963	489252	0.722931	Polymyalgia rheumatica || id:finngen_R12_M13_POLYMYALGIA	Polymyalgia rheumatica	Polymyalgia rheumatica || ||	TRUE	MedicineITLab	5	170030685	0.0544687	1.41226e-06	ebi-met1400-GCST90199674	8235	3-hydroxymyristate levels || id:ebi-met1400-GCST90199674	TRUE	reported	MedicineITLab	0.00260794	21.5273	23.2639	2	TRUE
rs1202578	C	T	C	T	0.0731406	0.0139122	0.680472	0.582183	FALSE	FALSE	FALSE	finngen_R12_M13_POLYMYALGIA	1	230863290	0.0206954	489252	0.501432	Polymyalgia rheumatica || id:finngen_R12_M13_POLYMYALGIA	Polymyalgia rheumatica	Polymyalgia rheumatica || ||	TRUE	MedicineITLab	1	230863290	0.0159922	4.79593e-06	ebi-met1400-GCST90199674	8235	3-hydroxymyristate levels || id:ebi-met1400-GCST90199674	TRUE	reported	MedicineITLab	0.0023263	19.1971	20.9171	2	TRUE
rs1349890	C	T	C	T	-0.0701093	-0.0150379	0.585445	0.527763	FALSE	FALSE	FALSE	finngen_R12_M13_POLYMYALGIA	6	156385615	0.0204065	489252	0.461174	Polymyalgia rheumatica || id:finngen_R12_M13_POLYMYALGIA	Polymyalgia rheumatica	Polymyalgia rheumatica || ||	TRUE	MedicineITLab	6	156385615	0.0152337	4.17938e-06	ebi-met1400-GCST90199674	8235	3-hydroxymyristate levels || id:ebi-met1400-GCST90199674	TRUE	reported	MedicineITLab	0.00238589	19.69	21.1807	2	TRUE
rs139938935	G	A	G	A	-0.482894	0.178874	0.00577789	0.00454132	FALSE	FALSE	FALSE	finngen_R12_M13_POLYMYALGIA	18	21664649	0.144292	489252	0.215099	Polymyalgia rheumatica || id:finngen_R12_M13_POLYMYALGIA	Polymyalgia rheumatica	Polymyalgia rheumatica || ||	TRUE	MedicineITLab	18	21664649	0.0991018	1.10077e-06	ebi-met1400-GCST90199674	8235	3-hydroxymyristate levels || id:ebi-met1400-GCST90199674	TRUE	reported	MedicineITLab	0.00267908	22.1161	23.7433	2	TRUE
rs1532133	T	C	T	C	0.0760915	-0.0440115	0.596884	0.64687	FALSE	FALSE	FALSE	finngen_R12_M13_POLYMYALGIA	1	152024132	0.0213791	489252	0.0395303	Polymyalgia rheumatica || id:finngen_R12_M13_POLYMYALGIA	Polymyalgia rheumatica	Polymyalgia rheumatica || ||	TRUE	MedicineITLab	1	152024132	0.015638	1.13986e-06	ebi-met1400-GCST90199674	8235	3-hydroxymyristate levels || id:ebi-met1400-GCST90199674	TRUE	reported	MedicineITLab	0.00278626	23.0034	23.6761	2	TRUE
rs78085499	T	C	T	C	-0.211076	-0.0554807	0.0268595	0.0105224	FALSE	FALSE	FALSE	finngen_R12_M13_POLYMYALGIA	1	175877423	0.100646	489252	0.581463	Polymyalgia rheumatica || id:finngen_R12_M13_POLYMYALGIA	Polymyalgia rheumatica	Polymyalgia rheumatica || ||	TRUE	MedicineITLab	1	175877423	0.04588	4.21265e-06	ebi-met1400-GCST90199674	8235	3-hydroxymyristate levels || id:ebi-met1400-GCST90199674	TRUE	reported	MedicineITLab	0.00232906	19.2199	21.1656	2	TRUE
rs79142871	A	G	A	G	0.26564	0.0777542	0.0181089	0.0150492	FALSE	FALSE	FALSE	finngen_R12_M13_POLYMYALGIA	1	89875384	0.0844354	489252	0.357117	Polymyalgia rheumatica || id:finngen_R12_M13_POLYMYALGIA	Polymyalgia rheumatica	Polymyalgia rheumatica || ||	TRUE	MedicineITLab	1	89875384	0.0560876	2.17794e-06	ebi-met1400-GCST90199674	8235	3-hydroxymyristate levels || id:ebi-met1400-GCST90199674	TRUE	reported	MedicineITLab	0.00250941	20.712	22.4312	2	TRUE
rs989915	T	C	T	C	0.0725937	-0.0107332	0.355787	0.417625	FALSE	FALSE	FALSE	finngen_R12_M13_POLYMYALGIA	14	98678172	0.0207108	489252	0.604291	Polymyalgia rheumatica || id:finngen_R12_M13_POLYMYALGIA	Polymyalgia rheumatica	Polymyalgia rheumatica || ||	TRUE	MedicineITLab	14	98678172	0.0158887	4.90291e-06	ebi-met1400-GCST90199674	8235	3-hydroxymyristate levels || id:ebi-met1400-GCST90199674	TRUE	reported	MedicineITLab	0.00241572	19.9368	20.8747	2	TRUE
rs1047891	A	C	A	C	-0.267116	0.00653214	0.30892	0.322452	FALSE	FALSE	FALSE	finngen_R12_M13_POLYMYALGIA	2	210675783	0.0219302	489252	0.76581	Polymyalgia rheumatica || id:finngen_R12_M13_POLYMYALGIA	Polymyalgia rheumatica	Polymyalgia rheumatica || ||	TRUE	MedicineITLab	2	210675783	0.0153908	1.78869e-67	ebi-met1400-GCST90199675	8265	Homoarginine levels || id:ebi-met1400-GCST90199675	TRUE	reported	MedicineITLab	0.0304652	259.644	301.216	2	TRUE
rs116979298	T	C	T	C	-0.181869	0.0215758	0.0342134	0.0262576	FALSE	FALSE	FALSE	finngen_R12_M13_POLYMYALGIA	12	65944802	0.06409	489252	0.736382	Polymyalgia rheumatica || id:finngen_R12_M13_POLYMYALGIA	Polymyalgia rheumatica	Polymyalgia rheumatica || ||	TRUE	MedicineITLab	12	65944802	0.0396223	4.43094e-06	ebi-met1400-GCST90199675	8265	Homoarginine levels || id:ebi-met1400-GCST90199675	TRUE	reported	MedicineITLab	0.00218587	18.1014	21.0687	2	TRUE
rs117313139	G	C	G	C	0.134168	-0.0184745	0.0676518	0.072397	FALSE	TRUE	FALSE	finngen_R12_M13_POLYMYALGIA	19	2940349	0.0396983	489252	0.641663	Polymyalgia rheumatica || id:finngen_R12_M13_POLYMYALGIA	Polymyalgia rheumatica	Polymyalgia rheumatica || ||	TRUE	MedicineITLab	19	2940349	0.0291427	4.14837e-06	ebi-met1400-GCST90199675	8265	Homoarginine levels || id:ebi-met1400-GCST90199675	TRUE	reported	MedicineITLab	0.00227083	18.8066	21.1952	2	TRUE
rs12306007	T	C	T	C	0.102709	-0.00859267	0.142736	0.143431	FALSE	FALSE	FALSE	finngen_R12_M13_POLYMYALGIA	12	46790259	0.0290325	489252	0.767255	Polymyalgia rheumatica || id:finngen_R12_M13_POLYMYALGIA	Polymyalgia rheumatica	Polymyalgia rheumatica || ||	TRUE	MedicineITLab	12	46790259	0.0203538	4.50717e-07	ebi-met1400-GCST90199675	8265	Homoarginine levels || id:ebi-met1400-GCST90199675	TRUE	reported	MedicineITLab	0.00258164	21.3873	25.464	2	TRUE
rs13135092	G	A	G	A	0.152931	0.0143313	0.0821459	0.0177709	FALSE	FALSE	FALSE	finngen_R12_M13_POLYMYALGIA	4	102276925	0.0768535	489252	0.852072	Polymyalgia rheumatica || id:finngen_R12_M13_POLYMYALGIA	Polymyalgia rheumatica	Polymyalgia rheumatica || ||	TRUE	MedicineITLab	4	102276925	0.0264972	7.85199e-09	ebi-met1400-GCST90199675	8265	Homoarginine levels || id:ebi-met1400-GCST90199675	TRUE	reported	MedicineITLab	0.0035268	29.2451	33.3113	2	TRUE
rs144260607	T	C	T	C	-0.22454	0.11736	0.0232219	0.0319241	FALSE	FALSE	FALSE	finngen_R12_M13_POLYMYALGIA	10	130768274	0.0581015	489252	0.043393	Polymyalgia rheumatica || id:finngen_R12_M13_POLYMYALGIA	Polymyalgia rheumatica	Polymyalgia rheumatica || ||	TRUE	MedicineITLab	10	130768274	0.0480399	2.95348e-06	ebi-met1400-GCST90199675	8265	Homoarginine levels || id:ebi-met1400-GCST90199675	TRUE	reported	MedicineITLab	0.00228724	18.9428	21.8466	2	TRUE
rs145421014	A	C	A	C	-0.365808	0.0429477	0.00976823	0.00863042	FALSE	FALSE	FALSE	finngen_R12_M13_POLYMYALGIA	16	87911551	0.111184	489252	0.699293	Polymyalgia rheumatica || id:finngen_R12_M13_POLYMYALGIA	Polymyalgia rheumatica	Polymyalgia rheumatica || ||	TRUE	MedicineITLab	16	87911551	0.0735614	6.59824e-07	ebi-met1400-GCST90199675	8265	Homoarginine levels || id:ebi-met1400-GCST90199675	TRUE	reported	MedicineITLab	0.00258874	21.4463	24.729	2	TRUE
rs146683630	C	G	C	G	0.221959	0.0201754	0.0313998	0.0179387	FALSE	TRUE	FALSE	finngen_R12_M13_POLYMYALGIA	11	98743205	0.0764493	489252	0.791852	Polymyalgia rheumatica || id:finngen_R12_M13_POLYMYALGIA	Polymyalgia rheumatica	Polymyalgia rheumatica || ||	TRUE	MedicineITLab	11	98743205	0.0415351	9.09753e-08	ebi-met1400-GCST90199675	8265	Homoarginine levels || id:ebi-met1400-GCST90199675	TRUE	reported	MedicineITLab	0.00299673	24.8364	28.5572	2	TRUE
rs182871603	A	T	A	T	-0.318919	0.0579569	0.0116236	0.032696	FALSE	TRUE	FALSE	finngen_R12_M13_POLYMYALGIA	1	223453245	0.0578674	489252	0.316563	Polymyalgia rheumatica || id:finngen_R12_M13_POLYMYALGIA	Polymyalgia rheumatica	Polymyalgia rheumatica || ||	TRUE	MedicineITLab	1	223453245	0.0667807	1.79152e-06	ebi-met1400-GCST90199675	8265	Homoarginine levels || id:ebi-met1400-GCST90199675	TRUE	reported	MedicineITLab	0.00233697	19.3556	22.8065	2	TRUE
rs2781666	T	G	T	G	0.0781012	-0.0293652	0.306099	0.33939	FALSE	FALSE	FALSE	finngen_R12_M13_POLYMYALGIA	6	131572419	0.0214751	489252	0.171498	Polymyalgia rheumatica || id:finngen_R12_M13_POLYMYALGIA	Polymyalgia rheumatica	Polymyalgia rheumatica || ||	TRUE	MedicineITLab	6	131572419	0.0156659	6.18211e-07	ebi-met1400-GCST90199675	8265	Homoarginine levels || id:ebi-met1400-GCST90199675	TRUE	reported	MedicineITLab	0.00259122	21.4669	24.8545	2	TRUE
rs3095953	C	G	C	G	0.193999	0.0236542	0.0296862	0.0511985	FALSE	TRUE	FALSE	finngen_R12_M13_POLYMYALGIA	5	165167810	0.0465115	489252	0.611057	Polymyalgia rheumatica || id:finngen_R12_M13_POLYMYALGIA	Polymyalgia rheumatica	Polymyalgia rheumatica || ||	TRUE	MedicineITLab	5	165167810	0.0422424	4.37914e-06	ebi-met1400-GCST90199675	8265	Homoarginine levels || id:ebi-met1400-GCST90199675	TRUE	reported	MedicineITLab	0.00216818	17.9546	21.0912	2	TRUE
rs34544263	G	A	G	A	0.0949334	-0.0352956	0.156	0.110483	FALSE	FALSE	FALSE	finngen_R12_M13_POLYMYALGIA	1	32569015	0.0328444	489252	0.282539	Polymyalgia rheumatica || id:finngen_R12_M13_POLYMYALGIA	Polymyalgia rheumatica	Polymyalgia rheumatica || ||	TRUE	MedicineITLab	1	32569015	0.0196998	1.44274e-06	ebi-met1400-GCST90199675	8265	Homoarginine levels || id:ebi-met1400-GCST90199675	TRUE	reported	MedicineITLab	0.0023732	19.6564	23.2228	2	TRUE
rs37370	T	C	T	C	-0.148341	-0.0234763	0.901746	0.896762	FALSE	FALSE	FALSE	finngen_R12_M13_POLYMYALGIA	5	35039381	0.0335411	489252	0.483974	Polymyalgia rheumatica || id:finngen_R12_M13_POLYMYALGIA	Polymyalgia rheumatica	Polymyalgia rheumatica || ||	TRUE	MedicineITLab	5	35039381	0.0241157	7.68912e-10	ebi-met1400-GCST90199675	8265	Homoarginine levels || id:ebi-met1400-GCST90199675	TRUE	reported	MedicineITLab	0.0038993	32.3461	37.8375	2	TRUE
rs72623915	T	C	T	C	0.355872	0.0115553	0.256124	0.311711	FALSE	FALSE	FALSE	finngen_R12_M13_POLYMYALGIA	15	45355235	0.0220167	489252	0.599694	Polymyalgia rheumatica || id:finngen_R12_M13_POLYMYALGIA	Polymyalgia rheumatica	Polymyalgia rheumatica || ||	TRUE	MedicineITLab	15	45355235	0.0159872	9.06726e-110	ebi-met1400-GCST90199675	8265	Homoarginine levels || id:ebi-met1400-GCST90199675	TRUE	reported	MedicineITLab	0.0482579	418.974	495.499	2	TRUE
rs72629024	G	C	G	C	0.117324	0.023453	0.144402	0.178807	FALSE	TRUE	FALSE	finngen_R12_M13_POLYMYALGIA	20	63521166	0.0269409	489252	0.384007	Polymyalgia rheumatica || id:finngen_R12_M13_POLYMYALGIA	Polymyalgia rheumatica	Polymyalgia rheumatica || ||	TRUE	MedicineITLab	20	63521166	0.0206359	1.30499e-08	ebi-met1400-GCST90199675	8265	Homoarginine levels || id:ebi-met1400-GCST90199675	TRUE	reported	MedicineITLab	0.00340131	28.201	32.3241	2	TRUE
rs75686987	A	G	A	G	0.222727	-0.0950858	0.0231924	0.0104751	FALSE	FALSE	FALSE	finngen_R12_M13_POLYMYALGIA	17	77819845	0.101549	489252	0.349092	Polymyalgia rheumatica || id:finngen_R12_M13_POLYMYALGIA	Polymyalgia rheumatica	Polymyalgia rheumatica || ||	TRUE	MedicineITLab	17	77819845	0.0475935	2.87192e-06	ebi-met1400-GCST90199675	8265	Homoarginine levels || id:ebi-met1400-GCST90199675	TRUE	reported	MedicineITLab	0.00224766	18.6142	21.9003	2	TRUE
rs76205147	A	G	A	G	0.157438	-0.0458965	0.0473369	0.0348907	FALSE	FALSE	FALSE	finngen_R12_M13_POLYMYALGIA	2	54065347	0.0550276	489252	0.404244	Polymyalgia rheumatica || id:finngen_R12_M13_POLYMYALGIA	Polymyalgia rheumatica	Polymyalgia rheumatica || ||	TRUE	MedicineITLab	2	54065347	0.0338988	3.4115e-06	ebi-met1400-GCST90199675	8265	Homoarginine levels || id:ebi-met1400-GCST90199675	TRUE	reported	MedicineITLab	0.00223557	18.5139	21.57	2	TRUE
rs7818335	T	C	T	C	0.070804	-0.0480677	0.374752	0.294818	FALSE	FALSE	FALSE	finngen_R12_M13_POLYMYALGIA	8	41146640	0.0223606	489252	0.0315828	Polymyalgia rheumatica || id:finngen_R12_M13_POLYMYALGIA	Polymyalgia rheumatica	Polymyalgia rheumatica || ||	TRUE	MedicineITLab	8	41146640	0.0152316	3.34365e-06	ebi-met1400-GCST90199675	8265	Homoarginine levels || id:ebi-met1400-GCST90199675	TRUE	reported	MedicineITLab	0.00234932	19.4581	21.6085	2	TRUE
rs1002762	G	A	G	A	-0.0958491	0.044885	0.199319	0.148567	FALSE	FALSE	FALSE	finngen_R12_M13_POLYMYALGIA	20	60005830	0.0286318	489252	0.11696	Polymyalgia rheumatica || id:finngen_R12_M13_POLYMYALGIA	Polymyalgia rheumatica	Polymyalgia rheumatica || ||	TRUE	MedicineITLab	20	60005830	0.0195747	9.75154e-07	ebi-met1400-GCST90199676	8225	1-oleoylglycerol (18:1) levels || id:ebi-met1400-GCST90199676	TRUE	reported	MedicineITLab	0.00293234	24.1835	23.9765	2	TRUE
rs10484587	T	A	T	A	0.0879266	-0.0294231	0.225289	0.155291	FALSE	TRUE	FALSE	finngen_R12_M13_POLYMYALGIA	6	142820440	0.0282114	489252	0.296971	Polymyalgia rheumatica || id:finngen_R12_M13_POLYMYALGIA	Polymyalgia rheumatica	Polymyalgia rheumatica || ||	TRUE	MedicineITLab	6	142820440	0.0185495	2.13594e-06	ebi-met1400-GCST90199676	8225	1-oleoylglycerol (18:1) levels || id:ebi-met1400-GCST90199676	TRUE	reported	MedicineITLab	0.00269867	22.2512	22.4686	2	TRUE
rs10840108	C	T	C	T	-0.0836033	-0.028745	0.247676	0.241589	FALSE	FALSE	FALSE	finngen_R12_M13_POLYMYALGIA	11	8682394	0.0237921	489252	0.22698	Polymyalgia rheumatica || id:finngen_R12_M13_POLYMYALGIA	Polymyalgia rheumatica	Polymyalgia rheumatica || ||	TRUE	MedicineITLab	11	8682394	0.0178556	2.83835e-06	ebi-met1400-GCST90199676	8225	1-oleoylglycerol (18:1) levels || id:ebi-met1400-GCST90199676	TRUE	reported	MedicineITLab	0.00260475	21.4748	21.9229	2	TRUE
rs112871012	A	G	A	G	0.158987	-0.015811	0.090405	0.0484441	FALSE	FALSE	FALSE	finngen_R12_M13_POLYMYALGIA	19	44928640	0.0472904	489252	0.738125	Polymyalgia rheumatica || id:finngen_R12_M13_POLYMYALGIA	Polymyalgia rheumatica	Polymyalgia rheumatica || ||	TRUE	MedicineITLab	19	44928640	0.0280316	1.41377e-08	ebi-met1400-GCST90199676	8225	1-oleoylglycerol (18:1) levels || id:ebi-met1400-GCST90199676	TRUE	reported	MedicineITLab	0.00415713	34.3268	32.1683	2	TRUE
rs114881696	G	C	G	C	-0.236439	0.0170713	0.0340631	0.040501	FALSE	TRUE	FALSE	finngen_R12_M13_POLYMYALGIA	4	92980470	0.0512765	489252	0.73919	Polymyalgia rheumatica || id:finngen_R12_M13_POLYMYALGIA	Polymyalgia rheumatica	Polymyalgia rheumatica || ||	TRUE	MedicineITLab	4	92980470	0.0431018	4.12084e-08	ebi-met1400-GCST90199676	8225	1-oleoylglycerol (18:1) levels || id:ebi-met1400-GCST90199676	TRUE	reported	MedicineITLab	0.00367876	30.3621	30.0917	2	TRUE
rs117245363	A	G	A	G	0.292341	0.0195184	0.015133	0.0384469	FALSE	FALSE	FALSE	finngen_R12_M13_POLYMYALGIA	11	34772147	0.0529229	489252	0.712271	Polymyalgia rheumatica || id:finngen_R12_M13_POLYMYALGIA	Polymyalgia rheumatica	Polymyalgia rheumatica || ||	TRUE	MedicineITLab	11	34772147	0.063964	4.86807e-06	ebi-met1400-GCST90199676	8225	1-oleoylglycerol (18:1) levels || id:ebi-met1400-GCST90199676	TRUE	reported	MedicineITLab	0.00254749	21.0015	20.8885	2	TRUE
rs11754776	T	C	T	C	-0.166115	-0.0380349	0.0511945	0.0279667	FALSE	FALSE	FALSE	finngen_R12_M13_POLYMYALGIA	6	166982299	0.0614038	489252	0.535638	Polymyalgia rheumatica || id:finngen_R12_M13_POLYMYALGIA	Polymyalgia rheumatica	Polymyalgia rheumatica || ||	TRUE	MedicineITLab	6	166982299	0.0349798	2.04541e-06	ebi-met1400-GCST90199676	8225	1-oleoylglycerol (18:1) levels || id:ebi-met1400-GCST90199676	TRUE	reported	MedicineITLab	0.0026807	22.1026	22.5519	2	TRUE
rs145557517	A	G	A	G	0.307537	-0.149043	0.0140078	0.00734115	FALSE	FALSE	FALSE	finngen_R12_M13_POLYMYALGIA	7	33489150	0.1204	489252	0.215754	Polymyalgia rheumatica || id:finngen_R12_M13_POLYMYALGIA	Polymyalgia rheumatica	Polymyalgia rheumatica || ||	TRUE	MedicineITLab	7	33489150	0.0656048	2.76271e-06	ebi-met1400-GCST90199676	8225	1-oleoylglycerol (18:1) levels || id:ebi-met1400-GCST90199676	TRUE	reported	MedicineITLab	0.00261257	21.5394	21.9747	2	TRUE
rs146172549	C	T	C	T	0.336766	-0.00558693	0.0112401	0.00314961	FALSE	FALSE	FALSE	finngen_R12_M13_POLYMYALGIA	3	99971059	0.186558	489252	0.976109	Polymyalgia rheumatica || id:finngen_R12_M13_POLYMYALGIA	Polymyalgia rheumatica	Polymyalgia rheumatica || ||	TRUE	MedicineITLab	3	99971059	0.073153	4.15278e-06	ebi-met1400-GCST90199676	8225	1-oleoylglycerol (18:1) levels || id:ebi-met1400-GCST90199676	TRUE	reported	MedicineITLab	0.00252085	20.7814	21.193	2	TRUE
rs148125219	A	G	A	G	-0.355434	0.518261	0.0102128	0.00226868	FALSE	FALSE	FALSE	finngen_R12_M13_POLYMYALGIA	18	77128744	0.189968	489252	0.00636913	Polymyalgia rheumatica || id:finngen_R12_M13_POLYMYALGIA	Polymyalgia rheumatica	Polymyalgia rheumatica || ||	TRUE	MedicineITLab	18	77128744	0.0766211	3.50346e-06	ebi-met1400-GCST90199676	8225	1-oleoylglycerol (18:1) levels || id:ebi-met1400-GCST90199676	TRUE	reported	MedicineITLab	0.00255408	21.056	21.519	2	TRUE
rs158835	G	C	G	C	-0.0823376	-0.00532694	0.711772	0.625123	FALSE	TRUE	FALSE	finngen_R12_M13_POLYMYALGIA	5	163642228	0.0211407	489252	0.80106	Polymyalgia rheumatica || id:finngen_R12_M13_POLYMYALGIA	Polymyalgia rheumatica	Polymyalgia rheumatica || ||	TRUE	MedicineITLab	5	163642228	0.0177145	3.351e-06	ebi-met1400-GCST90199676	8225	1-oleoylglycerol (18:1) levels || id:ebi-met1400-GCST90199676	TRUE	reported	MedicineITLab	0.00278166	22.9374	21.6042	2	TRUE
rs17268364	A	G	A	G	0.0723971	-0.0608829	0.48861	0.366029	FALSE	FALSE	FALSE	finngen_R12_M13_POLYMYALGIA	2	203913095	0.0211825	489252	0.00405051	Polymyalgia rheumatica || id:finngen_R12_M13_POLYMYALGIA	Polymyalgia rheumatica	Polymyalgia rheumatica || ||	TRUE	MedicineITLab	2	203913095	0.0154591	2.82508e-06	ebi-met1400-GCST90199676	8225	1-oleoylglycerol (18:1) levels || id:ebi-met1400-GCST90199676	TRUE	reported	MedicineITLab	0.00261931	21.5952	21.9318	2	TRUE
rs191591925	T	C	T	C	-0.439326	-0.0542402	0.00658296	0.0327874	FALSE	FALSE	FALSE	finngen_R12_M13_POLYMYALGIA	17	75925202	0.0571171	489252	0.342299	Polymyalgia rheumatica || id:finngen_R12_M13_POLYMYALGIA	Polymyalgia rheumatica	Polymyalgia rheumatica || ||	TRUE	MedicineITLab	17	75925202	0.0960845	4.82431e-06	ebi-met1400-GCST90199676	8225	1-oleoylglycerol (18:1) levels || id:ebi-met1400-GCST90199676	TRUE	reported	MedicineITLab	0.00252439	20.8106	20.9058	2	TRUE
rs6936055	T	C	T	C	0.0987167	0.00566528	0.198453	0.231137	FALSE	FALSE	FALSE	finngen_R12_M13_POLYMYALGIA	6	89974636	0.0245293	489252	0.817346	Polymyalgia rheumatica || id:finngen_R12_M13_POLYMYALGIA	Polymyalgia rheumatica	Polymyalgia rheumatica || ||	TRUE	MedicineITLab	6	89974636	0.0197112	5.49579e-07	ebi-met1400-GCST90199676	8225	1-oleoylglycerol (18:1) levels || id:ebi-met1400-GCST90199676	TRUE	reported	MedicineITLab	0.00310026	25.5727	25.0816	2	TRUE
rs72691394	A	G	A	G	-0.179559	0.0214948	0.0434942	0.0376449	FALSE	FALSE	FALSE	finngen_R12_M13_POLYMYALGIA	4	160206480	0.0545831	489252	0.693729	Polymyalgia rheumatica || id:finngen_R12_M13_POLYMYALGIA	Polymyalgia rheumatica	Polymyalgia rheumatica || ||	TRUE	MedicineITLab	4	160206480	0.0377023	1.91162e-06	ebi-met1400-GCST90199676	8225	1-oleoylglycerol (18:1) levels || id:ebi-met1400-GCST90199676	TRUE	reported	MedicineITLab	0.00268265	22.1187	22.6819	2	TRUE
rs72785421	C	T	C	T	-0.119237	-0.0100173	0.151933	0.189182	FALSE	FALSE	FALSE	finngen_R12_M13_POLYMYALGIA	16	14193978	0.0260333	489252	0.700393	Polymyalgia rheumatica || id:finngen_R12_M13_POLYMYALGIA	Polymyalgia rheumatica	Polymyalgia rheumatica || ||	TRUE	MedicineITLab	16	14193978	0.0216956	3.88734e-08	ebi-met1400-GCST90199676	8225	1-oleoylglycerol (18:1) levels || id:ebi-met1400-GCST90199676	TRUE	reported	MedicineITLab	0.00366382	30.2384	30.205	2	TRUE
rs76911913	G	C	G	C	-0.487266	-0.163038	0.00531006	0.0182964	FALSE	TRUE	FALSE	finngen_R12_M13_POLYMYALGIA	10	71142820	0.0774109	489252	0.0351917	Polymyalgia rheumatica || id:finngen_R12_M13_POLYMYALGIA	Polymyalgia rheumatica	Polymyalgia rheumatica || ||	TRUE	MedicineITLab	10	71142820	0.105694	4.02335e-06	ebi-met1400-GCST90199676	8225	1-oleoylglycerol (18:1) levels || id:ebi-met1400-GCST90199676	TRUE	reported	MedicineITLab	0.00250813	20.6762	21.2536	2	TRUE
rs964184	C	G	C	G	-0.177523	0.00294197	0.868688	0.855208	FALSE	TRUE	FALSE	finngen_R12_M13_POLYMYALGIA	11	116778201	0.0289241	489252	0.918984	Polymyalgia rheumatica || id:finngen_R12_M13_POLYMYALGIA	Polymyalgia rheumatica	Polymyalgia rheumatica || ||	TRUE	MedicineITLab	11	116778201	0.0228868	8.72352e-15	ebi-met1400-GCST90199676	8225	1-oleoylglycerol (18:1) levels || id:ebi-met1400-GCST90199676	TRUE	reported	MedicineITLab	0.00718965	59.5486	60.1643	2	TRUE
rs1129043	C	T	C	T	-0.131118	-0.0192746	0.576689	0.58231	FALSE	FALSE	FALSE	finngen_R12_M13_POLYMYALGIA	4	88261979	0.0208699	489252	0.355715	Polymyalgia rheumatica || id:finngen_R12_M13_POLYMYALGIA	Polymyalgia rheumatica	Polymyalgia rheumatica || ||	TRUE	MedicineITLab	4	88261979	0.0157904	1.0096e-16	ebi-met1400-GCST90199677	8254	3-methyl-2-oxobutyrate levels || id:ebi-met1400-GCST90199677	TRUE	reported	MedicineITLab	0.00839375	69.8515	68.9507	2	TRUE
rs117675121	C	A	C	A	-0.227121	-0.00519518	0.0253311	0.0296593	FALSE	FALSE	FALSE	finngen_R12_M13_POLYMYALGIA	8	65921438	0.0598224	489252	0.930796	Polymyalgia rheumatica || id:finngen_R12_M13_POLYMYALGIA	Polymyalgia rheumatica	Polymyalgia rheumatica || ||	TRUE	MedicineITLab	8	65921438	0.0489585	3.5002e-06	ebi-met1400-GCST90199677	8254	3-methyl-2-oxobutyrate levels || id:ebi-met1400-GCST90199677	TRUE	reported	MedicineITLab	0.00254716	21.0728	21.5208	2	TRUE
rs12894999	A	G	A	G	-0.0982367	0.0164764	0.813368	0.792559	FALSE	FALSE	FALSE	finngen_R12_M13_POLYMYALGIA	14	102071272	0.0252519	489252	0.51409	Polymyalgia rheumatica || id:finngen_R12_M13_POLYMYALGIA	Polymyalgia rheumatica	Polymyalgia rheumatica || ||	TRUE	MedicineITLab	14	102071272	0.0197435	6.50281e-07	ebi-met1400-GCST90199677	8254	3-methyl-2-oxobutyrate levels || id:ebi-met1400-GCST90199677	TRUE	reported	MedicineITLab	0.00292989	24.2485	24.7571	2	TRUE
rs13270448	G	A	G	A	0.0763145	0.00347893	0.544031	0.627589	FALSE	FALSE	FALSE	finngen_R12_M13_POLYMYALGIA	8	49088657	0.0210605	489252	0.868797	Polymyalgia rheumatica || id:finngen_R12_M13_POLYMYALGIA	Polymyalgia rheumatica	Polymyalgia rheumatica || ||	TRUE	MedicineITLab	8	49088657	0.0154491	7.82209e-07	ebi-met1400-GCST90199677	8254	3-methyl-2-oxobutyrate levels || id:ebi-met1400-GCST90199677	TRUE	reported	MedicineITLab	0.00288937	23.9122	24.401	2	TRUE
rs141436484	G	A	G	A	0.119976	-0.03994	0.119625	0.0788022	FALSE	FALSE	FALSE	finngen_R12_M13_POLYMYALGIA	13	78081794	0.0378376	489252	0.291168	Polymyalgia rheumatica || id:finngen_R12_M13_POLYMYALGIA	Polymyalgia rheumatica	Polymyalgia rheumatica || ||	TRUE	MedicineITLab	13	78081794	0.0236236	3.8016e-07	ebi-met1400-GCST90199677	8254	3-methyl-2-oxobutyrate levels || id:ebi-met1400-GCST90199677	TRUE	reported	MedicineITLab	0.00303185	25.095	25.7927	2	TRUE
rs143866653	C	A	C	A	-0.233425	0.0511408	0.0236865	0.0461559	FALSE	FALSE	FALSE	finngen_R12_M13_POLYMYALGIA	15	39517901	0.0479674	489252	0.286353	Polymyalgia rheumatica || id:finngen_R12_M13_POLYMYALGIA	Polymyalgia rheumatica	Polymyalgia rheumatica || ||	TRUE	MedicineITLab	15	39517901	0.0502906	3.45833e-06	ebi-met1400-GCST90199677	8254	3-methyl-2-oxobutyrate levels || id:ebi-met1400-GCST90199677	TRUE	reported	MedicineITLab	0.00252008	20.8483	21.5437	2	TRUE
rs146964322	G	C	G	C	0.148688	-0.108069	0.064898	0.0827346	FALSE	TRUE	FALSE	finngen_R12_M13_POLYMYALGIA	9	131051546	0.0379488	489252	0.00440281	Polymyalgia rheumatica || id:finngen_R12_M13_POLYMYALGIA	Polymyalgia rheumatica	Polymyalgia rheumatica || ||	TRUE	MedicineITLab	9	131051546	0.0310762	1.7131e-06	ebi-met1400-GCST90199677	8254	3-methyl-2-oxobutyrate levels || id:ebi-met1400-GCST90199677	TRUE	reported	MedicineITLab	0.00268332	22.2023	22.8926	2	TRUE
rs16922127	T	G	T	G	-0.1432	0.0468434	0.0645772	0.0761337	FALSE	FALSE	FALSE	finngen_R12_M13_POLYMYALGIA	9	4823425	0.0382647	489252	0.220879	Polymyalgia rheumatica || id:finngen_R12_M13_POLYMYALGIA	Polymyalgia rheumatica	Polymyalgia rheumatica || ||	TRUE	MedicineITLab	9	4823425	0.0311068	4.15425e-06	ebi-met1400-GCST90199677	8254	3-methyl-2-oxobutyrate levels || id:ebi-met1400-GCST90199677	TRUE	reported	MedicineITLab	0.00247744	20.4946	21.1922	2	TRUE
rs6437111	T	C	T	C	-0.0730313	-0.0151185	0.623194	0.580726	FALSE	FALSE	FALSE	finngen_R12_M13_POLYMYALGIA	2	149856643	0.0208904	489252	0.469245	Polymyalgia rheumatica || id:finngen_R12_M13_POLYMYALGIA	Polymyalgia rheumatica	Polymyalgia rheumatica || ||	TRUE	MedicineITLab	2	149856643	0.0157383	3.47833e-06	ebi-met1400-GCST90199677	8254	3-methyl-2-oxobutyrate levels || id:ebi-met1400-GCST90199677	TRUE	reported	MedicineITLab	0.00250489	20.7223	21.5329	2	TRUE
rs71434672	T	A	T	A	-0.151261	0.100353	0.059628	0.101633	FALSE	TRUE	FALSE	finngen_R12_M13_POLYMYALGIA	2	189947754	0.0329074	489252	0.00229182	Polymyalgia rheumatica || id:finngen_R12_M13_POLYMYALGIA	Polymyalgia rheumatica	Polymyalgia rheumatica || ||	TRUE	MedicineITLab	2	189947754	0.0321585	2.55614e-06	ebi-met1400-GCST90199677	8254	3-methyl-2-oxobutyrate levels || id:ebi-met1400-GCST90199677	TRUE	reported	MedicineITLab	0.00256587	21.228	22.1239	2	TRUE
rs77182631	A	G	A	G	-0.175305	0.00262339	0.0446725	0.0278834	FALSE	FALSE	FALSE	finngen_R12_M13_POLYMYALGIA	21	36290919	0.0619382	489252	0.966216	Polymyalgia rheumatica || id:finngen_R12_M13_POLYMYALGIA	Polymyalgia rheumatica	Polymyalgia rheumatica || ||	TRUE	MedicineITLab	21	36290919	0.0370791	2.26898e-06	ebi-met1400-GCST90199677	8254	3-methyl-2-oxobutyrate levels || id:ebi-met1400-GCST90199677	TRUE	reported	MedicineITLab	0.00262308	21.7026	22.3527	2	TRUE
rs80195374	A	G	A	G	0.250371	-0.0120033	0.0222903	0.0246249	FALSE	FALSE	FALSE	finngen_R12_M13_POLYMYALGIA	10	10954589	0.0667314	489252	0.857251	Polymyalgia rheumatica || id:finngen_R12_M13_POLYMYALGIA	Polymyalgia rheumatica	Polymyalgia rheumatica || ||	TRUE	MedicineITLab	10	10954589	0.0520121	1.48156e-06	ebi-met1400-GCST90199677	8254	3-methyl-2-oxobutyrate levels || id:ebi-met1400-GCST90199677	TRUE	reported	MedicineITLab	0.00273227	22.6085	23.1718	2	TRUE
rs9963006	A	G	A	G	-0.0758529	-0.0400072	0.626775	0.675675	FALSE	FALSE	FALSE	finngen_R12_M13_POLYMYALGIA	18	59936651	0.0217409	489252	0.0657416	Polymyalgia rheumatica || id:finngen_R12_M13_POLYMYALGIA	Polymyalgia rheumatica	Polymyalgia rheumatica || ||	TRUE	MedicineITLab	18	59936651	0.016472	4.1253e-06	ebi-met1400-GCST90199677	8254	3-methyl-2-oxobutyrate levels || id:ebi-met1400-GCST90199677	TRUE	reported	MedicineITLab	0.00269189	22.2734	21.2057	2	TRUE
rs11691183	T	C	T	C	-0.0838852	0.0457196	0.253095	0.327047	FALSE	FALSE	FALSE	finngen_R12_M13_POLYMYALGIA	2	231569787	0.0217681	489252	0.0357026	Polymyalgia rheumatica || id:finngen_R12_M13_POLYMYALGIA	Polymyalgia rheumatica	Polymyalgia rheumatica || ||	TRUE	MedicineITLab	2	231569787	0.0178203	2.51039e-06	ebi-met1400-GCST90199678	8125	Tartronate (hydroxymalonate) levels || id:ebi-met1400-GCST90199678	TRUE	reported	MedicineITLab	0.00266042	21.6682	22.1585	2	TRUE
rs11766962	C	T	C	T	-0.0905032	0.00984123	0.225766	0.152854	FALSE	FALSE	FALSE	finngen_R12_M13_POLYMYALGIA	7	126853325	0.0285751	489252	0.730547	Polymyalgia rheumatica || id:finngen_R12_M13_POLYMYALGIA	Polymyalgia rheumatica	Polymyalgia rheumatica || ||	TRUE	MedicineITLab	7	126853325	0.0185917	1.1277e-06	ebi-met1400-GCST90199678	8125	Tartronate (hydroxymalonate) levels || id:ebi-met1400-GCST90199678	TRUE	reported	MedicineITLab	0.00286344	23.3265	23.6968	2	TRUE
rs140591764	T	C	T	C	-0.477597	-0.0458904	0.00599357	0.0181942	FALSE	FALSE	FALSE	finngen_R12_M13_POLYMYALGIA	1	58043724	0.0774169	489252	0.553335	Polymyalgia rheumatica || id:finngen_R12_M13_POLYMYALGIA	Polymyalgia rheumatica	Polymyalgia rheumatica || ||	TRUE	MedicineITLab	1	58043724	0.0988554	1.35664e-06	ebi-met1400-GCST90199678	8125	Tartronate (hydroxymalonate) levels || id:ebi-met1400-GCST90199678	TRUE	reported	MedicineITLab	0.00271787	22.1374	23.3412	2	TRUE
rs145469088	G	A	G	A	-1.63094	-0.0907506	0.000563557	0.0120485	FALSE	FALSE	FALSE	finngen_R12_M13_POLYMYALGIA	16	34025958	0.0966596	489252	0.347799	Polymyalgia rheumatica || id:finngen_R12_M13_POLYMYALGIA	Polymyalgia rheumatica	Polymyalgia rheumatica || ||	TRUE	MedicineITLab	16	34025958	0.326085	5.68616e-07	ebi-met1400-GCST90199678	8125	Tartronate (hydroxymalonate) levels || id:ebi-met1400-GCST90199678	TRUE	reported	MedicineITLab	0.00299639	24.4129	25.0158	2	TRUE
rs17688758	C	T	C	T	-0.128898	0.0264672	0.0813925	0.0601694	FALSE	FALSE	FALSE	finngen_R12_M13_POLYMYALGIA	4	71131542	0.0430224	489252	0.538426	Polymyalgia rheumatica || id:finngen_R12_M13_POLYMYALGIA	Polymyalgia rheumatica	Polymyalgia rheumatica || ||	TRUE	MedicineITLab	4	71131542	0.0278843	3.78961e-06	ebi-met1400-GCST90199678	8125	Tartronate (hydroxymalonate) levels || id:ebi-met1400-GCST90199678	TRUE	reported	MedicineITLab	0.00248449	20.2318	21.3684	2	TRUE
rs191302291	T	G	T	G	-0.303875	-0.0146498	0.015546	0.0111954	FALSE	FALSE	FALSE	finngen_R12_M13_POLYMYALGIA	15	54795883	0.0966539	489252	0.879526	Polymyalgia rheumatica || id:finngen_R12_M13_POLYMYALGIA	Polymyalgia rheumatica	Polymyalgia rheumatica || ||	TRUE	MedicineITLab	15	54795883	0.061572	8.00349e-07	ebi-met1400-GCST90199678	8125	Tartronate (hydroxymalonate) levels || id:ebi-met1400-GCST90199678	TRUE	reported	MedicineITLab	0.0028264	23.0239	24.357	2	TRUE
rs276286	A	G	A	G	-0.0849521	-0.000342103	0.740886	0.783352	FALSE	FALSE	FALSE	finngen_R12_M13_POLYMYALGIA	5	42051492	0.0248074	489252	0.988997	Polymyalgia rheumatica || id:finngen_R12_M13_POLYMYALGIA	Polymyalgia rheumatica	Polymyalgia rheumatica || ||	TRUE	MedicineITLab	5	42051492	0.0176539	1.49367e-06	ebi-met1400-GCST90199678	8125	Tartronate (hydroxymalonate) levels || id:ebi-met1400-GCST90199678	TRUE	reported	MedicineITLab	0.0027709	22.5705	23.1562	2	TRUE
rs5996848	G	A	G	A	-0.0818347	0.0239598	0.73054	0.63154	FALSE	FALSE	FALSE	finngen_R12_M13_POLYMYALGIA	22	25181963	0.0212039	489252	0.258488	Polymyalgia rheumatica || id:finngen_R12_M13_POLYMYALGIA	Polymyalgia rheumatica	Polymyalgia rheumatica || ||	TRUE	MedicineITLab	22	25181963	0.0175977	3.31436e-06	ebi-met1400-GCST90199678	8125	Tartronate (hydroxymalonate) levels || id:ebi-met1400-GCST90199678	TRUE	reported	MedicineITLab	0.00263659	21.4737	21.6254	2	TRUE
rs62381620	G	T	G	T	-0.288241	0.10112	0.0302787	0.0302709	FALSE	FALSE	FALSE	finngen_R12_M13_POLYMYALGIA	5	139350290	0.0594793	489252	0.0891148	Polymyalgia rheumatica || id:finngen_R12_M13_POLYMYALGIA	Polymyalgia rheumatica	Polymyalgia rheumatica || ||	TRUE	MedicineITLab	5	139350290	0.044521	9.52738e-11	ebi-met1400-GCST90199678	8125	Tartronate (hydroxymalonate) levels || id:ebi-met1400-GCST90199678	TRUE	reported	MedicineITLab	0.00487894	39.826	41.9162	2	TRUE
rs72801867	G	A	G	A	0.100144	0.0297304	0.149025	0.163784	FALSE	FALSE	FALSE	finngen_R12_M13_POLYMYALGIA	5	114478030	0.0276204	489252	0.281751	Polymyalgia rheumatica || id:finngen_R12_M13_POLYMYALGIA	Polymyalgia rheumatica	Polymyalgia rheumatica || ||	TRUE	MedicineITLab	5	114478030	0.021758	4.17167e-06	ebi-met1400-GCST90199678	8125	Tartronate (hydroxymalonate) levels || id:ebi-met1400-GCST90199678	TRUE	reported	MedicineITLab	0.00254364	20.7147	21.1842	2	TRUE
rs73396929	A	G	A	G	-0.125973	0.00131912	0.0935328	0.082759	FALSE	FALSE	FALSE	finngen_R12_M13_POLYMYALGIA	7	98588077	0.0371228	489252	0.971654	Polymyalgia rheumatica || id:finngen_R12_M13_POLYMYALGIA	Polymyalgia rheumatica	Polymyalgia rheumatica || ||	TRUE	MedicineITLab	7	98588077	0.0262548	1.6017e-06	ebi-met1400-GCST90199678	8125	Tartronate (hydroxymalonate) levels || id:ebi-met1400-GCST90199678	TRUE	reported	MedicineITLab	0.00269092	21.9173	23.0217	2	TRUE
rs756874	G	A	G	A	0.0744947	-0.0109299	0.366768	0.299211	FALSE	FALSE	FALSE	finngen_R12_M13_POLYMYALGIA	15	91174007	0.0222449	489252	0.623185	Polymyalgia rheumatica || id:finngen_R12_M13_POLYMYALGIA	Polymyalgia rheumatica	Polymyalgia rheumatica || ||	TRUE	MedicineITLab	15	91174007	0.0159556	3.02866e-06	ebi-met1400-GCST90199678	8125	Tartronate (hydroxymalonate) levels || id:ebi-met1400-GCST90199678	TRUE	reported	MedicineITLab	0.00257772	20.9929	21.7984	2	TRUE
rs9599028	A	T	A	T	0.0756554	0.025505	0.341971	0.335316	FALSE	TRUE	FALSE	finngen_R12_M13_POLYMYALGIA	13	65857995	0.0215697	489252	0.237028	Polymyalgia rheumatica || id:finngen_R12_M13_POLYMYALGIA	Polymyalgia rheumatica	Polymyalgia rheumatica || ||	TRUE	MedicineITLab	13	65857995	0.0162189	3.0913e-06	ebi-met1400-GCST90199678	8125	Tartronate (hydroxymalonate) levels || id:ebi-met1400-GCST90199678	TRUE	reported	MedicineITLab	0.00257599	20.9788	21.7589	2	TRUE
rs11129828	T	C	T	C	-0.089998	-0.00566848	0.282532	0.257791	FALSE	FALSE	FALSE	finngen_R12_M13_POLYMYALGIA	3	39406103	0.023297	489252	0.807763	Polymyalgia rheumatica || id:finngen_R12_M13_POLYMYALGIA	Polymyalgia rheumatica	Polymyalgia rheumatica || ||	TRUE	MedicineITLab	3	39406103	0.0193473	3.29205e-06	ebi-met1400-GCST90199679	6496	2,3-dihydroxypyridine levels || id:ebi-met1400-GCST90199679	TRUE	reported	MedicineITLab	0.00328372	21.3947	21.6384	2	TRUE
rs11167700	T	A	T	A	-0.109661	-0.0500272	0.169783	0.152366	FALSE	TRUE	FALSE	finngen_R12_M13_POLYMYALGIA	5	154783191	0.0282434	489252	0.0765121	Polymyalgia rheumatica || id:finngen_R12_M13_POLYMYALGIA	Polymyalgia rheumatica	Polymyalgia rheumatica || ||	TRUE	MedicineITLab	5	154783191	0.0234168	2.8268e-06	ebi-met1400-GCST90199679	6496	2,3-dihydroxypyridine levels || id:ebi-met1400-GCST90199679	TRUE	reported	MedicineITLab	0.00339016	22.0906	21.9305	2	TRUE
rs117746629	T	A	T	A	0.173162	-0.0337676	0.0571139	0.0585095	FALSE	TRUE	FALSE	finngen_R12_M13_POLYMYALGIA	9	25018686	0.0434617	489252	0.437188	Polymyalgia rheumatica || id:finngen_R12_M13_POLYMYALGIA	Polymyalgia rheumatica	Polymyalgia rheumatica || ||	TRUE	MedicineITLab	9	25018686	0.0376532	4.24806e-06	ebi-met1400-GCST90199679	6496	2,3-dihydroxypyridine levels || id:ebi-met1400-GCST90199679	TRUE	reported	MedicineITLab	0.00322951	21.0404	21.1496	2	TRUE
rs141568347	A	G	A	G	-0.751799	1.91163	0.00302889	0.000100417	FALSE	FALSE	FALSE	finngen_R12_M13_POLYMYALGIA	1	3516381	1.25265	489252	0.126994	Polymyalgia rheumatica || id:finngen_R12_M13_POLYMYALGIA	Polymyalgia rheumatica	Polymyalgia rheumatica || ||	TRUE	MedicineITLab	1	3516381	0.158991	2.26109e-06	ebi-met1400-GCST90199679	6496	2,3-dihydroxypyridine levels || id:ebi-met1400-GCST90199679	TRUE	reported	MedicineITLab	0.0034135	22.2432	22.3593	2	TRUE
rs149272613	T	C	T	C	-0.29112	-0.0192841	0.0216199	0.0131652	FALSE	FALSE	FALSE	finngen_R12_M13_POLYMYALGIA	4	180249379	0.0902215	489252	0.830749	Polymyalgia rheumatica || id:finngen_R12_M13_POLYMYALGIA	Polymyalgia rheumatica	Polymyalgia rheumatica || ||	TRUE	MedicineITLab	4	180249379	0.0606833	1.60757e-06	ebi-met1400-GCST90199679	6496	2,3-dihydroxypyridine levels || id:ebi-met1400-GCST90199679	TRUE	reported	MedicineITLab	0.00358538	23.3672	23.0147	2	TRUE
rs2313588	A	C	A	C	-0.121021	0.00118039	0.14737	0.18571	FALSE	FALSE	FALSE	finngen_R12_M13_POLYMYALGIA	20	62833658	0.0265988	489252	0.964603	Polymyalgia rheumatica || id:finngen_R12_M13_POLYMYALGIA	Polymyalgia rheumatica	Polymyalgia rheumatica || ||	TRUE	MedicineITLab	20	62833658	0.0257748	2.66179e-06	ebi-met1400-GCST90199679	6496	2,3-dihydroxypyridine levels || id:ebi-met1400-GCST90199679	TRUE	reported	MedicineITLab	0.00368062	23.9903	22.0461	2	TRUE
rs2472297	T	C	T	C	0.0925819	0.0278879	0.255244	0.248183	FALSE	FALSE	FALSE	finngen_R12_M13_POLYMYALGIA	15	74735539	0.0236316	489252	0.237956	Polymyalgia rheumatica || id:finngen_R12_M13_POLYMYALGIA	Polymyalgia rheumatica	Polymyalgia rheumatica || ||	TRUE	MedicineITLab	15	74735539	0.0198372	3.05496e-06	ebi-met1400-GCST90199679	6496	2,3-dihydroxypyridine levels || id:ebi-met1400-GCST90199679	TRUE	reported	MedicineITLab	0.00325876	21.2315	21.7817	2	TRUE
rs2749675	G	A	G	A	0.123184	0.0382641	0.867047	0.871862	FALSE	FALSE	FALSE	finngen_R12_M13_POLYMYALGIA	6	157374474	0.0302566	489252	0.205996	Polymyalgia rheumatica || id:finngen_R12_M13_POLYMYALGIA	Polymyalgia rheumatica	Polymyalgia rheumatica || ||	TRUE	MedicineITLab	6	157374474	0.0258144	1.82477e-06	ebi-met1400-GCST90199679	6496	2,3-dihydroxypyridine levels || id:ebi-met1400-GCST90199679	TRUE	reported	MedicineITLab	0.00349848	22.7989	22.7711	2	TRUE
rs324498	A	G	A	G	0.115581	-0.00296017	0.854157	0.835033	FALSE	FALSE	FALSE	finngen_R12_M13_POLYMYALGIA	9	9059545	0.0277045	489252	0.914909	Polymyalgia rheumatica || id:finngen_R12_M13_POLYMYALGIA	Polymyalgia rheumatica	Polymyalgia rheumatica || ||	TRUE	MedicineITLab	9	9059545	0.0253192	4.99551e-06	ebi-met1400-GCST90199679	6496	2,3-dihydroxypyridine levels || id:ebi-met1400-GCST90199679	TRUE	reported	MedicineITLab	0.00332833	21.6863	20.8388	2	TRUE
rs62095761	A	G	A	G	0.0959574	-0.0412115	0.266528	0.21548	FALSE	FALSE	FALSE	finngen_R12_M13_POLYMYALGIA	18	12894289	0.0248593	489252	0.0973599	Polymyalgia rheumatica || id:finngen_R12_M13_POLYMYALGIA	Polymyalgia rheumatica	Polymyalgia rheumatica || ||	TRUE	MedicineITLab	18	12894289	0.0199786	1.56307e-06	ebi-met1400-GCST90199679	6496	2,3-dihydroxypyridine levels || id:ebi-met1400-GCST90199679	TRUE	reported	MedicineITLab	0.00360009	23.4635	23.0689	2	TRUE
rs62337911	G	A	G	A	-0.210473	0.0590977	0.038912	0.0266171	FALSE	FALSE	FALSE	finngen_R12_M13_POLYMYALGIA	4	182887202	0.0638505	489252	0.354673	Polymyalgia rheumatica || id:finngen_R12_M13_POLYMYALGIA	Polymyalgia rheumatica	Polymyalgia rheumatica || ||	TRUE	MedicineITLab	4	182887202	0.0448249	2.66018e-06	ebi-met1400-GCST90199679	6496	2,3-dihydroxypyridine levels || id:ebi-met1400-GCST90199679	TRUE	reported	MedicineITLab	0.00331337	21.5885	22.0472	2	TRUE
rs7593862	C	T	C	T	0.0884833	-0.0256647	0.287106	0.198951	FALSE	FALSE	FALSE	finngen_R12_M13_POLYMYALGIA	2	23047125	0.0254867	489252	0.313942	Polymyalgia rheumatica || id:finngen_R12_M13_POLYMYALGIA	Polymyalgia rheumatica	Polymyalgia rheumatica || ||	TRUE	MedicineITLab	2	23047125	0.0192158	4.13035e-06	ebi-met1400-GCST90199679	6496	2,3-dihydroxypyridine levels || id:ebi-met1400-GCST90199679	TRUE	reported	MedicineITLab	0.00320494	20.8798	21.2034	2	TRUE
rs10844993	G	T	G	T	0.0848311	0.0294799	0.230317	0.189177	FALSE	FALSE	FALSE	finngen_R12_M13_POLYMYALGIA	12	9871408	0.0260927	489252	0.258554	Polymyalgia rheumatica || id:finngen_R12_M13_POLYMYALGIA	Polymyalgia rheumatica	Polymyalgia rheumatica || ||	TRUE	MedicineITLab	12	9871408	0.0180197	2.5055e-06	ebi-met1400-GCST90199680	8182	3-hydroxyoctanoate levels || id:ebi-met1400-GCST90199680	TRUE	reported	MedicineITLab	0.0025514	20.9238	22.1623	2	TRUE
rs11141654	A	G	A	G	-0.0960652	0.0103433	0.177262	0.21716	FALSE	FALSE	FALSE	finngen_R12_M13_POLYMYALGIA	9	87030986	0.0247751	489252	0.676321	Polymyalgia rheumatica || id:finngen_R12_M13_POLYMYALGIA	Polymyalgia rheumatica	Polymyalgia rheumatica || ||	TRUE	MedicineITLab	9	87030986	0.0199883	1.53924e-06	ebi-met1400-GCST90199680	8182	3-hydroxyoctanoate levels || id:ebi-met1400-GCST90199680	TRUE	reported	MedicineITLab	0.00269178	22.0782	23.0983	2	TRUE
rs12878802	C	T	C	T	-0.0800192	-0.0273231	0.426697	0.414284	FALSE	FALSE	FALSE	finngen_R12_M13_POLYMYALGIA	14	29432672	0.0208944	489252	0.190983	Polymyalgia rheumatica || id:finngen_R12_M13_POLYMYALGIA	Polymyalgia rheumatica	Polymyalgia rheumatica || ||	TRUE	MedicineITLab	14	29432672	0.0160357	6.03619e-07	ebi-met1400-GCST90199680	8182	3-hydroxyoctanoate levels || id:ebi-met1400-GCST90199680	TRUE	reported	MedicineITLab	0.00313272	25.7062	24.9008	2	TRUE
rs139897381	C	T	C	T	-0.327175	-0.129045	0.0129846	0.00434537	FALSE	FALSE	FALSE	finngen_R12_M13_POLYMYALGIA	3	190042188	0.15485	489252	0.404646	Polymyalgia rheumatica || id:finngen_R12_M13_POLYMYALGIA	Polymyalgia rheumatica	Polymyalgia rheumatica || ||	TRUE	MedicineITLab	3	190042188	0.0666494	9.15899e-07	ebi-met1400-GCST90199680	8182	3-hydroxyoctanoate levels || id:ebi-met1400-GCST90199680	TRUE	reported	MedicineITLab	0.00274374	22.5055	24.0973	2	TRUE
rs1481852	G	A	G	A	-0.0810423	0.013557	0.671158	0.654378	FALSE	FALSE	FALSE	finngen_R12_M13_POLYMYALGIA	8	71839992	0.0217755	489252	0.53356	Polymyalgia rheumatica || id:finngen_R12_M13_POLYMYALGIA	Polymyalgia rheumatica	Polymyalgia rheumatica || ||	TRUE	MedicineITLab	8	71839992	0.016792	1.39142e-06	ebi-met1400-GCST90199680	8182	3-hydroxyoctanoate levels || id:ebi-met1400-GCST90199680	TRUE	reported	MedicineITLab	0.00289912	23.7837	23.2926	2	TRUE
rs150955925	C	G	C	G	-0.310408	-0.00957609	0.0129156	0.0175166	FALSE	TRUE	FALSE	finngen_R12_M13_POLYMYALGIA	4	11555380	0.0772887	489252	0.901394	Polymyalgia rheumatica || id:finngen_R12_M13_POLYMYALGIA	Polymyalgia rheumatica	Polymyalgia rheumatica || ||	TRUE	MedicineITLab	4	11555380	0.0669674	3.56585e-06	ebi-met1400-GCST90199680	8182	3-hydroxyoctanoate levels || id:ebi-met1400-GCST90199680	TRUE	reported	MedicineITLab	0.00245677	20.1459	21.4852	2	TRUE
rs188729852	A	G	A	G	0.674078	-0.00607657	0.00269773	0.0196034	FALSE	FALSE	FALSE	finngen_R12_M13_POLYMYALGIA	5	66077437	0.0753487	489252	0.935723	Polymyalgia rheumatica || id:finngen_R12_M13_POLYMYALGIA	Polymyalgia rheumatica	Polymyalgia rheumatica || ||	TRUE	MedicineITLab	5	66077437	0.145858	3.81031e-06	ebi-met1400-GCST90199680	8182	3-hydroxyoctanoate levels || id:ebi-met1400-GCST90199680	TRUE	reported	MedicineITLab	0.00244498	20.049	21.358	2	TRUE
rs28415528	A	G	A	G	-0.119396	0.0371948	0.317791	0.270382	FALSE	FALSE	FALSE	finngen_R12_M13_POLYMYALGIA	1	151907285	0.0229131	489252	0.104526	Polymyalgia rheumatica || id:finngen_R12_M13_POLYMYALGIA	Polymyalgia rheumatica	Polymyalgia rheumatica || ||	TRUE	MedicineITLab	1	151907285	0.0162643	2.12024e-13	ebi-met1400-GCST90199680	8182	3-hydroxyoctanoate levels || id:ebi-met1400-GCST90199680	TRUE	reported	MedicineITLab	0.00618114	50.8762	53.8901	2	TRUE
rs3752651	C	T	C	T	-0.0899675	0.0466599	0.207803	0.135781	FALSE	FALSE	FALSE	finngen_R12_M13_POLYMYALGIA	7	55161850	0.0295753	489252	0.114643	Polymyalgia rheumatica || id:finngen_R12_M13_POLYMYALGIA	Polymyalgia rheumatica	Polymyalgia rheumatica || ||	TRUE	MedicineITLab	7	55161850	0.0187912	1.68672e-06	ebi-met1400-GCST90199680	8182	3-hydroxyoctanoate levels || id:ebi-met1400-GCST90199680	TRUE	reported	MedicineITLab	0.00266493	21.8574	22.9225	2	TRUE
rs380155	T	C	T	C	-0.0732844	0.0229591	0.373797	0.390268	FALSE	FALSE	FALSE	finngen_R12_M13_POLYMYALGIA	1	119656566	0.020899	489252	0.271952	Polymyalgia rheumatica || id:finngen_R12_M13_POLYMYALGIA	Polymyalgia rheumatica	Polymyalgia rheumatica || ||	TRUE	MedicineITLab	1	119656566	0.016032	4.85125e-06	ebi-met1400-GCST90199680	8182	3-hydroxyoctanoate levels || id:ebi-met1400-GCST90199680	TRUE	reported	MedicineITLab	0.00251422	20.6182	20.8953	2	TRUE
rs72668359	C	T	C	T	0.276546	-0.202716	0.0166993	0.00357724	FALSE	FALSE	FALSE	finngen_R12_M13_POLYMYALGIA	4	108907496	0.168188	489252	0.228089	Polymyalgia rheumatica || id:finngen_R12_M13_POLYMYALGIA	Polymyalgia rheumatica	Polymyalgia rheumatica || ||	TRUE	MedicineITLab	4	108907496	0.0589512	2.71731e-06	ebi-met1400-GCST90199680	8182	3-hydroxyoctanoate levels || id:ebi-met1400-GCST90199680	TRUE	reported	MedicineITLab	0.00251159	20.5966	22.0064	2	TRUE
rs9302385	C	A	C	A	-0.0890214	0.0187005	0.280432	0.294023	FALSE	FALSE	FALSE	finngen_R12_M13_POLYMYALGIA	16	20462998	0.0223595	489252	0.402955	Polymyalgia rheumatica || id:finngen_R12_M13_POLYMYALGIA	Polymyalgia rheumatica	Polymyalgia rheumatica || ||	TRUE	MedicineITLab	16	20462998	0.0167413	1.05216e-07	ebi-met1400-GCST90199680	8182	3-hydroxyoctanoate levels || id:ebi-met1400-GCST90199680	TRUE	reported	MedicineITLab	0.00319829	26.246	28.2755	2	TRUE
rs9314051	A	C	A	C	0.0804413	-0.0516238	0.697227	0.733417	FALSE	FALSE	FALSE	finngen_R12_M13_POLYMYALGIA	5	165050300	0.0230638	489252	0.0252011	Polymyalgia rheumatica || id:finngen_R12_M13_POLYMYALGIA	Polymyalgia rheumatica	Polymyalgia rheumatica || ||	TRUE	MedicineITLab	5	165050300	0.0164625	1.02727e-06	ebi-met1400-GCST90199680	8182	3-hydroxyoctanoate levels || id:ebi-met1400-GCST90199680	TRUE	reported	MedicineITLab	0.00273199	22.4089	23.8763	2	TRUE
rs9913532	T	C	T	C	-0.105503	-0.0364059	0.126959	0.141224	FALSE	FALSE	FALSE	finngen_R12_M13_POLYMYALGIA	17	74267491	0.0294242	489252	0.215984	Polymyalgia rheumatica || id:finngen_R12_M13_POLYMYALGIA	Polymyalgia rheumatica	Polymyalgia rheumatica || ||	TRUE	MedicineITLab	17	74267491	0.0228355	3.8346e-06	ebi-met1400-GCST90199680	8182	3-hydroxyoctanoate levels || id:ebi-met1400-GCST90199680	TRUE	reported	MedicineITLab	0.0024675	20.2341	21.3456	2	TRUE
rs112809733	C	T	C	T	0.124361	0.0194061	0.0976011	0.0701655	FALSE	FALSE	FALSE	finngen_R12_M13_POLYMYALGIA	2	216040672	0.0400444	489252	0.62795	Polymyalgia rheumatica || id:finngen_R12_M13_POLYMYALGIA	Polymyalgia rheumatica	Polymyalgia rheumatica || ||	TRUE	MedicineITLab	2	216040672	0.0261853	2.04159e-06	ebi-met1400-GCST90199681	8224	2-hydroxyoctanoate levels || id:ebi-met1400-GCST90199681	TRUE	reported	MedicineITLab	0.00272428	22.4602	22.5555	2	TRUE
rs11574581	G	A	G	A	0.13927	0.031298	0.0848802	0.0613078	FALSE	FALSE	FALSE	finngen_R12_M13_POLYMYALGIA	19	54667225	0.0433102	489252	0.469896	Polymyalgia rheumatica || id:finngen_R12_M13_POLYMYALGIA	Polymyalgia rheumatica	Polymyalgia rheumatica || ||	TRUE	MedicineITLab	19	54667225	0.0278489	5.70626e-07	ebi-met1400-GCST90199681	8224	2-hydroxyoctanoate levels || id:ebi-met1400-GCST90199681	TRUE	reported	MedicineITLab	0.00301321	24.8495	25.0092	2	TRUE
rs118085936	C	T	C	T	0.159419	-0.078861	0.0532585	0.0628572	FALSE	FALSE	FALSE	finngen_R12_M13_POLYMYALGIA	16	83280712	0.0427943	489252	0.0653597	Polymyalgia rheumatica || id:finngen_R12_M13_POLYMYALGIA	Polymyalgia rheumatica	Polymyalgia rheumatica || ||	TRUE	MedicineITLab	16	83280712	0.0348335	4.72581e-06	ebi-met1400-GCST90199681	8224	2-hydroxyoctanoate levels || id:ebi-met1400-GCST90199681	TRUE	reported	MedicineITLab	0.00256289	21.1263	20.9453	2	TRUE
rs12250365	A	G	A	G	0.0926098	-0.0462389	0.231692	0.259966	FALSE	FALSE	FALSE	finngen_R12_M13_POLYMYALGIA	10	89772422	0.0232595	489252	0.0468155	Polymyalgia rheumatica || id:finngen_R12_M13_POLYMYALGIA	Polymyalgia rheumatica	Polymyalgia rheumatica || ||	TRUE	MedicineITLab	10	89772422	0.0184154	4.93203e-07	ebi-met1400-GCST90199681	8224	2-hydroxyoctanoate levels || id:ebi-met1400-GCST90199681	TRUE	reported	MedicineITLab	0.00305345	25.1823	25.2902	2	TRUE
rs12562486	T	G	T	G	0.751021	-0.100245	0.00231538	0.0535978	FALSE	FALSE	FALSE	finngen_R12_M13_POLYMYALGIA	1	109896185	0.0451803	489252	0.0265009	Polymyalgia rheumatica || id:finngen_R12_M13_POLYMYALGIA	Polymyalgia rheumatica	Polymyalgia rheumatica || ||	TRUE	MedicineITLab	1	109896185	0.161694	3.40587e-06	ebi-met1400-GCST90199681	8224	2-hydroxyoctanoate levels || id:ebi-met1400-GCST90199681	TRUE	reported	MedicineITLab	0.00260585	21.4813	21.5733	2	TRUE
rs13384756	T	C	T	C	-0.222042	0.023092	0.22539	0.17807	FALSE	FALSE	FALSE	finngen_R12_M13_POLYMYALGIA	2	73644538	0.0265994	489252	0.385318	Polymyalgia rheumatica || id:finngen_R12_M13_POLYMYALGIA	Polymyalgia rheumatica	Polymyalgia rheumatica || ||	TRUE	MedicineITLab	2	73644538	0.0183336	9.21015e-34	ebi-met1400-GCST90199681	8224	2-hydroxyoctanoate levels || id:ebi-met1400-GCST90199681	TRUE	reported	MedicineITLab	0.0172154	144.025	146.681	2	TRUE
rs1479581	C	T	C	T	-0.0889207	0.0122529	0.20195	0.259688	FALSE	FALSE	FALSE	finngen_R12_M13_POLYMYALGIA	5	25646458	0.0232483	489252	0.598164	Polymyalgia rheumatica || id:finngen_R12_M13_POLYMYALGIA	Polymyalgia rheumatica	Polymyalgia rheumatica || ||	TRUE	MedicineITLab	5	25646458	0.0192855	4.01232e-06	ebi-met1400-GCST90199681	8224	2-hydroxyoctanoate levels || id:ebi-met1400-GCST90199681	TRUE	reported	MedicineITLab	0.00254865	21.0085	21.2591	2	TRUE
rs17470667	G	A	G	A	0.162122	-0.0298825	0.0512056	0.085049	FALSE	FALSE	FALSE	finngen_R12_M13_POLYMYALGIA	5	39371973	0.0365905	489252	0.414114	Polymyalgia rheumatica || id:finngen_R12_M13_POLYMYALGIA	Polymyalgia rheumatica	Polymyalgia rheumatica || ||	TRUE	MedicineITLab	5	39371973	0.0351403	3.95805e-06	ebi-met1400-GCST90199681	8224	2-hydroxyoctanoate levels || id:ebi-met1400-GCST90199681	TRUE	reported	MedicineITLab	0.0025539	21.0519	21.285	2	TRUE
rs188077378	A	G	A	G	-0.188731	0.0553188	0.0449171	0.0740414	FALSE	FALSE	FALSE	finngen_R12_M13_POLYMYALGIA	1	104217807	0.0391339	489252	0.157486	Polymyalgia rheumatica || id:finngen_R12_M13_POLYMYALGIA	Polymyalgia rheumatica	Polymyalgia rheumatica || ||	TRUE	MedicineITLab	1	104217807	0.0376106	5.22012e-07	ebi-met1400-GCST90199681	8224	2-hydroxyoctanoate levels || id:ebi-met1400-GCST90199681	TRUE	reported	MedicineITLab	0.00305611	25.2044	25.1806	2	TRUE
rs35254234	A	G	A	G	0.321188	0.114131	0.0127548	0.00900038	FALSE	FALSE	FALSE	finngen_R12_M13_POLYMYALGIA	3	18702604	0.10555	489252	0.279566	Polymyalgia rheumatica || id:finngen_R12_M13_POLYMYALGIA	Polymyalgia rheumatica	Polymyalgia rheumatica || ||	TRUE	MedicineITLab	3	18702604	0.0693423	3.62288e-06	ebi-met1400-GCST90199681	8224	2-hydroxyoctanoate levels || id:ebi-met1400-GCST90199681	TRUE	reported	MedicineITLab	0.00259805	21.4168	21.4547	2	TRUE
rs7029211	T	C	T	C	-0.27916	-0.197065	0.983056	0.995565	FALSE	FALSE	FALSE	finngen_R12_M13_POLYMYALGIA	9	73862954	0.152116	489252	0.195152	Polymyalgia rheumatica || id:finngen_R12_M13_POLYMYALGIA	Polymyalgia rheumatica	Polymyalgia rheumatica || ||	TRUE	MedicineITLab	9	73862954	0.0605491	4.01752e-06	ebi-met1400-GCST90199681	8224	2-hydroxyoctanoate levels || id:ebi-met1400-GCST90199681	TRUE	reported	MedicineITLab	0.00259615	21.4011	21.2565	2	TRUE
rs72622236	C	A	C	A	-0.0740584	0.0322553	0.385805	0.409955	FALSE	FALSE	FALSE	finngen_R12_M13_POLYMYALGIA	16	49627427	0.0207466	489252	0.120011	Polymyalgia rheumatica || id:finngen_R12_M13_POLYMYALGIA	Polymyalgia rheumatica	Polymyalgia rheumatica || ||	TRUE	MedicineITLab	16	49627427	0.0160837	4.13367e-06	ebi-met1400-GCST90199681	8224	2-hydroxyoctanoate levels || id:ebi-met1400-GCST90199681	TRUE	reported	MedicineITLab	0.00259928	21.427	21.202	2	TRUE
rs74637339	A	T	A	T	0.218791	0.0547706	0.0521596	0.0854536	FALSE	TRUE	FALSE	finngen_R12_M13_POLYMYALGIA	3	15586533	0.0367118	489252	0.135723	Polymyalgia rheumatica || id:finngen_R12_M13_POLYMYALGIA	Polymyalgia rheumatica	Polymyalgia rheumatica || ||	TRUE	MedicineITLab	3	15586533	0.0348214	3.31624e-10	ebi-met1400-GCST90199681	8224	2-hydroxyoctanoate levels || id:ebi-met1400-GCST90199681	TRUE	reported	MedicineITLab	0.00473324	39.1018	39.479	2	TRUE
rs76619244	C	G	C	G	0.297392	0.203162	0.0156997	0.00674317	FALSE	TRUE	FALSE	finngen_R12_M13_POLYMYALGIA	11	99815568	0.127147	489252	0.110076	Polymyalgia rheumatica || id:finngen_R12_M13_POLYMYALGIA	Polymyalgia rheumatica	Polymyalgia rheumatica || ||	TRUE	MedicineITLab	11	99815568	0.0628958	2.26377e-06	ebi-met1400-GCST90199681	8224	2-hydroxyoctanoate levels || id:ebi-met1400-GCST90199681	TRUE	reported	MedicineITLab	0.00273343	22.5358	22.3571	2	TRUE
rs77585588	A	G	A	G	0.452071	0.0676717	0.00748539	0.00680389	FALSE	FALSE	FALSE	finngen_R12_M13_POLYMYALGIA	11	45063972	0.122927	489252	0.581973	Polymyalgia rheumatica || id:finngen_R12_M13_POLYMYALGIA	Polymyalgia rheumatica	Polymyalgia rheumatica || ||	TRUE	MedicineITLab	11	45063972	0.0895868	4.50745e-07	ebi-met1400-GCST90199681	8224	2-hydroxyoctanoate levels || id:ebi-met1400-GCST90199681	TRUE	reported	MedicineITLab	0.00303665	25.0434	25.4639	2	TRUE
rs117283049	G	T	G	T	-0.187452	0.012933	0.0356159	0.0559061	FALSE	FALSE	FALSE	finngen_R12_M13_POLYMYALGIA	11	7669396	0.0444561	489252	0.771115	Polymyalgia rheumatica || id:finngen_R12_M13_POLYMYALGIA	Polymyalgia rheumatica	Polymyalgia rheumatica || ||	TRUE	MedicineITLab	11	7669396	0.0408701	4.50664e-06	ebi-met1400-GCST90199682	7998	Homocitrulline levels || id:ebi-met1400-GCST90199682	TRUE	reported	MedicineITLab	0.00241382	19.3476	21.0363	2	TRUE
rs12490555	T	C	T	C	0.0844343	0.0010232	0.233488	0.25261	FALSE	FALSE	FALSE	finngen_R12_M13_POLYMYALGIA	3	53194820	0.0234022	489252	0.965126	Polymyalgia rheumatica || id:finngen_R12_M13_POLYMYALGIA	Polymyalgia rheumatica	Polymyalgia rheumatica || ||	TRUE	MedicineITLab	3	53194820	0.0180873	3.03917e-06	ebi-met1400-GCST90199682	7998	Homocitrulline levels || id:ebi-met1400-GCST90199682	TRUE	reported	MedicineITLab	0.00255183	20.4566	21.7917	2	TRUE
rs138767120	G	C	G	C	-0.208734	0.0280238	0.0298171	0.0263936	FALSE	TRUE	FALSE	finngen_R12_M13_POLYMYALGIA	16	87449270	0.0639733	489252	0.661346	Polymyalgia rheumatica || id:finngen_R12_M13_POLYMYALGIA	Polymyalgia rheumatica	Polymyalgia rheumatica || ||	TRUE	MedicineITLab	16	87449270	0.0445316	2.76799e-06	ebi-met1400-GCST90199682	7998	Homocitrulline levels || id:ebi-met1400-GCST90199682	TRUE	reported	MedicineITLab	0.00252078	20.2071	21.971	2	TRUE
rs148170430	C	T	C	T	0.482554	-0.0468113	0.00661459	0.016692	FALSE	FALSE	FALSE	finngen_R12_M13_POLYMYALGIA	6	159148535	0.0789438	489252	0.553201	Polymyalgia rheumatica || id:finngen_R12_M13_POLYMYALGIA	Polymyalgia rheumatica	Polymyalgia rheumatica || ||	TRUE	MedicineITLab	6	159148535	0.0941732	2.98948e-07	ebi-met1400-GCST90199682	7998	Homocitrulline levels || id:ebi-met1400-GCST90199682	TRUE	reported	MedicineITLab	0.00306015	24.5441	26.2565	2	TRUE
rs148874160	A	G	A	G	0.253526	-0.0492676	0.0209967	0.0129164	FALSE	FALSE	FALSE	finngen_R12_M13_POLYMYALGIA	6	23183054	0.0893471	489252	0.581348	Polymyalgia rheumatica || id:finngen_R12_M13_POLYMYALGIA	Polymyalgia rheumatica	Polymyalgia rheumatica || ||	TRUE	MedicineITLab	6	23183054	0.0529352	1.67306e-06	ebi-met1400-GCST90199682	7998	Homocitrulline levels || id:ebi-met1400-GCST90199682	TRUE	reported	MedicineITLab	0.00264247	21.1852	22.938	2	TRUE
rs149152049	A	C	A	C	-0.281055	-0.0381885	0.0157189	0.0114227	FALSE	FALSE	FALSE	finngen_R12_M13_POLYMYALGIA	1	211797411	0.0933872	489252	0.682593	Polymyalgia rheumatica || id:finngen_R12_M13_POLYMYALGIA	Polymyalgia rheumatica	Polymyalgia rheumatica || ||	TRUE	MedicineITLab	1	211797411	0.0612479	4.45782e-06	ebi-met1400-GCST90199682	7998	Homocitrulline levels || id:ebi-met1400-GCST90199682	TRUE	reported	MedicineITLab	0.0024443	19.5925	21.0572	2	TRUE
rs17011873	C	T	C	T	-0.0849946	-0.00754621	0.21935	0.14858	FALSE	FALSE	FALSE	finngen_R12_M13_POLYMYALGIA	2	124688613	0.0288106	489252	0.79338	Polymyalgia rheumatica || id:finngen_R12_M13_POLYMYALGIA	Polymyalgia rheumatica	Polymyalgia rheumatica || ||	TRUE	MedicineITLab	2	124688613	0.0183847	3.78013e-06	ebi-met1400-GCST90199682	7998	Homocitrulline levels || id:ebi-met1400-GCST90199682	TRUE	reported	MedicineITLab	0.00247404	19.8315	21.3732	2	TRUE
rs200399858	T	C	T	C	-0.120814	0.0250115	0.507921	0.527711	FALSE	FALSE	FALSE	finngen_R12_M13_POLYMYALGIA	19	32851497	0.0203692	489252	0.219482	Polymyalgia rheumatica || id:finngen_R12_M13_POLYMYALGIA	Polymyalgia rheumatica	Polymyalgia rheumatica || ||	TRUE	MedicineITLab	19	32851497	0.0151785	1.72668e-15	ebi-met1400-GCST90199682	7998	Homocitrulline levels || id:ebi-met1400-GCST90199682	TRUE	reported	MedicineITLab	0.00729618	58.769	63.3544	2	TRUE
rs2727548	A	G	A	G	-0.0708743	0.0072156	0.506254	0.428155	FALSE	FALSE	FALSE	finngen_R12_M13_POLYMYALGIA	7	151726259	0.0206606	489252	0.726906	Polymyalgia rheumatica || id:finngen_R12_M13_POLYMYALGIA	Polymyalgia rheumatica	Polymyalgia rheumatica || ||	TRUE	MedicineITLab	7	151726259	0.0154929	4.77032e-06	ebi-met1400-GCST90199682	7998	Homocitrulline levels || id:ebi-met1400-GCST90199682	TRUE	reported	MedicineITLab	0.00251119	20.13	20.9272	2	TRUE
rs3211568	A	G	A	G	0.08928	0.0366049	0.192497	0.095938	FALSE	FALSE	FALSE	finngen_R12_M13_POLYMYALGIA	16	89563372	0.0343325	489252	0.286339	Polymyalgia rheumatica || id:finngen_R12_M13_POLYMYALGIA	Polymyalgia rheumatica	Polymyalgia rheumatica || ||	TRUE	MedicineITLab	16	89563372	0.0193344	3.88059e-06	ebi-met1400-GCST90199682	7998	Homocitrulline levels || id:ebi-met1400-GCST90199682	TRUE	reported	MedicineITLab	0.00247803	19.8635	21.3229	2	TRUE
rs4390625	G	A	G	A	-0.0943027	0.00769888	0.740662	0.822027	FALSE	FALSE	FALSE	finngen_R12_M13_POLYMYALGIA	17	39464094	0.0265537	489252	0.771864	Polymyalgia rheumatica || id:finngen_R12_M13_POLYMYALGIA	Polymyalgia rheumatica	Polymyalgia rheumatica || ||	TRUE	MedicineITLab	17	39464094	0.0172638	4.69609e-08	ebi-met1400-GCST90199682	7998	Homocitrulline levels || id:ebi-met1400-GCST90199682	TRUE	reported	MedicineITLab	0.00341637	27.4109	29.8384	2	TRUE
rs6736866	G	C	G	C	-0.0830696	0.0278459	0.230629	0.207973	FALSE	TRUE	FALSE	finngen_R12_M13_POLYMYALGIA	2	73434858	0.0250501	489252	0.266306	Polymyalgia rheumatica || id:finngen_R12_M13_POLYMYALGIA	Polymyalgia rheumatica	Polymyalgia rheumatica || ||	TRUE	MedicineITLab	2	73434858	0.017955	3.71801e-06	ebi-met1400-GCST90199682	7998	Homocitrulline levels || id:ebi-met1400-GCST90199682	TRUE	reported	MedicineITLab	0.00244886	19.6292	21.4049	2	TRUE
rs74251908	T	C	T	C	0.197529	-0.0189749	0.034294	0.0260518	FALSE	FALSE	FALSE	finngen_R12_M13_POLYMYALGIA	17	430928	0.0634798	489252	0.765008	Polymyalgia rheumatica || id:finngen_R12_M13_POLYMYALGIA	Polymyalgia rheumatica	Polymyalgia rheumatica || ||	TRUE	MedicineITLab	17	430928	0.0418217	2.32261e-06	ebi-met1400-GCST90199682	7998	Homocitrulline levels || id:ebi-met1400-GCST90199682	TRUE	reported	MedicineITLab	0.00258437	20.7182	22.3079	2	TRUE
rs75459253	A	G	A	G	0.224504	0.061549	0.028192	0.0357078	FALSE	FALSE	FALSE	finngen_R12_M13_POLYMYALGIA	18	11989017	0.0545256	489252	0.258979	Polymyalgia rheumatica || id:finngen_R12_M13_POLYMYALGIA	Polymyalgia rheumatica	Polymyalgia rheumatica || ||	TRUE	MedicineITLab	18	11989017	0.0458815	9.92442e-07	ebi-met1400-GCST90199682	7998	Homocitrulline levels || id:ebi-met1400-GCST90199682	TRUE	reported	MedicineITLab	0.00276175	22.1441	23.9427	2	TRUE
rs8025295	G	C	G	C	0.0862129	-0.0173053	0.775299	0.773897	FALSE	TRUE	FALSE	finngen_R12_M13_POLYMYALGIA	15	93464119	0.0244456	489252	0.479001	Polymyalgia rheumatica || id:finngen_R12_M13_POLYMYALGIA	Polymyalgia rheumatica	Polymyalgia rheumatica || ||	TRUE	MedicineITLab	15	93464119	0.0184313	2.90351e-06	ebi-met1400-GCST90199682	7998	Homocitrulline levels || id:ebi-met1400-GCST90199682	TRUE	reported	MedicineITLab	0.0025897	20.761	21.8793	2	TRUE
rs8101881	T	C	T	C	0.254197	-0.027268	0.606808	0.677573	FALSE	FALSE	FALSE	finngen_R12_M13_POLYMYALGIA	19	32873722	0.02179	489252	0.21079	Polymyalgia rheumatica || id:finngen_R12_M13_POLYMYALGIA	Polymyalgia rheumatica	Polymyalgia rheumatica || ||	TRUE	MedicineITLab	19	32873722	0.0152966	5.17004e-62	ebi-met1400-GCST90199682	7998	Homocitrulline levels || id:ebi-met1400-GCST90199682	TRUE	reported	MedicineITLab	0.0308338	254.391	276.154	2	TRUE
rs10999904	A	G	A	G	-0.134401	0.0118582	0.0982241	0.106956	FALSE	FALSE	FALSE	finngen_R12_M13_POLYMYALGIA	10	71591392	0.0332867	489252	0.721657	Polymyalgia rheumatica || id:finngen_R12_M13_POLYMYALGIA	Polymyalgia rheumatica	Polymyalgia rheumatica || ||	TRUE	MedicineITLab	10	71591392	0.0257002	1.69892e-07	ebi-met1400-GCST90199683	8208	Indoleacetate levels || id:ebi-met1400-GCST90199683	TRUE	reported	MedicineITLab	0.00320001	26.3436	27.3484	2	TRUE
rs11518601	T	C	T	C	-0.111869	-0.0080755	0.118732	0.162507	FALSE	FALSE	FALSE	finngen_R12_M13_POLYMYALGIA	11	55238964	0.0279267	489252	0.772453	Polymyalgia rheumatica || id:finngen_R12_M13_POLYMYALGIA	Polymyalgia rheumatica	Polymyalgia rheumatica || ||	TRUE	MedicineITLab	11	55238964	0.0240488	3.29131e-06	ebi-met1400-GCST90199683	8208	Indoleacetate levels || id:ebi-met1400-GCST90199683	TRUE	reported	MedicineITLab	0.00261894	21.5474	21.6388	2	TRUE
rs11575549	T	C	T	C	-0.37948	0.0165195	0.0179246	0.00959277	FALSE	FALSE	FALSE	finngen_R12_M13_POLYMYALGIA	7	50462479	0.101981	489252	0.871317	Polymyalgia rheumatica || id:finngen_R12_M13_POLYMYALGIA	Polymyalgia rheumatica	Polymyalgia rheumatica || ||	TRUE	MedicineITLab	7	50462479	0.056925	2.62308e-11	ebi-met1400-GCST90199683	8208	Indoleacetate levels || id:ebi-met1400-GCST90199683	TRUE	reported	MedicineITLab	0.00506993	41.8159	44.4398	2	TRUE
rs11889711	T	C	T	C	-0.0719998	-0.00537043	0.620089	0.634949	FALSE	FALSE	FALSE	finngen_R12_M13_POLYMYALGIA	2	17935969	0.0210997	489252	0.799089	Polymyalgia rheumatica || id:finngen_R12_M13_POLYMYALGIA	Polymyalgia rheumatica	Polymyalgia rheumatica || ||	TRUE	MedicineITLab	2	17935969	0.0157071	4.56382e-06	ebi-met1400-GCST90199683	8208	Indoleacetate levels || id:ebi-met1400-GCST90199683	TRUE	reported	MedicineITLab	0.00244247	20.0919	21.0122	2	TRUE
rs138960177	T	C	T	C	0.204895	0.0179496	0.0350566	0.0376308	FALSE	FALSE	FALSE	finngen_R12_M13_POLYMYALGIA	4	189747117	0.0578121	489252	0.756195	Polymyalgia rheumatica || id:finngen_R12_M13_POLYMYALGIA	Polymyalgia rheumatica	Polymyalgia rheumatica || ||	TRUE	MedicineITLab	4	189747117	0.0426063	1.51653e-06	ebi-met1400-GCST90199683	8208	Indoleacetate levels || id:ebi-met1400-GCST90199683	TRUE	reported	MedicineITLab	0.0028403	23.3739	23.1268	2	TRUE
rs146089696	C	A	C	A	-0.227745	0.0221792	0.0258431	0.00958763	FALSE	FALSE	FALSE	finngen_R12_M13_POLYMYALGIA	2	240648988	0.105403	489252	0.833338	Polymyalgia rheumatica || id:finngen_R12_M13_POLYMYALGIA	Polymyalgia rheumatica	Polymyalgia rheumatica || ||	TRUE	MedicineITLab	2	240648988	0.048348	2.47072e-06	ebi-met1400-GCST90199683	8208	Indoleacetate levels || id:ebi-met1400-GCST90199683	TRUE	reported	MedicineITLab	0.00261157	21.4866	22.1892	2	TRUE
rs1479	G	T	G	T	0.0905519	0.00685147	0.197771	0.24971	FALSE	FALSE	FALSE	finngen_R12_M13_POLYMYALGIA	2	113217527	0.0236174	489252	0.771738	Polymyalgia rheumatica || id:finngen_R12_M13_POLYMYALGIA	Polymyalgia rheumatica	Polymyalgia rheumatica || ||	TRUE	MedicineITLab	2	113217527	0.0192077	2.42479e-06	ebi-met1400-GCST90199683	8208	Indoleacetate levels || id:ebi-met1400-GCST90199683	TRUE	reported	MedicineITLab	0.00260187	21.4067	22.2251	2	TRUE
rs184875464	T	C	T	C	0.525364	0.0744221	0.00561386	0.00109807	FALSE	FALSE	FALSE	finngen_R12_M13_POLYMYALGIA	16	70288328	0.317034	489252	0.814407	Polymyalgia rheumatica || id:finngen_R12_M13_POLYMYALGIA	Polymyalgia rheumatica	Polymyalgia rheumatica || ||	TRUE	MedicineITLab	16	70288328	0.102005	2.59993e-07	ebi-met1400-GCST90199683	8208	Indoleacetate levels || id:ebi-met1400-GCST90199683	TRUE	reported	MedicineITLab	0.00308154	25.3652	26.5264	2	TRUE
rs35291122	A	G	A	G	-0.220159	0.0254647	0.0289393	0.0334198	FALSE	FALSE	FALSE	finngen_R12_M13_POLYMYALGIA	14	44601011	0.0556915	489252	0.647494	Polymyalgia rheumatica || id:finngen_R12_M13_POLYMYALGIA	Polymyalgia rheumatica	Polymyalgia rheumatica || ||	TRUE	MedicineITLab	14	44601011	0.0457359	1.48155e-06	ebi-met1400-GCST90199683	8208	Indoleacetate levels || id:ebi-met1400-GCST90199683	TRUE	reported	MedicineITLab	0.00272419	22.4158	23.1717	2	TRUE
rs41280729	G	A	G	A	-0.148381	-0.0626987	0.0591969	0.0523174	FALSE	FALSE	FALSE	finngen_R12_M13_POLYMYALGIA	9	5571105	0.0457689	489252	0.170719	Polymyalgia rheumatica || id:finngen_R12_M13_POLYMYALGIA	Polymyalgia rheumatica	Polymyalgia rheumatica || ||	TRUE	MedicineITLab	9	5571105	0.0323839	4.6066e-06	ebi-met1400-GCST90199683	8208	Indoleacetate levels || id:ebi-met1400-GCST90199683	TRUE	reported	MedicineITLab	0.00245236	20.1735	20.9941	2	TRUE
rs4584428	T	G	T	G	0.109808	0.0310137	0.11603	0.155429	FALSE	FALSE	FALSE	finngen_R12_M13_POLYMYALGIA	1	234491997	0.0282991	489252	0.273112	Polymyalgia rheumatica || id:finngen_R12_M13_POLYMYALGIA	Polymyalgia rheumatica	Polymyalgia rheumatica || ||	TRUE	MedicineITLab	1	234491997	0.0239353	4.48109e-06	ebi-met1400-GCST90199683	8208	Indoleacetate levels || id:ebi-met1400-GCST90199683	TRUE	reported	MedicineITLab	0.00247347	20.3476	21.047	2	TRUE
rs72551330	C	T	C	T	0.303539	-0.0540437	0.0147633	0.0156095	FALSE	FALSE	FALSE	finngen_R12_M13_POLYMYALGIA	2	233672032	0.082442	489252	0.512123	Polymyalgia rheumatica || id:finngen_R12_M13_POLYMYALGIA	Polymyalgia rheumatica	Polymyalgia rheumatica || ||	TRUE	MedicineITLab	2	233672032	0.0629629	1.42903e-06	ebi-met1400-GCST90199683	8208	Indoleacetate levels || id:ebi-met1400-GCST90199683	TRUE	reported	MedicineITLab	0.0026803	22.0536	23.2413	2	TRUE
rs72663013	T	G	T	G	-0.282142	-0.130537	0.0196341	0.00926685	FALSE	FALSE	FALSE	finngen_R12_M13_POLYMYALGIA	8	56843191	0.106554	489252	0.220545	Polymyalgia rheumatica || id:finngen_R12_M13_POLYMYALGIA	Polymyalgia rheumatica	Polymyalgia rheumatica || ||	TRUE	MedicineITLab	8	56843191	0.0546119	2.38756e-07	ebi-met1400-GCST90199683	8208	Indoleacetate levels || id:ebi-met1400-GCST90199683	TRUE	reported	MedicineITLab	0.00306454	25.2249	26.6908	2	TRUE
rs73152633	T	C	T	C	0.179659	0.00436314	0.0404457	0.0759123	FALSE	FALSE	FALSE	finngen_R12_M13_POLYMYALGIA	3	149475443	0.0384748	489252	0.909712	Polymyalgia rheumatica || id:finngen_R12_M13_POLYMYALGIA	Polymyalgia rheumatica	Polymyalgia rheumatica || ||	TRUE	MedicineITLab	3	149475443	0.0383524	2.80725e-06	ebi-met1400-GCST90199683	8208	Indoleacetate levels || id:ebi-met1400-GCST90199683	TRUE	reported	MedicineITLab	0.00250536	20.6106	21.9439	2	TRUE
rs76522692	G	A	G	A	-0.220452	0.023538	0.0266439	0.0745144	FALSE	FALSE	FALSE	finngen_R12_M13_POLYMYALGIA	10	117400423	0.0394065	489252	0.550298	Polymyalgia rheumatica || id:finngen_R12_M13_POLYMYALGIA	Polymyalgia rheumatica	Polymyalgia rheumatica || ||	TRUE	MedicineITLab	10	117400423	0.0473306	3.19771e-06	ebi-met1400-GCST90199683	8208	Indoleacetate levels || id:ebi-met1400-GCST90199683	TRUE	reported	MedicineITLab	0.00252074	20.7374	21.6942	2	TRUE
rs77535679	A	G	A	G	0.272146	0.0440982	0.021052	0.00584557	FALSE	FALSE	FALSE	finngen_R12_M13_POLYMYALGIA	3	46593678	0.129629	489252	0.733716	Polymyalgia rheumatica || id:finngen_R12_M13_POLYMYALGIA	Polymyalgia rheumatica	Polymyalgia rheumatica || ||	TRUE	MedicineITLab	3	46593678	0.0527254	2.4488e-07	ebi-met1400-GCST90199683	8208	Indoleacetate levels || id:ebi-met1400-GCST90199683	TRUE	reported	MedicineITLab	0.00305272	25.1273	26.6418	2	TRUE
rs78906653	T	C	T	C	-0.144801	-0.0220977	0.0749114	0.0630593	FALSE	FALSE	FALSE	finngen_R12_M13_POLYMYALGIA	7	50427357	0.0415528	489252	0.594866	Polymyalgia rheumatica || id:finngen_R12_M13_POLYMYALGIA	Polymyalgia rheumatica	Polymyalgia rheumatica || ||	TRUE	MedicineITLab	7	50427357	0.0290437	6.17592e-07	ebi-met1400-GCST90199683	8208	Indoleacetate levels || id:ebi-met1400-GCST90199683	TRUE	reported	MedicineITLab	0.00290606	23.9166	24.8565	2	TRUE
rs79441299	T	C	T	C	0.29338	-0.00178658	0.014453	0.0531373	FALSE	FALSE	FALSE	finngen_R12_M13_POLYMYALGIA	17	12355766	0.0460077	489252	0.969024	Polymyalgia rheumatica || id:finngen_R12_M13_POLYMYALGIA	Polymyalgia rheumatica	Polymyalgia rheumatica || ||	TRUE	MedicineITLab	17	12355766	0.0638741	4.36696e-06	ebi-met1400-GCST90199683	8208	Indoleacetate levels || id:ebi-met1400-GCST90199683	TRUE	reported	MedicineITLab	0.00245203	20.1708	21.0965	2	TRUE
rs8061485	C	T	C	T	-0.0845625	0.0190739	0.279379	0.293353	FALSE	FALSE	FALSE	finngen_R12_M13_POLYMYALGIA	16	20463360	0.0223787	489252	0.394034	Polymyalgia rheumatica || id:finngen_R12_M13_POLYMYALGIA	Polymyalgia rheumatica	Polymyalgia rheumatica || ||	TRUE	MedicineITLab	16	20463360	0.0169225	5.82136e-07	ebi-met1400-GCST90199683	8208	Indoleacetate levels || id:ebi-met1400-GCST90199683	TRUE	reported	MedicineITLab	0.0028793	23.6957	24.9705	2	TRUE
rs9866361	A	G	A	G	0.0952028	-0.000636521	0.164093	0.15763	FALSE	FALSE	FALSE	finngen_R12_M13_POLYMYALGIA	3	179190061	0.0278915	489252	0.981793	Polymyalgia rheumatica || id:finngen_R12_M13_POLYMYALGIA	Polymyalgia rheumatica	Polymyalgia rheumatica || ||	TRUE	MedicineITLab	3	179190061	0.0206127	3.86264e-06	ebi-met1400-GCST90199683	8208	Indoleacetate levels || id:ebi-met1400-GCST90199683	TRUE	reported	MedicineITLab	0.00248644	20.4546	21.3319	2	TRUE
rs10072491	T	C	T	C	-0.17568	-0.0327683	0.0420795	0.0410595	FALSE	FALSE	FALSE	finngen_R12_M13_POLYMYALGIA	5	4715384	0.0505203	489252	0.516586	Polymyalgia rheumatica || id:finngen_R12_M13_POLYMYALGIA	Polymyalgia rheumatica	Polymyalgia rheumatica || ||	TRUE	MedicineITLab	5	4715384	0.038446	4.88843e-06	ebi-met1400-GCST90199684	8212	1-linoleoylglycerol (18:2) levels || id:ebi-met1400-GCST90199684	TRUE	reported	MedicineITLab	0.00248814	20.4786	20.8806	2	TRUE
rs114473062	T	C	T	C	0.226158	-0.0645737	0.025608	0.00789529	FALSE	FALSE	FALSE	finngen_R12_M13_POLYMYALGIA	4	32419463	0.113156	489252	0.568228	Polymyalgia rheumatica || id:finngen_R12_M13_POLYMYALGIA	Polymyalgia rheumatica	Polymyalgia rheumatica || ||	TRUE	MedicineITLab	4	32419463	0.049117	4.135e-06	ebi-met1400-GCST90199684	8212	1-linoleoylglycerol (18:2) levels || id:ebi-met1400-GCST90199684	TRUE	reported	MedicineITLab	0.00255249	21.0095	21.2012	2	TRUE
rs17410962	A	G	A	G	-0.11411	0.0629046	0.120383	0.0942862	FALSE	FALSE	FALSE	finngen_R12_M13_POLYMYALGIA	8	19990569	0.0346813	489252	0.0697108	Polymyalgia rheumatica || id:finngen_R12_M13_POLYMYALGIA	Polymyalgia rheumatica	Polymyalgia rheumatica || ||	TRUE	MedicineITLab	8	19990569	0.0235805	1.30378e-06	ebi-met1400-GCST90199684	8212	1-linoleoylglycerol (18:2) levels || id:ebi-met1400-GCST90199684	TRUE	reported	MedicineITLab	0.00275763	22.7028	23.4175	2	TRUE
rs62385039	G	A	G	A	-0.258001	-0.118842	0.0201079	0.0132382	FALSE	FALSE	FALSE	finngen_R12_M13_POLYMYALGIA	6	895419	0.0914446	489252	0.193735	Polymyalgia rheumatica || id:finngen_R12_M13_POLYMYALGIA	Polymyalgia rheumatica	Polymyalgia rheumatica || ||	TRUE	MedicineITLab	6	895419	0.0552286	2.98985e-06	ebi-met1400-GCST90199684	8212	1-linoleoylglycerol (18:2) levels || id:ebi-met1400-GCST90199684	TRUE	reported	MedicineITLab	0.00262312	21.5924	21.823	2	TRUE
rs75445316	T	C	T	C	0.241198	-0.0233665	0.024875	0.0157683	FALSE	FALSE	FALSE	finngen_R12_M13_POLYMYALGIA	2	114276169	0.0826812	489252	0.777476	Polymyalgia rheumatica || id:finngen_R12_M13_POLYMYALGIA	Polymyalgia rheumatica	Polymyalgia rheumatica || ||	TRUE	MedicineITLab	2	114276169	0.049473	1.0862e-06	ebi-met1400-GCST90199684	8212	1-linoleoylglycerol (18:2) levels || id:ebi-met1400-GCST90199684	TRUE	reported	MedicineITLab	0.00282228	23.2365	23.769	2	TRUE
rs77982886	G	A	G	A	0.316857	0.0849505	0.0152346	0.00502655	FALSE	FALSE	FALSE	finngen_R12_M13_POLYMYALGIA	4	64106675	0.139749	489252	0.543267	Polymyalgia rheumatica || id:finngen_R12_M13_POLYMYALGIA	Polymyalgia rheumatica	Polymyalgia rheumatica || ||	TRUE	MedicineITLab	4	64106675	0.0635267	6.10775e-07	ebi-met1400-GCST90199684	8212	1-linoleoylglycerol (18:2) levels || id:ebi-met1400-GCST90199684	TRUE	reported	MedicineITLab	0.00301245	24.807	24.8779	2	TRUE
rs964184	C	G	C	G	-0.116525	0.00294197	0.868723	0.855208	FALSE	TRUE	FALSE	finngen_R12_M13_POLYMYALGIA	11	116778201	0.0289241	489252	0.918984	Polymyalgia rheumatica || id:finngen_R12_M13_POLYMYALGIA	Polymyalgia rheumatica	Polymyalgia rheumatica || ||	TRUE	MedicineITLab	11	116778201	0.0229017	3.6178e-07	ebi-met1400-GCST90199684	8212	1-linoleoylglycerol (18:2) levels || id:ebi-met1400-GCST90199684	TRUE	reported	MedicineITLab	0.00309698	25.5052	25.8883	2	TRUE
rs111764634	A	C	A	C	0.160187	-0.084029	0.0711024	0.0375417	FALSE	FALSE	FALSE	finngen_R12_M13_POLYMYALGIA	12	26030131	0.0541325	489252	0.120594	Polymyalgia rheumatica || id:finngen_R12_M13_POLYMYALGIA	Polymyalgia rheumatica	Polymyalgia rheumatica || ||	TRUE	MedicineITLab	12	26030131	0.03428	2.96979e-06	ebi-met1400-GCST90199685	6378	2-linoleoylglycerol (18:2) levels || id:ebi-met1400-GCST90199685	TRUE	reported	MedicineITLab	0.00338951	21.685	21.836	2	TRUE
rs11552067	A	G	A	G	0.0845951	-0.0101213	0.587463	0.534448	FALSE	FALSE	FALSE	finngen_R12_M13_POLYMYALGIA	21	44330365	0.0205009	489252	0.62152	Polymyalgia rheumatica || id:finngen_R12_M13_POLYMYALGIA	Polymyalgia rheumatica	Polymyalgia rheumatica || ||	TRUE	MedicineITLab	21	44330365	0.0181892	3.30593e-06	ebi-met1400-GCST90199685	6378	2-linoleoylglycerol (18:2) levels || id:ebi-met1400-GCST90199685	TRUE	reported	MedicineITLab	0.00346868	22.1933	21.6303	2	TRUE
rs12498693	A	C	A	C	-0.140175	-0.00446759	0.0908947	0.0923563	FALSE	FALSE	FALSE	finngen_R12_M13_POLYMYALGIA	4	21558733	0.0351808	489252	0.898949	Polymyalgia rheumatica || id:finngen_R12_M13_POLYMYALGIA	Polymyalgia rheumatica	Polymyalgia rheumatica || ||	TRUE	MedicineITLab	4	21558733	0.0306696	4.86572e-06	ebi-met1400-GCST90199685	6378	2-linoleoylglycerol (18:2) levels || id:ebi-met1400-GCST90199685	TRUE	reported	MedicineITLab	0.00324731	20.7723	20.8893	2	TRUE
rs190199861	G	A	G	A	0.297064	0.00940481	0.018813	0.035066	FALSE	FALSE	FALSE	finngen_R12_M13_POLYMYALGIA	4	127836164	0.0547933	489252	0.863719	Polymyalgia rheumatica || id:finngen_R12_M13_POLYMYALGIA	Polymyalgia rheumatica	Polymyalgia rheumatica || ||	TRUE	MedicineITLab	4	127836164	0.0645441	4.17461e-06	ebi-met1400-GCST90199685	6378	2-linoleoylglycerol (18:2) levels || id:ebi-met1400-GCST90199685	TRUE	reported	MedicineITLab	0.00325792	20.8404	21.183	2	TRUE
rs4946146	T	C	T	C	0.311867	0.0085266	0.0182161	0.0129481	FALSE	FALSE	FALSE	finngen_R12_M13_POLYMYALGIA	6	116234813	0.0934835	489252	0.927326	Polymyalgia rheumatica || id:finngen_R12_M13_POLYMYALGIA	Polymyalgia rheumatica	Polymyalgia rheumatica || ||	TRUE	MedicineITLab	6	116234813	0.0660179	2.31267e-06	ebi-met1400-GCST90199685	6378	2-linoleoylglycerol (18:2) levels || id:ebi-met1400-GCST90199685	TRUE	reported	MedicineITLab	0.00347889	22.2588	22.316	2	TRUE
rs4972489	C	A	C	A	0.109484	0.0250354	0.219483	0.244135	FALSE	FALSE	FALSE	finngen_R12_M13_POLYMYALGIA	2	175869870	0.023746	489252	0.291746	Polymyalgia rheumatica || id:finngen_R12_M13_POLYMYALGIA	Polymyalgia rheumatica	Polymyalgia rheumatica || ||	TRUE	MedicineITLab	2	175869870	0.0215719	3.86888e-07	ebi-met1400-GCST90199685	6378	2-linoleoylglycerol (18:2) levels || id:ebi-met1400-GCST90199685	TRUE	reported	MedicineITLab	0.0041069	26.2936	25.7587	2	TRUE
rs56327721	T	C	T	C	-0.132143	0.0644363	0.106214	0.0560493	FALSE	FALSE	FALSE	finngen_R12_M13_POLYMYALGIA	17	78409221	0.0438925	489252	0.142091	Polymyalgia rheumatica || id:finngen_R12_M13_POLYMYALGIA	Polymyalgia rheumatica	Polymyalgia rheumatica || ||	TRUE	MedicineITLab	17	78409221	0.0284005	3.27423e-06	ebi-met1400-GCST90199685	6378	2-linoleoylglycerol (18:2) levels || id:ebi-met1400-GCST90199685	TRUE	reported	MedicineITLab	0.00331538	21.2092	21.6489	2	TRUE
rs59927118	T	C	T	C	0.0964238	0.0258351	0.233493	0.190925	FALSE	FALSE	FALSE	finngen_R12_M13_POLYMYALGIA	8	10927516	0.0259021	489252	0.318563	Polymyalgia rheumatica || id:finngen_R12_M13_POLYMYALGIA	Polymyalgia rheumatica	Polymyalgia rheumatica || ||	TRUE	MedicineITLab	8	10927516	0.0209287	4.0802e-06	ebi-met1400-GCST90199685	6378	2-linoleoylglycerol (18:2) levels || id:ebi-met1400-GCST90199685	TRUE	reported	MedicineITLab	0.00332804	21.2904	21.2268	2	TRUE
rs7643986	C	T	C	T	0.237339	-0.046731	0.0314905	0.0287621	FALSE	FALSE	FALSE	finngen_R12_M13_POLYMYALGIA	3	194026260	0.0609826	489252	0.443498	Polymyalgia rheumatica || id:finngen_R12_M13_POLYMYALGIA	Polymyalgia rheumatica	Polymyalgia rheumatica || ||	TRUE	MedicineITLab	3	194026260	0.0507469	2.91221e-06	ebi-met1400-GCST90199685	6378	2-linoleoylglycerol (18:2) levels || id:ebi-met1400-GCST90199685	TRUE	reported	MedicineITLab	0.00343599	21.9834	21.8735	2	TRUE
rs77599553	A	T	A	T	-0.26624	0.0352174	0.024663	0.00626102	FALSE	TRUE	FALSE	finngen_R12_M13_POLYMYALGIA	1	114230144	0.131894	489252	0.78946	Polymyalgia rheumatica || id:finngen_R12_M13_POLYMYALGIA	Polymyalgia rheumatica	Polymyalgia rheumatica || ||	TRUE	MedicineITLab	1	114230144	0.0570875	3.10541e-06	ebi-met1400-GCST90199685	6378	2-linoleoylglycerol (18:2) levels || id:ebi-met1400-GCST90199685	TRUE	reported	MedicineITLab	0.00341018	21.8177	21.7503	2	TRUE
rs952263	T	G	T	G	0.0960714	-0.0412784	0.231638	0.164466	FALSE	FALSE	FALSE	finngen_R12_M13_POLYMYALGIA	2	52595363	0.0274368	489252	0.132455	Polymyalgia rheumatica || id:finngen_R12_M13_POLYMYALGIA	Polymyalgia rheumatica	Polymyalgia rheumatica || ||	TRUE	MedicineITLab	2	52595363	0.0209226	4.39555e-06	ebi-met1400-GCST90199685	6378	2-linoleoylglycerol (18:2) levels || id:ebi-met1400-GCST90199685	TRUE	reported	MedicineITLab	0.00328544	21.017	21.0842	2	TRUE
[truncated: 18,303 more rows]
