# Supplementary material for: Bidirectional Mendelian randomization study reveals causal relationships between polymyalgia rheumatica and serum metabolites
Source: Medicine (Baltimore). 2025 Sep 5;104(36):e44304. doi: 10.1097/MD.0000000000044304 (PMC12419372; doi:10.1097/MD.0000000000044304)
Supplement: Supplementary file 4 [file medi-104-e44304-s004.xlsx]

## Sheet: IVs for reverse MR
SNP	effect_allele.exposure	other_allele.exposure	effect_allele.outcome	other_allele.outcome	beta.exposure	beta.outcome	eaf.exposure	eaf.outcome	remove	palindromic	ambiguous	id.outcome	chr	pos	se.outcome	samplesize.outcome	pval.outcome	outcome	originalname.outcome	outcome.deprecated	mr_keep.outcome	data_source.outcome	id.exposure	chr.exposure	pos.exposure	se.exposure	pval.exposure	samplesize.exposure	exposure	mr_keep.exposure	pval_origin.exposure	data_source.exposure	R2	F	F_pow_beta_se	action	mr_keep
rs2071541	G	A	G	A	-0.245615	-0.0387156	0.17778	0.115394	FALSE	FALSE	FALSE	ebi-met1400-GCST90199621	6	32845081	0.0239296	8192	0.105686	Carnitine levels || id:ebi-met1400-GCST90199621	Carnitine levels	Carnitine levels || ||	TRUE	MedicineITLab	finngen_R12_M13_POLYMYALGIA	6	32845081	0.0278261	1.07721e-18	489252	Polymyalgia rheumatica || id:finngen_R12_M13_POLYMYALGIA	TRUE	reported	MedicineITLab	0.0176364	8783.53	77.9121	2	TRUE
rs34434863	G	T	G	T	0.384413	-0.0229789	0.335879	0.282282	FALSE	FALSE	FALSE	ebi-met1400-GCST90199621	6	32591896	0.0168556	8192	0.172794	Carnitine levels || id:ebi-met1400-GCST90199621	Carnitine levels	Carnitine levels || ||	TRUE	MedicineITLab	finngen_R12_M13_POLYMYALGIA	6	32591896	0.0205194	2.61036e-78	489252	Polymyalgia rheumatica || id:finngen_R12_M13_POLYMYALGIA	TRUE	reported	MedicineITLab	0.0659259	34530.7	350.967	2	TRUE
rs7731626	A	G	A	G	-0.171934	0.00867531	0.279663	0.385695	FALSE	FALSE	FALSE	ebi-met1400-GCST90199621	5	56148856	0.0157579	8192	0.581952	Carnitine levels || id:ebi-met1400-GCST90199621	Carnitine levels	Carnitine levels || ||	TRUE	MedicineITLab	finngen_R12_M13_POLYMYALGIA	5	56148856	0.0232284	1.34276e-13	489252	Polymyalgia rheumatica || id:finngen_R12_M13_POLYMYALGIA	TRUE	reported	MedicineITLab	0.0119103	5897.38	54.7879	2	TRUE
rs9357123	A	G	A	G	0.231282	-0.039161	0.100488	0.0767868	FALSE	FALSE	FALSE	ebi-met1400-GCST90199621	6	31295092	0.0290004	8192	0.1769	Carnitine levels || id:ebi-met1400-GCST90199621	Carnitine levels	Carnitine levels || ||	TRUE	MedicineITLab	finngen_R12_M13_POLYMYALGIA	6	31295092	0.0318452	3.7949e-13	489252	Polymyalgia rheumatica || id:finngen_R12_M13_POLYMYALGIA	TRUE	reported	MedicineITLab	0.00967019	4777.34	52.7468	2	TRUE
rs2071541	G	A	G	A	-0.245615	0.0386974	0.17778	0.115725	FALSE	FALSE	FALSE	ebi-met1400-GCST90199649	6	32845081	0.0237307	8134	0.102956	1-stearoyl-2-arachidonoyl-GPI (18:0/20:4) levels || id:ebi-met1400-GCST90199649	1-stearoyl-2-arachidonoyl-GPI (18:0/20:4) levels	1-stearoyl-2-arachidonoyl-GPI (18:0/20:4) levels || ||	TRUE	MedicineITLab	finngen_R12_M13_POLYMYALGIA	6	32845081	0.0278261	1.07721e-18	489252	Polymyalgia rheumatica || id:finngen_R12_M13_POLYMYALGIA	TRUE	reported	MedicineITLab	0.0176364	8783.53	77.9121	2	TRUE
rs34434863	G	T	G	T	0.384413	0.00677363	0.335879	0.281281	FALSE	FALSE	FALSE	ebi-met1400-GCST90199649	6	32591896	0.0167703	8134	0.686282	1-stearoyl-2-arachidonoyl-GPI (18:0/20:4) levels || id:ebi-met1400-GCST90199649	1-stearoyl-2-arachidonoyl-GPI (18:0/20:4) levels	1-stearoyl-2-arachidonoyl-GPI (18:0/20:4) levels || ||	TRUE	MedicineITLab	finngen_R12_M13_POLYMYALGIA	6	32591896	0.0205194	2.61036e-78	489252	Polymyalgia rheumatica || id:finngen_R12_M13_POLYMYALGIA	TRUE	reported	MedicineITLab	0.0659259	34530.7	350.967	2	TRUE
rs7731626	A	G	A	G	-0.171934	0.00596542	0.279663	0.385355	FALSE	FALSE	FALSE	ebi-met1400-GCST90199649	5	56148856	0.0156279	8134	0.702672	1-stearoyl-2-arachidonoyl-GPI (18:0/20:4) levels || id:ebi-met1400-GCST90199649	1-stearoyl-2-arachidonoyl-GPI (18:0/20:4) levels	1-stearoyl-2-arachidonoyl-GPI (18:0/20:4) levels || ||	TRUE	MedicineITLab	finngen_R12_M13_POLYMYALGIA	5	56148856	0.0232284	1.34276e-13	489252	Polymyalgia rheumatica || id:finngen_R12_M13_POLYMYALGIA	TRUE	reported	MedicineITLab	0.0119103	5897.38	54.7879	2	TRUE
rs9357123	A	G	A	G	0.231282	-0.0143382	0.100488	0.0770887	FALSE	FALSE	FALSE	ebi-met1400-GCST90199649	6	31295092	0.0287762	8134	0.618297	1-stearoyl-2-arachidonoyl-GPI (18:0/20:4) levels || id:ebi-met1400-GCST90199649	1-stearoyl-2-arachidonoyl-GPI (18:0/20:4) levels	1-stearoyl-2-arachidonoyl-GPI (18:0/20:4) levels || ||	TRUE	MedicineITLab	finngen_R12_M13_POLYMYALGIA	6	31295092	0.0318452	3.7949e-13	489252	Polymyalgia rheumatica || id:finngen_R12_M13_POLYMYALGIA	TRUE	reported	MedicineITLab	0.00967019	4777.34	52.7468	2	TRUE
rs2071541	G	A	G	A	-0.245615	0.00278145	0.17778	0.115375	FALSE	FALSE	FALSE	ebi-met1400-GCST90199699	6	32845081	0.0243031	8085	0.908883	3-methylxanthine levels || id:ebi-met1400-GCST90199699	3-methylxanthine levels	3-methylxanthine levels || ||	TRUE	MedicineITLab	finngen_R12_M13_POLYMYALGIA	6	32845081	0.0278261	1.07721e-18	489252	Polymyalgia rheumatica || id:finngen_R12_M13_POLYMYALGIA	TRUE	reported	MedicineITLab	0.0176364	8783.53	77.9121	2	TRUE
rs34434863	G	T	G	T	0.384413	0.0132882	0.335879	0.282307	FALSE	FALSE	FALSE	ebi-met1400-GCST90199699	6	32591896	0.0171216	8085	0.437686	3-methylxanthine levels || id:ebi-met1400-GCST90199699	3-methylxanthine levels	3-methylxanthine levels || ||	TRUE	MedicineITLab	finngen_R12_M13_POLYMYALGIA	6	32591896	0.0205194	2.61036e-78	489252	Polymyalgia rheumatica || id:finngen_R12_M13_POLYMYALGIA	TRUE	reported	MedicineITLab	0.0659259	34530.7	350.967	2	TRUE
rs7731626	A	G	A	G	-0.171934	0.0149595	0.279663	0.384716	FALSE	FALSE	FALSE	ebi-met1400-GCST90199699	5	56148856	0.0159877	8085	0.349434	3-methylxanthine levels || id:ebi-met1400-GCST90199699	3-methylxanthine levels	3-methylxanthine levels || ||	TRUE	MedicineITLab	finngen_R12_M13_POLYMYALGIA	5	56148856	0.0232284	1.34276e-13	489252	Polymyalgia rheumatica || id:finngen_R12_M13_POLYMYALGIA	TRUE	reported	MedicineITLab	0.0119103	5897.38	54.7879	2	TRUE
rs9357123	A	G	A	G	0.231282	-0.0372133	0.100488	0.0766279	FALSE	FALSE	FALSE	ebi-met1400-GCST90199699	6	31295092	0.0294917	8085	0.207012	3-methylxanthine levels || id:ebi-met1400-GCST90199699	3-methylxanthine levels	3-methylxanthine levels || ||	TRUE	MedicineITLab	finngen_R12_M13_POLYMYALGIA	6	31295092	0.0318452	3.7949e-13	489252	Polymyalgia rheumatica || id:finngen_R12_M13_POLYMYALGIA	TRUE	reported	MedicineITLab	0.00967019	4777.34	52.7468	2	TRUE
rs2071541	G	A	G	A	-0.245615	-0.0158627	0.17778	0.115399	FALSE	FALSE	FALSE	ebi-met1400-GCST90199740	6	32845081	0.0229773	8183	0.489966	P-cresol sulfate levels || id:ebi-met1400-GCST90199740	P-cresol sulfate levels	P-cresol sulfate levels || ||	TRUE	MedicineITLab	finngen_R12_M13_POLYMYALGIA	6	32845081	0.0278261	1.07721e-18	489252	Polymyalgia rheumatica || id:finngen_R12_M13_POLYMYALGIA	TRUE	reported	MedicineITLab	0.0176364	8783.53	77.9121	2	TRUE
rs34434863	G	T	G	T	0.384413	0.004312	0.335879	0.281701	FALSE	FALSE	FALSE	ebi-met1400-GCST90199740	6	32591896	0.0162027	8183	0.79014	P-cresol sulfate levels || id:ebi-met1400-GCST90199740	P-cresol sulfate levels	P-cresol sulfate levels || ||	TRUE	MedicineITLab	finngen_R12_M13_POLYMYALGIA	6	32591896	0.0205194	2.61036e-78	489252	Polymyalgia rheumatica || id:finngen_R12_M13_POLYMYALGIA	TRUE	reported	MedicineITLab	0.0659259	34530.7	350.967	2	TRUE
rs7731626	A	G	A	G	-0.171934	-0.0100535	0.279663	0.385924	FALSE	FALSE	FALSE	ebi-met1400-GCST90199740	5	56148856	0.0150901	8183	0.505264	P-cresol sulfate levels || id:ebi-met1400-GCST90199740	P-cresol sulfate levels	P-cresol sulfate levels || ||	TRUE	MedicineITLab	finngen_R12_M13_POLYMYALGIA	5	56148856	0.0232284	1.34276e-13	489252	Polymyalgia rheumatica || id:finngen_R12_M13_POLYMYALGIA	TRUE	reported	MedicineITLab	0.0119103	5897.38	54.7879	2	TRUE
rs9357123	A	G	A	G	0.231282	0.0200481	0.100488	0.0763209	FALSE	FALSE	FALSE	ebi-met1400-GCST90199740	6	31295092	0.0279602	8183	0.47336	P-cresol sulfate levels || id:ebi-met1400-GCST90199740	P-cresol sulfate levels	P-cresol sulfate levels || ||	TRUE	MedicineITLab	finngen_R12_M13_POLYMYALGIA	6	31295092	0.0318452	3.7949e-13	489252	Polymyalgia rheumatica || id:finngen_R12_M13_POLYMYALGIA	TRUE	reported	MedicineITLab	0.00967019	4777.34	52.7468	2	TRUE
rs2071541	G	A	G	A	-0.245615	-0.0173198	0.17778	0.115465	FALSE	FALSE	FALSE	ebi-met1400-GCST90199752	6	32845081	0.0225815	8174	0.443088	Epiandrosterone sulfate levels || id:ebi-met1400-GCST90199752	Epiandrosterone sulfate levels	Epiandrosterone sulfate levels || ||	TRUE	MedicineITLab	finngen_R12_M13_POLYMYALGIA	6	32845081	0.0278261	1.07721e-18	489252	Polymyalgia rheumatica || id:finngen_R12_M13_POLYMYALGIA	TRUE	reported	MedicineITLab	0.0176364	8783.53	77.9121	2	TRUE
rs34434863	G	T	G	T	0.384413	0.00158772	0.335879	0.280603	FALSE	FALSE	FALSE	ebi-met1400-GCST90199752	6	32591896	0.0159473	8174	0.920693	Epiandrosterone sulfate levels || id:ebi-met1400-GCST90199752	Epiandrosterone sulfate levels	Epiandrosterone sulfate levels || ||	TRUE	MedicineITLab	finngen_R12_M13_POLYMYALGIA	6	32591896	0.0205194	2.61036e-78	489252	Polymyalgia rheumatica || id:finngen_R12_M13_POLYMYALGIA	TRUE	reported	MedicineITLab	0.0659259	34530.7	350.967	2	TRUE
rs7731626	A	G	A	G	-0.171934	-0.00902039	0.279663	0.385427	FALSE	FALSE	FALSE	ebi-met1400-GCST90199752	5	56148856	0.0148473	8174	0.543489	Epiandrosterone sulfate levels || id:ebi-met1400-GCST90199752	Epiandrosterone sulfate levels	Epiandrosterone sulfate levels || ||	TRUE	MedicineITLab	finngen_R12_M13_POLYMYALGIA	5	56148856	0.0232284	1.34276e-13	489252	Polymyalgia rheumatica || id:finngen_R12_M13_POLYMYALGIA	TRUE	reported	MedicineITLab	0.0119103	5897.38	54.7879	2	TRUE
rs9357123	A	G	A	G	0.231282	-0.0420567	0.100488	0.0771397	FALSE	FALSE	FALSE	ebi-met1400-GCST90199752	6	31295092	0.0273216	8174	0.123725	Epiandrosterone sulfate levels || id:ebi-met1400-GCST90199752	Epiandrosterone sulfate levels	Epiandrosterone sulfate levels || ||	TRUE	MedicineITLab	finngen_R12_M13_POLYMYALGIA	6	31295092	0.0318452	3.7949e-13	489252	Polymyalgia rheumatica || id:finngen_R12_M13_POLYMYALGIA	TRUE	reported	MedicineITLab	0.00967019	4777.34	52.7468	2	TRUE
rs2071541	G	A	G	A	-0.245615	0.00140965	0.17778	0.115943	FALSE	FALSE	FALSE	ebi-met1400-GCST90199757	6	32845081	0.0255554	7446	0.956011	1,3,7-trimethylurate levels || id:ebi-met1400-GCST90199757	1,3,7-trimethylurate levels	1,3,7-trimethylurate levels || ||	TRUE	MedicineITLab	finngen_R12_M13_POLYMYALGIA	6	32845081	0.0278261	1.07721e-18	489252	Polymyalgia rheumatica || id:finngen_R12_M13_POLYMYALGIA	TRUE	reported	MedicineITLab	0.0176364	8783.53	77.9121	2	TRUE
rs34434863	G	T	G	T	0.384413	0.0072792	0.335879	0.282629	FALSE	FALSE	FALSE	ebi-met1400-GCST90199757	6	32591896	0.0180692	7446	0.687057	1,3,7-trimethylurate levels || id:ebi-met1400-GCST90199757	1,3,7-trimethylurate levels	1,3,7-trimethylurate levels || ||	TRUE	MedicineITLab	finngen_R12_M13_POLYMYALGIA	6	32591896	0.0205194	2.61036e-78	489252	Polymyalgia rheumatica || id:finngen_R12_M13_POLYMYALGIA	TRUE	reported	MedicineITLab	0.0659259	34530.7	350.967	2	TRUE
rs7731626	A	G	A	G	-0.171934	-0.0290602	0.279663	0.386345	FALSE	FALSE	FALSE	ebi-met1400-GCST90199757	5	56148856	0.0168095	7446	0.0838445	1,3,7-trimethylurate levels || id:ebi-met1400-GCST90199757	1,3,7-trimethylurate levels	1,3,7-trimethylurate levels || ||	TRUE	MedicineITLab	finngen_R12_M13_POLYMYALGIA	5	56148856	0.0232284	1.34276e-13	489252	Polymyalgia rheumatica || id:finngen_R12_M13_POLYMYALGIA	TRUE	reported	MedicineITLab	0.0119103	5897.38	54.7879	2	TRUE
rs9357123	A	G	A	G	0.231282	-0.0299504	0.100488	0.0760855	FALSE	FALSE	FALSE	ebi-met1400-GCST90199757	6	31295092	0.0311686	7446	0.336594	1,3,7-trimethylurate levels || id:ebi-met1400-GCST90199757	1,3,7-trimethylurate levels	1,3,7-trimethylurate levels || ||	TRUE	MedicineITLab	finngen_R12_M13_POLYMYALGIA	6	31295092	0.0318452	3.7949e-13	489252	Polymyalgia rheumatica || id:finngen_R12_M13_POLYMYALGIA	TRUE	reported	MedicineITLab	0.00967019	4777.34	52.7468	2	TRUE
rs2071541	G	A	G	A	-0.245615	0.00667003	0.17778	0.115443	FALSE	FALSE	FALSE	ebi-met1400-GCST90199763	6	32845081	0.0246529	7959	0.786731	1-methylxanthine levels || id:ebi-met1400-GCST90199763	1-methylxanthine levels	1-methylxanthine levels || ||	TRUE	MedicineITLab	finngen_R12_M13_POLYMYALGIA	6	32845081	0.0278261	1.07721e-18	489252	Polymyalgia rheumatica || id:finngen_R12_M13_POLYMYALGIA	TRUE	reported	MedicineITLab	0.0176364	8783.53	77.9121	2	TRUE
rs34434863	G	T	G	T	0.384413	-0.000491225	0.335879	0.28326	FALSE	FALSE	FALSE	ebi-met1400-GCST90199763	6	32591896	0.0173502	7959	0.977413	1-methylxanthine levels || id:ebi-met1400-GCST90199763	1-methylxanthine levels	1-methylxanthine levels || ||	TRUE	MedicineITLab	finngen_R12_M13_POLYMYALGIA	6	32591896	0.0205194	2.61036e-78	489252	Polymyalgia rheumatica || id:finngen_R12_M13_POLYMYALGIA	TRUE	reported	MedicineITLab	0.0659259	34530.7	350.967	2	TRUE
rs7731626	A	G	A	G	-0.171934	0.00237267	0.279663	0.3852	FALSE	FALSE	FALSE	ebi-met1400-GCST90199763	5	56148856	0.0162009	7959	0.883564	1-methylxanthine levels || id:ebi-met1400-GCST90199763	1-methylxanthine levels	1-methylxanthine levels || ||	TRUE	MedicineITLab	finngen_R12_M13_POLYMYALGIA	5	56148856	0.0232284	1.34276e-13	489252	Polymyalgia rheumatica || id:finngen_R12_M13_POLYMYALGIA	TRUE	reported	MedicineITLab	0.0119103	5897.38	54.7879	2	TRUE
rs9357123	A	G	A	G	0.231282	-0.0237034	0.100488	0.0765216	FALSE	FALSE	FALSE	ebi-met1400-GCST90199763	6	31295092	0.0298998	7959	0.427917	1-methylxanthine levels || id:ebi-met1400-GCST90199763	1-methylxanthine levels	1-methylxanthine levels || ||	TRUE	MedicineITLab	finngen_R12_M13_POLYMYALGIA	6	31295092	0.0318452	3.7949e-13	489252	Polymyalgia rheumatica || id:finngen_R12_M13_POLYMYALGIA	TRUE	reported	MedicineITLab	0.00967019	4777.34	52.7468	2	TRUE
rs2071541	G	A	G	A	-0.245615	0.02005	0.17778	0.11575	FALSE	FALSE	FALSE	ebi-met1400-GCST90199767	6	32845081	0.0227215	8210	0.377549	5,6-dihydrouridine levels || id:ebi-met1400-GCST90199767	5,6-dihydrouridine levels	5,6-dihydrouridine levels || ||	TRUE	MedicineITLab	finngen_R12_M13_POLYMYALGIA	6	32845081	0.0278261	1.07721e-18	489252	Polymyalgia rheumatica || id:finngen_R12_M13_POLYMYALGIA	TRUE	reported	MedicineITLab	0.0176364	8783.53	77.9121	2	TRUE
rs34434863	G	T	G	T	0.384413	-0.0456078	0.335879	0.281418	FALSE	FALSE	FALSE	ebi-met1400-GCST90199767	6	32591896	0.0160264	8210	0.00443022	5,6-dihydrouridine levels || id:ebi-met1400-GCST90199767	5,6-dihydrouridine levels	5,6-dihydrouridine levels || ||	TRUE	MedicineITLab	finngen_R12_M13_POLYMYALGIA	6	32591896	0.0205194	2.61036e-78	489252	Polymyalgia rheumatica || id:finngen_R12_M13_POLYMYALGIA	TRUE	reported	MedicineITLab	0.0659259	34530.7	350.967	2	TRUE
rs7731626	A	G	A	G	-0.171934	0.00872692	0.279663	0.385749	FALSE	FALSE	FALSE	ebi-met1400-GCST90199767	5	56148856	0.0149505	8210	0.559409	5,6-dihydrouridine levels || id:ebi-met1400-GCST90199767	5,6-dihydrouridine levels	5,6-dihydrouridine levels || ||	TRUE	MedicineITLab	finngen_R12_M13_POLYMYALGIA	5	56148856	0.0232284	1.34276e-13	489252	Polymyalgia rheumatica || id:finngen_R12_M13_POLYMYALGIA	TRUE	reported	MedicineITLab	0.0119103	5897.38	54.7879	2	TRUE
rs9357123	A	G	A	G	0.231282	-0.0384439	0.100488	0.0766183	FALSE	FALSE	FALSE	ebi-met1400-GCST90199767	6	31295092	0.0275963	8210	0.163595	5,6-dihydrouridine levels || id:ebi-met1400-GCST90199767	5,6-dihydrouridine levels	5,6-dihydrouridine levels || ||	TRUE	MedicineITLab	finngen_R12_M13_POLYMYALGIA	6	31295092	0.0318452	3.7949e-13	489252	Polymyalgia rheumatica || id:finngen_R12_M13_POLYMYALGIA	TRUE	reported	MedicineITLab	0.00967019	4777.34	52.7468	2	TRUE
rs2071541	G	A	G	A	-0.245615	0.0106606	0.17778	0.115596	FALSE	FALSE	FALSE	ebi-met1400-GCST90199770	6	32845081	0.0240252	7650	0.657241	1-arachidonylglycerol (20:4) levels || id:ebi-met1400-GCST90199770	1-arachidonylglycerol (20:4) levels	1-arachidonylglycerol (20:4) levels || ||	TRUE	MedicineITLab	finngen_R12_M13_POLYMYALGIA	6	32845081	0.0278261	1.07721e-18	489252	Polymyalgia rheumatica || id:finngen_R12_M13_POLYMYALGIA	TRUE	reported	MedicineITLab	0.0176364	8783.53	77.9121	2	TRUE
rs34434863	G	T	G	T	0.384413	-0.00797193	0.335879	0.281103	FALSE	FALSE	FALSE	ebi-met1400-GCST90199770	6	32591896	0.0169115	7650	0.637362	1-arachidonylglycerol (20:4) levels || id:ebi-met1400-GCST90199770	1-arachidonylglycerol (20:4) levels	1-arachidonylglycerol (20:4) levels || ||	TRUE	MedicineITLab	finngen_R12_M13_POLYMYALGIA	6	32591896	0.0205194	2.61036e-78	489252	Polymyalgia rheumatica || id:finngen_R12_M13_POLYMYALGIA	TRUE	reported	MedicineITLab	0.0659259	34530.7	350.967	2	TRUE
rs7731626	A	G	A	G	-0.171934	-0.0224704	0.279663	0.385761	FALSE	FALSE	FALSE	ebi-met1400-GCST90199770	5	56148856	0.015777	7650	0.154373	1-arachidonylglycerol (20:4) levels || id:ebi-met1400-GCST90199770	1-arachidonylglycerol (20:4) levels	1-arachidonylglycerol (20:4) levels || ||	TRUE	MedicineITLab	finngen_R12_M13_POLYMYALGIA	5	56148856	0.0232284	1.34276e-13	489252	Polymyalgia rheumatica || id:finngen_R12_M13_POLYMYALGIA	TRUE	reported	MedicineITLab	0.0119103	5897.38	54.7879	2	TRUE
rs9357123	A	G	A	G	0.231282	0.0418287	0.100488	0.0768677	FALSE	FALSE	FALSE	ebi-met1400-GCST90199770	6	31295092	0.0291243	7650	0.150941	1-arachidonylglycerol (20:4) levels || id:ebi-met1400-GCST90199770	1-arachidonylglycerol (20:4) levels	1-arachidonylglycerol (20:4) levels || ||	TRUE	MedicineITLab	finngen_R12_M13_POLYMYALGIA	6	31295092	0.0318452	3.7949e-13	489252	Polymyalgia rheumatica || id:finngen_R12_M13_POLYMYALGIA	TRUE	reported	MedicineITLab	0.00967019	4777.34	52.7468	2	TRUE
rs2071541	G	A	G	A	-0.245615	0.0351127	0.17778	0.115375	FALSE	FALSE	FALSE	ebi-met1400-GCST90199788	6	32845081	0.023942	8267	0.142492	1-arachidonoyl-gpc (20:4n6) levels || id:ebi-met1400-GCST90199788	1-arachidonoyl-gpc (20:4n6) levels	1-arachidonoyl-gpc (20:4n6) levels || ||	TRUE	MedicineITLab	finngen_R12_M13_POLYMYALGIA	6	32845081	0.0278261	1.07721e-18	489252	Polymyalgia rheumatica || id:finngen_R12_M13_POLYMYALGIA	TRUE	reported	MedicineITLab	0.0176364	8783.53	77.9121	2	TRUE
rs34434863	G	T	G	T	0.384413	0.000990404	0.335879	0.2822	FALSE	FALSE	FALSE	ebi-met1400-GCST90199788	6	32591896	0.0168654	8267	0.953172	1-arachidonoyl-gpc (20:4n6) levels || id:ebi-met1400-GCST90199788	1-arachidonoyl-gpc (20:4n6) levels	1-arachidonoyl-gpc (20:4n6) levels || ||	TRUE	MedicineITLab	finngen_R12_M13_POLYMYALGIA	6	32591896	0.0205194	2.61036e-78	489252	Polymyalgia rheumatica || id:finngen_R12_M13_POLYMYALGIA	TRUE	reported	MedicineITLab	0.0659259	34530.7	350.967	2	TRUE
rs7731626	A	G	A	G	-0.171934	0.00155461	0.279663	0.385324	FALSE	FALSE	FALSE	ebi-met1400-GCST90199788	5	56148856	0.0157417	8267	0.921331	1-arachidonoyl-gpc (20:4n6) levels || id:ebi-met1400-GCST90199788	1-arachidonoyl-gpc (20:4n6) levels	1-arachidonoyl-gpc (20:4n6) levels || ||	TRUE	MedicineITLab	finngen_R12_M13_POLYMYALGIA	5	56148856	0.0232284	1.34276e-13	489252	Polymyalgia rheumatica || id:finngen_R12_M13_POLYMYALGIA	TRUE	reported	MedicineITLab	0.0119103	5897.38	54.7879	2	TRUE
rs9357123	A	G	A	G	0.231282	0.0323797	0.100488	0.076816	FALSE	FALSE	FALSE	ebi-met1400-GCST90199788	6	31295092	0.0290266	8267	0.264627	1-arachidonoyl-gpc (20:4n6) levels || id:ebi-met1400-GCST90199788	1-arachidonoyl-gpc (20:4n6) levels	1-arachidonoyl-gpc (20:4n6) levels || ||	TRUE	MedicineITLab	finngen_R12_M13_POLYMYALGIA	6	31295092	0.0318452	3.7949e-13	489252	Polymyalgia rheumatica || id:finngen_R12_M13_POLYMYALGIA	TRUE	reported	MedicineITLab	0.00967019	4777.34	52.7468	2	TRUE
rs2071541	G	A	G	A	-0.245615	-0.0261479	0.17778	0.115601	FALSE	FALSE	FALSE	ebi-met1400-GCST90199835	6	32845081	0.0204533	8199	0.201101	5alpha-androstan-3beta,17beta-diol disulfate levels || id:ebi-met1400-GCST90199835	5alpha-androstan-3beta,17beta-diol disulfate levels	5alpha-androstan-3beta,17beta-diol disulfate levels || ||	TRUE	MedicineITLab	finngen_R12_M13_POLYMYALGIA	6	32845081	0.0278261	1.07721e-18	489252	Polymyalgia rheumatica || id:finngen_R12_M13_POLYMYALGIA	TRUE	reported	MedicineITLab	0.0176364	8783.53	77.9121	2	TRUE
rs34434863	G	T	G	T	0.384413	0.00331508	0.335879	0.281334	FALSE	FALSE	FALSE	ebi-met1400-GCST90199835	6	32591896	0.0144252	8199	0.818238	5alpha-androstan-3beta,17beta-diol disulfate levels || id:ebi-met1400-GCST90199835	5alpha-androstan-3beta,17beta-diol disulfate levels	5alpha-androstan-3beta,17beta-diol disulfate levels || ||	TRUE	MedicineITLab	finngen_R12_M13_POLYMYALGIA	6	32591896	0.0205194	2.61036e-78	489252	Polymyalgia rheumatica || id:finngen_R12_M13_POLYMYALGIA	TRUE	reported	MedicineITLab	0.0659259	34530.7	350.967	2	TRUE
rs7731626	A	G	A	G	-0.171934	0.012513	0.279663	0.384994	FALSE	FALSE	FALSE	ebi-met1400-GCST90199835	5	56148856	0.0134749	8199	0.353088	5alpha-androstan-3beta,17beta-diol disulfate levels || id:ebi-met1400-GCST90199835	5alpha-androstan-3beta,17beta-diol disulfate levels	5alpha-androstan-3beta,17beta-diol disulfate levels || ||	TRUE	MedicineITLab	finngen_R12_M13_POLYMYALGIA	5	56148856	0.0232284	1.34276e-13	489252	Polymyalgia rheumatica || id:finngen_R12_M13_POLYMYALGIA	TRUE	reported	MedicineITLab	0.0119103	5897.38	54.7879	2	TRUE
rs9357123	A	G	A	G	0.231282	-0.0283828	0.100488	0.0769043	FALSE	FALSE	FALSE	ebi-met1400-GCST90199835	6	31295092	0.0247997	8199	0.252424	5alpha-androstan-3beta,17beta-diol disulfate levels || id:ebi-met1400-GCST90199835	5alpha-androstan-3beta,17beta-diol disulfate levels	5alpha-androstan-3beta,17beta-diol disulfate levels || ||	TRUE	MedicineITLab	finngen_R12_M13_POLYMYALGIA	6	31295092	0.0318452	3.7949e-13	489252	Polymyalgia rheumatica || id:finngen_R12_M13_POLYMYALGIA	TRUE	reported	MedicineITLab	0.00967019	4777.34	52.7468	2	TRUE
rs2071541	G	A	G	A	-0.245615	0.0526687	0.17778	0.115408	FALSE	FALSE	FALSE	ebi-met1400-GCST90199845	6	32845081	0.0241869	8126	0.0294383	Sphinganine-1-phosphate levels || id:ebi-met1400-GCST90199845	Sphinganine-1-phosphate levels	Sphinganine-1-phosphate levels || ||	TRUE	MedicineITLab	finngen_R12_M13_POLYMYALGIA	6	32845081	0.0278261	1.07721e-18	489252	Polymyalgia rheumatica || id:finngen_R12_M13_POLYMYALGIA	TRUE	reported	MedicineITLab	0.0176364	8783.53	77.9121	2	TRUE
rs34434863	G	T	G	T	0.384413	-0.0258644	0.335879	0.280942	FALSE	FALSE	FALSE	ebi-met1400-GCST90199845	6	32591896	0.0170847	8126	0.130053	Sphinganine-1-phosphate levels || id:ebi-met1400-GCST90199845	Sphinganine-1-phosphate levels	Sphinganine-1-phosphate levels || ||	TRUE	MedicineITLab	finngen_R12_M13_POLYMYALGIA	6	32591896	0.0205194	2.61036e-78	489252	Polymyalgia rheumatica || id:finngen_R12_M13_POLYMYALGIA	TRUE	reported	MedicineITLab	0.0659259	34530.7	350.967	2	TRUE
rs7731626	A	G	A	G	-0.171934	0.00329333	0.279663	0.384959	FALSE	FALSE	FALSE	ebi-met1400-GCST90199845	5	56148856	0.015925	8126	0.836164	Sphinganine-1-phosphate levels || id:ebi-met1400-GCST90199845	Sphinganine-1-phosphate levels	Sphinganine-1-phosphate levels || ||	TRUE	MedicineITLab	finngen_R12_M13_POLYMYALGIA	5	56148856	0.0232284	1.34276e-13	489252	Polymyalgia rheumatica || id:finngen_R12_M13_POLYMYALGIA	TRUE	reported	MedicineITLab	0.0119103	5897.38	54.7879	2	TRUE
rs9357123	A	G	A	G	0.231282	0.0470566	0.100488	0.0766104	FALSE	FALSE	FALSE	ebi-met1400-GCST90199845	6	31295092	0.0293576	8126	0.108963	Sphinganine-1-phosphate levels || id:ebi-met1400-GCST90199845	Sphinganine-1-phosphate levels	Sphinganine-1-phosphate levels || ||	TRUE	MedicineITLab	finngen_R12_M13_POLYMYALGIA	6	31295092	0.0318452	3.7949e-13	489252	Polymyalgia rheumatica || id:finngen_R12_M13_POLYMYALGIA	TRUE	reported	MedicineITLab	0.00967019	4777.34	52.7468	2	TRUE
rs2071541	G	A	G	A	-0.245615	-0.00468942	0.17778	0.115014	FALSE	FALSE	FALSE	ebi-met1400-GCST90199855	6	32845081	0.0241947	7066	0.846317	5alpha-androstan-3beta,17beta-diol monosulfate (2) levels || id:ebi-met1400-GCST90199855	5alpha-androstan-3beta,17beta-diol monosulfate (2) levels	5alpha-androstan-3beta,17beta-diol monosulfate (2) levels || ||	TRUE	MedicineITLab	finngen_R12_M13_POLYMYALGIA	6	32845081	0.0278261	1.07721e-18	489252	Polymyalgia rheumatica || id:finngen_R12_M13_POLYMYALGIA	TRUE	reported	MedicineITLab	0.0176364	8783.53	77.9121	2	TRUE
rs34434863	G	T	G	T	0.384413	0.00881599	0.335879	0.279062	FALSE	FALSE	FALSE	ebi-met1400-GCST90199855	6	32591896	0.0171233	7066	0.606655	5alpha-androstan-3beta,17beta-diol monosulfate (2) levels || id:ebi-met1400-GCST90199855	5alpha-androstan-3beta,17beta-diol monosulfate (2) levels	5alpha-androstan-3beta,17beta-diol monosulfate (2) levels || ||	TRUE	MedicineITLab	finngen_R12_M13_POLYMYALGIA	6	32591896	0.0205194	2.61036e-78	489252	Polymyalgia rheumatica || id:finngen_R12_M13_POLYMYALGIA	TRUE	reported	MedicineITLab	0.0659259	34530.7	350.967	2	TRUE
rs7731626	A	G	A	G	-0.171934	0.00864125	0.279663	0.383046	FALSE	FALSE	FALSE	ebi-met1400-GCST90199855	5	56148856	0.015957	7066	0.58814	5alpha-androstan-3beta,17beta-diol monosulfate (2) levels || id:ebi-met1400-GCST90199855	5alpha-androstan-3beta,17beta-diol monosulfate (2) levels	5alpha-androstan-3beta,17beta-diol monosulfate (2) levels || ||	TRUE	MedicineITLab	finngen_R12_M13_POLYMYALGIA	5	56148856	0.0232284	1.34276e-13	489252	Polymyalgia rheumatica || id:finngen_R12_M13_POLYMYALGIA	TRUE	reported	MedicineITLab	0.0119103	5897.38	54.7879	2	TRUE
rs9357123	A	G	A	G	0.231282	-0.0692752	0.100488	0.077762	FALSE	FALSE	FALSE	ebi-met1400-GCST90199855	6	31295092	0.0292077	7066	0.017701	5alpha-androstan-3beta,17beta-diol monosulfate (2) levels || id:ebi-met1400-GCST90199855	5alpha-androstan-3beta,17beta-diol monosulfate (2) levels	5alpha-androstan-3beta,17beta-diol monosulfate (2) levels || ||	TRUE	MedicineITLab	finngen_R12_M13_POLYMYALGIA	6	31295092	0.0318452	3.7949e-13	489252	Polymyalgia rheumatica || id:finngen_R12_M13_POLYMYALGIA	TRUE	reported	MedicineITLab	0.00967019	4777.34	52.7468	2	TRUE
rs2071541	G	A	G	A	-0.245615	0.00124914	0.17778	0.114246	FALSE	FALSE	FALSE	ebi-met1400-GCST90199858	6	32845081	0.0240753	7608	0.958621	5alpha-androstan-3alpha,17beta-diol monosulfate (1) levels || id:ebi-met1400-GCST90199858	5alpha-androstan-3alpha,17beta-diol monosulfate (1) levels	5alpha-androstan-3alpha,17beta-diol monosulfate (1) levels || ||	TRUE	MedicineITLab	finngen_R12_M13_POLYMYALGIA	6	32845081	0.0278261	1.07721e-18	489252	Polymyalgia rheumatica || id:finngen_R12_M13_POLYMYALGIA	TRUE	reported	MedicineITLab	0.0176364	8783.53	77.9121	2	TRUE
rs34434863	G	T	G	T	0.384413	-0.00407198	0.335879	0.27995	FALSE	FALSE	FALSE	ebi-met1400-GCST90199858	6	32591896	0.016954	7608	0.810192	5alpha-androstan-3alpha,17beta-diol monosulfate (1) levels || id:ebi-met1400-GCST90199858	5alpha-androstan-3alpha,17beta-diol monosulfate (1) levels	5alpha-androstan-3alpha,17beta-diol monosulfate (1) levels || ||	TRUE	MedicineITLab	finngen_R12_M13_POLYMYALGIA	6	32591896	0.0205194	2.61036e-78	489252	Polymyalgia rheumatica || id:finngen_R12_M13_POLYMYALGIA	TRUE	reported	MedicineITLab	0.0659259	34530.7	350.967	2	TRUE
rs7731626	A	G	A	G	-0.171934	-0.0031946	0.279663	0.383881	FALSE	FALSE	FALSE	ebi-met1400-GCST90199858	5	56148856	0.0157503	7608	0.83927	5alpha-androstan-3alpha,17beta-diol monosulfate (1) levels || id:ebi-met1400-GCST90199858	5alpha-androstan-3alpha,17beta-diol monosulfate (1) levels	5alpha-androstan-3alpha,17beta-diol monosulfate (1) levels || ||	TRUE	MedicineITLab	finngen_R12_M13_POLYMYALGIA	5	56148856	0.0232284	1.34276e-13	489252	Polymyalgia rheumatica || id:finngen_R12_M13_POLYMYALGIA	TRUE	reported	MedicineITLab	0.0119103	5897.38	54.7879	2	TRUE
rs9357123	A	G	A	G	0.231282	-0.0364287	0.100488	0.0770192	FALSE	FALSE	FALSE	ebi-met1400-GCST90199858	6	31295092	0.0290562	7608	0.209939	5alpha-androstan-3alpha,17beta-diol monosulfate (1) levels || id:ebi-met1400-GCST90199858	5alpha-androstan-3alpha,17beta-diol monosulfate (1) levels	5alpha-androstan-3alpha,17beta-diol monosulfate (1) levels || ||	TRUE	MedicineITLab	finngen_R12_M13_POLYMYALGIA	6	31295092	0.0318452	3.7949e-13	489252	Polymyalgia rheumatica || id:finngen_R12_M13_POLYMYALGIA	TRUE	reported	MedicineITLab	0.00967019	4777.34	52.7468	2	TRUE
rs2071541	G	A	G	A	-0.245615	-0.00829566	0.17778	0.115506	FALSE	FALSE	FALSE	ebi-met1400-GCST90199863	6	32845081	0.023029	8236	0.718678	16a-hydroxy DHEA 3-sulfate levels || id:ebi-met1400-GCST90199863	16a-hydroxy DHEA 3-sulfate levels	16a-hydroxy DHEA 3-sulfate levels || ||	TRUE	MedicineITLab	finngen_R12_M13_POLYMYALGIA	6	32845081	0.0278261	1.07721e-18	489252	Polymyalgia rheumatica || id:finngen_R12_M13_POLYMYALGIA	TRUE	reported	MedicineITLab	0.0176364	8783.53	77.9121	2	TRUE
rs34434863	G	T	G	T	0.384413	-0.0124294	0.335879	0.281744	FALSE	FALSE	FALSE	ebi-met1400-GCST90199863	6	32591896	0.0162435	8236	0.444158	16a-hydroxy DHEA 3-sulfate levels || id:ebi-met1400-GCST90199863	16a-hydroxy DHEA 3-sulfate levels	16a-hydroxy DHEA 3-sulfate levels || ||	TRUE	MedicineITLab	finngen_R12_M13_POLYMYALGIA	6	32591896	0.0205194	2.61036e-78	489252	Polymyalgia rheumatica || id:finngen_R12_M13_POLYMYALGIA	TRUE	reported	MedicineITLab	0.0659259	34530.7	350.967	2	TRUE
rs7731626	A	G	A	G	-0.171934	0.00533594	0.279663	0.38495	FALSE	FALSE	FALSE	ebi-met1400-GCST90199863	5	56148856	0.0151564	8236	0.724795	16a-hydroxy DHEA 3-sulfate levels || id:ebi-met1400-GCST90199863	16a-hydroxy DHEA 3-sulfate levels	16a-hydroxy DHEA 3-sulfate levels || ||	TRUE	MedicineITLab	finngen_R12_M13_POLYMYALGIA	5	56148856	0.0232284	1.34276e-13	489252	Polymyalgia rheumatica || id:finngen_R12_M13_POLYMYALGIA	TRUE	reported	MedicineITLab	0.0119103	5897.38	54.7879	2	TRUE
rs9357123	A	G	A	G	0.231282	-0.0266584	0.100488	0.0767408	FALSE	FALSE	FALSE	ebi-met1400-GCST90199863	6	31295092	0.0279326	8236	0.339889	16a-hydroxy DHEA 3-sulfate levels || id:ebi-met1400-GCST90199863	16a-hydroxy DHEA 3-sulfate levels	16a-hydroxy DHEA 3-sulfate levels || ||	TRUE	MedicineITLab	finngen_R12_M13_POLYMYALGIA	6	31295092	0.0318452	3.7949e-13	489252	Polymyalgia rheumatica || id:finngen_R12_M13_POLYMYALGIA	TRUE	reported	MedicineITLab	0.00967019	4777.34	52.7468	2	TRUE
rs2071541	G	A	G	A	-0.245615	0.00400197	0.17778	0.11538	FALSE	FALSE	FALSE	ebi-met1400-GCST90199864	6	32845081	0.0241606	8258	0.86844	Gamma-CEHC levels || id:ebi-met1400-GCST90199864	Gamma-CEHC levels	Gamma-CEHC levels || ||	TRUE	MedicineITLab	finngen_R12_M13_POLYMYALGIA	6	32845081	0.0278261	1.07721e-18	489252	Polymyalgia rheumatica || id:finngen_R12_M13_POLYMYALGIA	TRUE	reported	MedicineITLab	0.0176364	8783.53	77.9121	2	TRUE
rs34434863	G	T	G	T	0.384413	0.00804882	0.335879	0.28269	FALSE	FALSE	FALSE	ebi-met1400-GCST90199864	6	32591896	0.0170023	8258	0.635931	Gamma-CEHC levels || id:ebi-met1400-GCST90199864	Gamma-CEHC levels	Gamma-CEHC levels || ||	TRUE	MedicineITLab	finngen_R12_M13_POLYMYALGIA	6	32591896	0.0205194	2.61036e-78	489252	Polymyalgia rheumatica || id:finngen_R12_M13_POLYMYALGIA	TRUE	reported	MedicineITLab	0.0659259	34530.7	350.967	2	TRUE
rs7731626	A	G	A	G	-0.171934	0.00183416	0.279663	0.385198	FALSE	FALSE	FALSE	ebi-met1400-GCST90199864	5	56148856	0.015881	8258	0.908054	Gamma-CEHC levels || id:ebi-met1400-GCST90199864	Gamma-CEHC levels	Gamma-CEHC levels || ||	TRUE	MedicineITLab	finngen_R12_M13_POLYMYALGIA	5	56148856	0.0232284	1.34276e-13	489252	Polymyalgia rheumatica || id:finngen_R12_M13_POLYMYALGIA	TRUE	reported	MedicineITLab	0.0119103	5897.38	54.7879	2	TRUE
rs9357123	A	G	A	G	0.231282	0.00785085	0.100488	0.076718	FALSE	FALSE	FALSE	ebi-met1400-GCST90199864	6	31295092	0.0293056	8258	0.788779	Gamma-CEHC levels || id:ebi-met1400-GCST90199864	Gamma-CEHC levels	Gamma-CEHC levels || ||	TRUE	MedicineITLab	finngen_R12_M13_POLYMYALGIA	6	31295092	0.0318452	3.7949e-13	489252	Polymyalgia rheumatica || id:finngen_R12_M13_POLYMYALGIA	TRUE	reported	MedicineITLab	0.00967019	4777.34	52.7468	2	TRUE
rs2071541	G	A	G	A	-0.245615	-0.0231148	0.17778	0.115902	FALSE	FALSE	FALSE	ebi-met1400-GCST90199871	6	32845081	0.0233885	7811	0.323006	Androstenediol (3beta,17beta) monosulfate (2) levels || id:ebi-met1400-GCST90199871	Androstenediol (3beta,17beta) monosulfate (2) levels	Androstenediol (3beta,17beta) monosulfate (2) levels || ||	TRUE	MedicineITLab	finngen_R12_M13_POLYMYALGIA	6	32845081	0.0278261	1.07721e-18	489252	Polymyalgia rheumatica || id:finngen_R12_M13_POLYMYALGIA	TRUE	reported	MedicineITLab	0.0176364	8783.53	77.9121	2	TRUE
rs34434863	G	T	G	T	0.384413	-0.0212631	0.335879	0.280428	FALSE	FALSE	FALSE	ebi-met1400-GCST90199871	6	32591896	0.0165657	7811	0.199295	Androstenediol (3beta,17beta) monosulfate (2) levels || id:ebi-met1400-GCST90199871	Androstenediol (3beta,17beta) monosulfate (2) levels	Androstenediol (3beta,17beta) monosulfate (2) levels || ||	TRUE	MedicineITLab	finngen_R12_M13_POLYMYALGIA	6	32591896	0.0205194	2.61036e-78	489252	Polymyalgia rheumatica || id:finngen_R12_M13_POLYMYALGIA	TRUE	reported	MedicineITLab	0.0659259	34530.7	350.967	2	TRUE
rs7731626	A	G	A	G	-0.171934	0.00722981	0.279663	0.384834	FALSE	FALSE	FALSE	ebi-met1400-GCST90199871	5	56148856	0.0154171	7811	0.639106	Androstenediol (3beta,17beta) monosulfate (2) levels || id:ebi-met1400-GCST90199871	Androstenediol (3beta,17beta) monosulfate (2) levels	Androstenediol (3beta,17beta) monosulfate (2) levels || ||	TRUE	MedicineITLab	finngen_R12_M13_POLYMYALGIA	5	56148856	0.0232284	1.34276e-13	489252	Polymyalgia rheumatica || id:finngen_R12_M13_POLYMYALGIA	TRUE	reported	MedicineITLab	0.0119103	5897.38	54.7879	2	TRUE
rs9357123	A	G	A	G	0.231282	-0.0453203	0.100488	0.0766274	FALSE	FALSE	FALSE	ebi-met1400-GCST90199871	6	31295092	0.0284971	7811	0.111757	Androstenediol (3beta,17beta) monosulfate (2) levels || id:ebi-met1400-GCST90199871	Androstenediol (3beta,17beta) monosulfate (2) levels	Androstenediol (3beta,17beta) monosulfate (2) levels || ||	TRUE	MedicineITLab	finngen_R12_M13_POLYMYALGIA	6	31295092	0.0318452	3.7949e-13	489252	Polymyalgia rheumatica || id:finngen_R12_M13_POLYMYALGIA	TRUE	reported	MedicineITLab	0.00967019	4777.34	52.7468	2	TRUE
rs2071541	G	A	G	A	-0.245615	0.0157818	0.17778	0.115646	FALSE	FALSE	FALSE	ebi-met1400-GCST90199904	6	32845081	0.024322	7662	0.516422	Pantoate levels || id:ebi-met1400-GCST90199904	Pantoate levels	Pantoate levels || ||	TRUE	MedicineITLab	finngen_R12_M13_POLYMYALGIA	6	32845081	0.0278261	1.07721e-18	489252	Polymyalgia rheumatica || id:finngen_R12_M13_POLYMYALGIA	TRUE	reported	MedicineITLab	0.0176364	8783.53	77.9121	2	TRUE
rs34434863	G	T	G	T	0.384413	-0.00208146	0.335879	0.281569	FALSE	FALSE	FALSE	ebi-met1400-GCST90199904	6	32591896	0.0171844	7662	0.903592	Pantoate levels || id:ebi-met1400-GCST90199904	Pantoate levels	Pantoate levels || ||	TRUE	MedicineITLab	finngen_R12_M13_POLYMYALGIA	6	32591896	0.0205194	2.61036e-78	489252	Polymyalgia rheumatica || id:finngen_R12_M13_POLYMYALGIA	TRUE	reported	MedicineITLab	0.0659259	34530.7	350.967	2	TRUE
rs7731626	A	G	A	G	-0.171934	-0.00248234	0.279663	0.384134	FALSE	FALSE	FALSE	ebi-met1400-GCST90199904	5	56148856	0.0160127	7662	0.876803	Pantoate levels || id:ebi-met1400-GCST90199904	Pantoate levels	Pantoate levels || ||	TRUE	MedicineITLab	finngen_R12_M13_POLYMYALGIA	5	56148856	0.0232284	1.34276e-13	489252	Polymyalgia rheumatica || id:finngen_R12_M13_POLYMYALGIA	TRUE	reported	MedicineITLab	0.0119103	5897.38	54.7879	2	TRUE
rs9357123	A	G	A	G	0.231282	0.00641108	0.100488	0.0767272	FALSE	FALSE	FALSE	ebi-met1400-GCST90199904	6	31295092	0.0294846	7662	0.827867	Pantoate levels || id:ebi-met1400-GCST90199904	Pantoate levels	Pantoate levels || ||	TRUE	MedicineITLab	finngen_R12_M13_POLYMYALGIA	6	31295092	0.0318452	3.7949e-13	489252	Polymyalgia rheumatica || id:finngen_R12_M13_POLYMYALGIA	TRUE	reported	MedicineITLab	0.00967019	4777.34	52.7468	2	TRUE
rs2071541	G	A	G	A	-0.245615	0.00605001	0.17778	0.115661	FALSE	FALSE	FALSE	ebi-met1400-GCST90199913	6	32845081	0.0241217	8225	0.801959	Docosadioate (C22-DC) levels || id:ebi-met1400-GCST90199913	Docosadioate (C22-DC) levels	Docosadioate (C22-DC) levels || ||	TRUE	MedicineITLab	finngen_R12_M13_POLYMYALGIA	6	32845081	0.0278261	1.07721e-18	489252	Polymyalgia rheumatica || id:finngen_R12_M13_POLYMYALGIA	TRUE	reported	MedicineITLab	0.0176364	8783.53	77.9121	2	TRUE
rs34434863	G	T	G	T	0.384413	0.0369347	0.335879	0.282365	FALSE	FALSE	FALSE	ebi-met1400-GCST90199913	6	32591896	0.0169767	8225	0.0295843	Docosadioate (C22-DC) levels || id:ebi-met1400-GCST90199913	Docosadioate (C22-DC) levels	Docosadioate (C22-DC) levels || ||	TRUE	MedicineITLab	finngen_R12_M13_POLYMYALGIA	6	32591896	0.0205194	2.61036e-78	489252	Polymyalgia rheumatica || id:finngen_R12_M13_POLYMYALGIA	TRUE	reported	MedicineITLab	0.0659259	34530.7	350.967	2	TRUE
rs7731626	A	G	A	G	-0.171934	-0.00901173	0.279663	0.385851	FALSE	FALSE	FALSE	ebi-met1400-GCST90199913	5	56148856	0.0158654	8225	0.570027	Docosadioate (C22-DC) levels || id:ebi-met1400-GCST90199913	Docosadioate (C22-DC) levels	Docosadioate (C22-DC) levels || ||	TRUE	MedicineITLab	finngen_R12_M13_POLYMYALGIA	5	56148856	0.0232284	1.34276e-13	489252	Polymyalgia rheumatica || id:finngen_R12_M13_POLYMYALGIA	TRUE	reported	MedicineITLab	0.0119103	5897.38	54.7879	2	TRUE
rs9357123	A	G	A	G	0.231282	-0.0395312	0.100488	0.077026	FALSE	FALSE	FALSE	ebi-met1400-GCST90199913	6	31295092	0.0292186	8225	0.176074	Docosadioate (C22-DC) levels || id:ebi-met1400-GCST90199913	Docosadioate (C22-DC) levels	Docosadioate (C22-DC) levels || ||	TRUE	MedicineITLab	finngen_R12_M13_POLYMYALGIA	6	31295092	0.0318452	3.7949e-13	489252	Polymyalgia rheumatica || id:finngen_R12_M13_POLYMYALGIA	TRUE	reported	MedicineITLab	0.00967019	4777.34	52.7468	2	TRUE
rs2071541	G	A	G	A	-0.245615	0.0524797	0.17778	0.115666	FALSE	FALSE	FALSE	ebi-met1400-GCST90199914	6	32845081	0.0243434	8069	0.0310982	Oleoyl-linoleoyl-glycerol (18:1/18:2) [2] levels || id:ebi-met1400-GCST90199914	Oleoyl-linoleoyl-glycerol (18:1/18:2) [2] levels	Oleoyl-linoleoyl-glycerol (18:1/18:2) [2] levels || ||	TRUE	MedicineITLab	finngen_R12_M13_POLYMYALGIA	6	32845081	0.0278261	1.07721e-18	489252	Polymyalgia rheumatica || id:finngen_R12_M13_POLYMYALGIA	TRUE	reported	MedicineITLab	0.0176364	8783.53	77.9121	2	TRUE
rs34434863	G	T	G	T	0.384413	0.0176268	0.335879	0.281999	FALSE	FALSE	FALSE	ebi-met1400-GCST90199914	6	32591896	0.0171508	8069	0.304064	Oleoyl-linoleoyl-glycerol (18:1/18:2) [2] levels || id:ebi-met1400-GCST90199914	Oleoyl-linoleoyl-glycerol (18:1/18:2) [2] levels	Oleoyl-linoleoyl-glycerol (18:1/18:2) [2] levels || ||	TRUE	MedicineITLab	finngen_R12_M13_POLYMYALGIA	6	32591896	0.0205194	2.61036e-78	489252	Polymyalgia rheumatica || id:finngen_R12_M13_POLYMYALGIA	TRUE	reported	MedicineITLab	0.0659259	34530.7	350.967	2	TRUE
rs7731626	A	G	A	G	-0.171934	-0.0103546	0.279663	0.386418	FALSE	FALSE	FALSE	ebi-met1400-GCST90199914	5	56148856	0.0160212	8069	0.518081	Oleoyl-linoleoyl-glycerol (18:1/18:2) [2] levels || id:ebi-met1400-GCST90199914	Oleoyl-linoleoyl-glycerol (18:1/18:2) [2] levels	Oleoyl-linoleoyl-glycerol (18:1/18:2) [2] levels || ||	TRUE	MedicineITLab	finngen_R12_M13_POLYMYALGIA	5	56148856	0.0232284	1.34276e-13	489252	Polymyalgia rheumatica || id:finngen_R12_M13_POLYMYALGIA	TRUE	reported	MedicineITLab	0.0119103	5897.38	54.7879	2	TRUE
rs9357123	A	G	A	G	0.231282	-0.0186977	0.100488	0.076842	FALSE	FALSE	FALSE	ebi-met1400-GCST90199914	6	31295092	0.0294822	8069	0.525948	Oleoyl-linoleoyl-glycerol (18:1/18:2) [2] levels || id:ebi-met1400-GCST90199914	Oleoyl-linoleoyl-glycerol (18:1/18:2) [2] levels	Oleoyl-linoleoyl-glycerol (18:1/18:2) [2] levels || ||	TRUE	MedicineITLab	finngen_R12_M13_POLYMYALGIA	6	31295092	0.0318452	3.7949e-13	489252	Polymyalgia rheumatica || id:finngen_R12_M13_POLYMYALGIA	TRUE	reported	MedicineITLab	0.00967019	4777.34	52.7468	2	TRUE
rs2071541	G	A	G	A	-0.245615	0.000405857	0.17778	0.115763	FALSE	FALSE	FALSE	ebi-met1400-GCST90199949	6	32845081	0.0243367	8032	0.986695	6-oxopiperidine-2-carboxylate levels || id:ebi-met1400-GCST90199949	6-oxopiperidine-2-carboxylate levels	6-oxopiperidine-2-carboxylate levels || ||	TRUE	MedicineITLab	finngen_R12_M13_POLYMYALGIA	6	32845081	0.0278261	1.07721e-18	489252	Polymyalgia rheumatica || id:finngen_R12_M13_POLYMYALGIA	TRUE	reported	MedicineITLab	0.0176364	8783.53	77.9121	2	TRUE
rs34434863	G	T	G	T	0.384413	0.021476	0.335879	0.281803	FALSE	FALSE	FALSE	ebi-met1400-GCST90199949	6	32591896	0.0171435	8032	0.210307	6-oxopiperidine-2-carboxylate levels || id:ebi-met1400-GCST90199949	6-oxopiperidine-2-carboxylate levels	6-oxopiperidine-2-carboxylate levels || ||	TRUE	MedicineITLab	finngen_R12_M13_POLYMYALGIA	6	32591896	0.0205194	2.61036e-78	489252	Polymyalgia rheumatica || id:finngen_R12_M13_POLYMYALGIA	TRUE	reported	MedicineITLab	0.0659259	34530.7	350.967	2	TRUE
rs7731626	A	G	A	G	-0.171934	-0.000139167	0.279663	0.385876	FALSE	FALSE	FALSE	ebi-met1400-GCST90199949	5	56148856	0.0160141	8032	0.993066	6-oxopiperidine-2-carboxylate levels || id:ebi-met1400-GCST90199949	6-oxopiperidine-2-carboxylate levels	6-oxopiperidine-2-carboxylate levels || ||	TRUE	MedicineITLab	finngen_R12_M13_POLYMYALGIA	5	56148856	0.0232284	1.34276e-13	489252	Polymyalgia rheumatica || id:finngen_R12_M13_POLYMYALGIA	TRUE	reported	MedicineITLab	0.0119103	5897.38	54.7879	2	TRUE
rs9357123	A	G	A	G	0.231282	-0.0227033	0.100488	0.0773209	FALSE	FALSE	FALSE	ebi-met1400-GCST90199949	6	31295092	0.0294075	8032	0.4401	6-oxopiperidine-2-carboxylate levels || id:ebi-met1400-GCST90199949	6-oxopiperidine-2-carboxylate levels	6-oxopiperidine-2-carboxylate levels || ||	TRUE	MedicineITLab	finngen_R12_M13_POLYMYALGIA	6	31295092	0.0318452	3.7949e-13	489252	Polymyalgia rheumatica || id:finngen_R12_M13_POLYMYALGIA	TRUE	reported	MedicineITLab	0.00967019	4777.34	52.7468	2	TRUE
rs2071541	G	A	G	A	-0.245615	0.0547025	0.17778	0.11498	FALSE	FALSE	FALSE	ebi-met1400-GCST90199953	6	32845081	0.0295218	5419	0.0638889	3-methoxytyramine sulfate levels || id:ebi-met1400-GCST90199953	3-methoxytyramine sulfate levels	3-methoxytyramine sulfate levels || ||	TRUE	MedicineITLab	finngen_R12_M13_POLYMYALGIA	6	32845081	0.0278261	1.07721e-18	489252	Polymyalgia rheumatica || id:finngen_R12_M13_POLYMYALGIA	TRUE	reported	MedicineITLab	0.0176364	8783.53	77.9121	2	TRUE
rs34434863	G	T	G	T	0.384413	-0.0152291	0.335879	0.280736	FALSE	FALSE	FALSE	ebi-met1400-GCST90199953	6	32591896	0.020822	5419	0.464538	3-methoxytyramine sulfate levels || id:ebi-met1400-GCST90199953	3-methoxytyramine sulfate levels	3-methoxytyramine sulfate levels || ||	TRUE	MedicineITLab	finngen_R12_M13_POLYMYALGIA	6	32591896	0.0205194	2.61036e-78	489252	Polymyalgia rheumatica || id:finngen_R12_M13_POLYMYALGIA	TRUE	reported	MedicineITLab	0.0659259	34530.7	350.967	2	TRUE
rs7731626	A	G	A	G	-0.171934	-0.00786176	0.279663	0.383004	FALSE	FALSE	FALSE	ebi-met1400-GCST90199953	5	56148856	0.0192852	5419	0.683526	3-methoxytyramine sulfate levels || id:ebi-met1400-GCST90199953	3-methoxytyramine sulfate levels	3-methoxytyramine sulfate levels || ||	TRUE	MedicineITLab	finngen_R12_M13_POLYMYALGIA	5	56148856	0.0232284	1.34276e-13	489252	Polymyalgia rheumatica || id:finngen_R12_M13_POLYMYALGIA	TRUE	reported	MedicineITLab	0.0119103	5897.38	54.7879	2	TRUE
rs9357123	A	G	A	G	0.231282	-0.0898218	0.100488	0.0762837	FALSE	FALSE	FALSE	ebi-met1400-GCST90199953	6	31295092	0.0358029	5419	0.0121146	3-methoxytyramine sulfate levels || id:ebi-met1400-GCST90199953	3-methoxytyramine sulfate levels	3-methoxytyramine sulfate levels || ||	TRUE	MedicineITLab	finngen_R12_M13_POLYMYALGIA	6	31295092	0.0318452	3.7949e-13	489252	Polymyalgia rheumatica || id:finngen_R12_M13_POLYMYALGIA	TRUE	reported	MedicineITLab	0.00967019	4777.34	52.7468	2	TRUE
rs2071541	G	A	G	A	-0.245615	0.0225856	0.17778	0.115482	FALSE	FALSE	FALSE	ebi-met1400-GCST90200012	6	32845081	0.0234577	8268	0.335637	3-hydroxyhexanoate levels || id:ebi-met1400-GCST90200012	3-hydroxyhexanoate levels	3-hydroxyhexanoate levels || ||	TRUE	MedicineITLab	finngen_R12_M13_POLYMYALGIA	6	32845081	0.0278261	1.07721e-18	489252	Polymyalgia rheumatica || id:finngen_R12_M13_POLYMYALGIA	TRUE	reported	MedicineITLab	0.0176364	8783.53	77.9121	2	TRUE
rs34434863	G	T	G	T	0.384413	0.00747066	0.335879	0.281682	FALSE	FALSE	FALSE	ebi-met1400-GCST90200012	6	32591896	0.0165397	8268	0.6515	3-hydroxyhexanoate levels || id:ebi-met1400-GCST90200012	3-hydroxyhexanoate levels	3-hydroxyhexanoate levels || ||	TRUE	MedicineITLab	finngen_R12_M13_POLYMYALGIA	6	32591896	0.0205194	2.61036e-78	489252	Polymyalgia rheumatica || id:finngen_R12_M13_POLYMYALGIA	TRUE	reported	MedicineITLab	0.0659259	34530.7	350.967	2	TRUE
rs7731626	A	G	A	G	-0.171934	-0.0141517	0.279663	0.384925	FALSE	FALSE	FALSE	ebi-met1400-GCST90200012	5	56148856	0.0154319	8268	0.359121	3-hydroxyhexanoate levels || id:ebi-met1400-GCST90200012	3-hydroxyhexanoate levels	3-hydroxyhexanoate levels || ||	TRUE	MedicineITLab	finngen_R12_M13_POLYMYALGIA	5	56148856	0.0232284	1.34276e-13	489252	Polymyalgia rheumatica || id:finngen_R12_M13_POLYMYALGIA	TRUE	reported	MedicineITLab	0.0119103	5897.38	54.7879	2	TRUE
rs9357123	A	G	A	G	0.231282	-0.0390219	0.100488	0.0768067	FALSE	FALSE	FALSE	ebi-met1400-GCST90200012	6	31295092	0.0284622	8268	0.170373	3-hydroxyhexanoate levels || id:ebi-met1400-GCST90200012	3-hydroxyhexanoate levels	3-hydroxyhexanoate levels || ||	TRUE	MedicineITLab	finngen_R12_M13_POLYMYALGIA	6	31295092	0.0318452	3.7949e-13	489252	Polymyalgia rheumatica || id:finngen_R12_M13_POLYMYALGIA	TRUE	reported	MedicineITLab	0.00967019	4777.34	52.7468	2	TRUE
rs2071541	G	A	G	A	-0.245615	0.0324566	0.17778	0.115455	FALSE	FALSE	FALSE	ebi-met1400-GCST90200028	6	32845081	0.0238518	8257	0.17359	1-stearoyl-2-oleoyl-gpc (18:0/18:1) levels || id:ebi-met1400-GCST90200028	1-stearoyl-2-oleoyl-gpc (18:0/18:1) levels	1-stearoyl-2-oleoyl-gpc (18:0/18:1) levels || ||	TRUE	MedicineITLab	finngen_R12_M13_POLYMYALGIA	6	32845081	0.0278261	1.07721e-18	489252	Polymyalgia rheumatica || id:finngen_R12_M13_POLYMYALGIA	TRUE	reported	MedicineITLab	0.0176364	8783.53	77.9121	2	TRUE
rs34434863	G	T	G	T	0.384413	0.0330094	0.335879	0.282239	FALSE	FALSE	FALSE	ebi-met1400-GCST90200028	6	32591896	0.0167937	8257	0.049347	1-stearoyl-2-oleoyl-gpc (18:0/18:1) levels || id:ebi-met1400-GCST90200028	1-stearoyl-2-oleoyl-gpc (18:0/18:1) levels	1-stearoyl-2-oleoyl-gpc (18:0/18:1) levels || ||	TRUE	MedicineITLab	finngen_R12_M13_POLYMYALGIA	6	32591896	0.0205194	2.61036e-78	489252	Polymyalgia rheumatica || id:finngen_R12_M13_POLYMYALGIA	TRUE	reported	MedicineITLab	0.0659259	34530.7	350.967	2	TRUE
rs7731626	A	G	A	G	-0.171934	-0.0210202	0.279663	0.385489	FALSE	FALSE	FALSE	ebi-met1400-GCST90200028	5	56148856	0.0156779	8257	0.18	1-stearoyl-2-oleoyl-gpc (18:0/18:1) levels || id:ebi-met1400-GCST90200028	1-stearoyl-2-oleoyl-gpc (18:0/18:1) levels	1-stearoyl-2-oleoyl-gpc (18:0/18:1) levels || ||	TRUE	MedicineITLab	finngen_R12_M13_POLYMYALGIA	5	56148856	0.0232284	1.34276e-13	489252	Polymyalgia rheumatica || id:finngen_R12_M13_POLYMYALGIA	TRUE	reported	MedicineITLab	0.0119103	5897.38	54.7879	2	TRUE
rs9357123	A	G	A	G	0.231282	0.0133254	0.100488	0.0768485	FALSE	FALSE	FALSE	ebi-met1400-GCST90200028	6	31295092	0.0288959	8257	0.644689	1-stearoyl-2-oleoyl-gpc (18:0/18:1) levels || id:ebi-met1400-GCST90200028	1-stearoyl-2-oleoyl-gpc (18:0/18:1) levels	1-stearoyl-2-oleoyl-gpc (18:0/18:1) levels || ||	TRUE	MedicineITLab	finngen_R12_M13_POLYMYALGIA	6	31295092	0.0318452	3.7949e-13	489252	Polymyalgia rheumatica || id:finngen_R12_M13_POLYMYALGIA	TRUE	reported	MedicineITLab	0.00967019	4777.34	52.7468	2	TRUE
rs2071541	G	A	G	A	-0.245615	0.0671737	0.17778	0.115245	FALSE	FALSE	FALSE	ebi-met1400-GCST90200033	6	32845081	0.0213527	8272	0.00165566	Sphingomyelin (d18:2/23:0, d18:1/23:1, d17:1/24:1) levels || id:ebi-met1400-GCST90200033	Sphingomyelin (d18:2/23:0, d18:1/23:1, d17:1/24:1) levels	Sphingomyelin (d18:2/23:0, d18:1/23:1, d17:1/24:1) levels || ||	TRUE	MedicineITLab	finngen_R12_M13_POLYMYALGIA	6	32845081	0.0278261	1.07721e-18	489252	Polymyalgia rheumatica || id:finngen_R12_M13_POLYMYALGIA	TRUE	reported	MedicineITLab	0.0176364	8783.53	77.9121	2	TRUE
rs34434863	G	T	G	T	0.384413	0.0219977	0.335879	0.281969	FALSE	FALSE	FALSE	ebi-met1400-GCST90200033	6	32591896	0.0150327	8272	0.143379	Sphingomyelin (d18:2/23:0, d18:1/23:1, d17:1/24:1) levels || id:ebi-met1400-GCST90200033	Sphingomyelin (d18:2/23:0, d18:1/23:1, d17:1/24:1) levels	Sphingomyelin (d18:2/23:0, d18:1/23:1, d17:1/24:1) levels || ||	TRUE	MedicineITLab	finngen_R12_M13_POLYMYALGIA	6	32591896	0.0205194	2.61036e-78	489252	Polymyalgia rheumatica || id:finngen_R12_M13_POLYMYALGIA	TRUE	reported	MedicineITLab	0.0659259	34530.7	350.967	2	TRUE
rs7731626	A	G	A	G	-0.171934	0.0111571	0.279663	0.385272	FALSE	FALSE	FALSE	ebi-met1400-GCST90200033	5	56148856	0.0140381	8272	0.426744	Sphingomyelin (d18:2/23:0, d18:1/23:1, d17:1/24:1) levels || id:ebi-met1400-GCST90200033	Sphingomyelin (d18:2/23:0, d18:1/23:1, d17:1/24:1) levels	Sphingomyelin (d18:2/23:0, d18:1/23:1, d17:1/24:1) levels || ||	TRUE	MedicineITLab	finngen_R12_M13_POLYMYALGIA	5	56148856	0.0232284	1.34276e-13	489252	Polymyalgia rheumatica || id:finngen_R12_M13_POLYMYALGIA	TRUE	reported	MedicineITLab	0.0119103	5897.38	54.7879	2	TRUE
rs9357123	A	G	A	G	0.231282	-0.00395859	0.100488	0.0767695	FALSE	FALSE	FALSE	ebi-met1400-GCST90200033	6	31295092	0.0258979	8272	0.878514	Sphingomyelin (d18:2/23:0, d18:1/23:1, d17:1/24:1) levels || id:ebi-met1400-GCST90200033	Sphingomyelin (d18:2/23:0, d18:1/23:1, d17:1/24:1) levels	Sphingomyelin (d18:2/23:0, d18:1/23:1, d17:1/24:1) levels || ||	TRUE	MedicineITLab	finngen_R12_M13_POLYMYALGIA	6	31295092	0.0318452	3.7949e-13	489252	Polymyalgia rheumatica || id:finngen_R12_M13_POLYMYALGIA	TRUE	reported	MedicineITLab	0.00967019	4777.34	52.7468	2	TRUE
rs2071541	G	A	G	A	-0.245615	0.0268899	0.17778	0.115212	FALSE	FALSE	FALSE	ebi-met1400-GCST90200037	6	32845081	0.0232599	8231	0.247656	1-stearoyl-2-linoleoyl-gpc (18:0/18:2) levels || id:ebi-met1400-GCST90200037	1-stearoyl-2-linoleoyl-gpc (18:0/18:2) levels	1-stearoyl-2-linoleoyl-gpc (18:0/18:2) levels || ||	TRUE	MedicineITLab	finngen_R12_M13_POLYMYALGIA	6	32845081	0.0278261	1.07721e-18	489252	Polymyalgia rheumatica || id:finngen_R12_M13_POLYMYALGIA	TRUE	reported	MedicineITLab	0.0176364	8783.53	77.9121	2	TRUE
rs34434863	G	T	G	T	0.384413	0.0160987	0.335879	0.281672	FALSE	FALSE	FALSE	ebi-met1400-GCST90200037	6	32591896	0.0163685	8231	0.325351	1-stearoyl-2-linoleoyl-gpc (18:0/18:2) levels || id:ebi-met1400-GCST90200037	1-stearoyl-2-linoleoyl-gpc (18:0/18:2) levels	1-stearoyl-2-linoleoyl-gpc (18:0/18:2) levels || ||	TRUE	MedicineITLab	finngen_R12_M13_POLYMYALGIA	6	32591896	0.0205194	2.61036e-78	489252	Polymyalgia rheumatica || id:finngen_R12_M13_POLYMYALGIA	TRUE	reported	MedicineITLab	0.0659259	34530.7	350.967	2	TRUE
rs7731626	A	G	A	G	-0.171934	-0.00742862	0.279663	0.385676	FALSE	FALSE	FALSE	ebi-met1400-GCST90200037	5	56148856	0.015274	8231	0.626714	1-stearoyl-2-linoleoyl-gpc (18:0/18:2) levels || id:ebi-met1400-GCST90200037	1-stearoyl-2-linoleoyl-gpc (18:0/18:2) levels	1-stearoyl-2-linoleoyl-gpc (18:0/18:2) levels || ||	TRUE	MedicineITLab	finngen_R12_M13_POLYMYALGIA	5	56148856	0.0232284	1.34276e-13	489252	Polymyalgia rheumatica || id:finngen_R12_M13_POLYMYALGIA	TRUE	reported	MedicineITLab	0.0119103	5897.38	54.7879	2	TRUE
rs9357123	A	G	A	G	0.231282	-0.00100916	0.100488	0.0769698	FALSE	FALSE	FALSE	ebi-met1400-GCST90200037	6	31295092	0.0281295	8231	0.971382	1-stearoyl-2-linoleoyl-gpc (18:0/18:2) levels || id:ebi-met1400-GCST90200037	1-stearoyl-2-linoleoyl-gpc (18:0/18:2) levels	1-stearoyl-2-linoleoyl-gpc (18:0/18:2) levels || ||	TRUE	MedicineITLab	finngen_R12_M13_POLYMYALGIA	6	31295092	0.0318452	3.7949e-13	489252	Polymyalgia rheumatica || id:finngen_R12_M13_POLYMYALGIA	TRUE	reported	MedicineITLab	0.00967019	4777.34	52.7468	2	TRUE
rs2071541	G	A	G	A	-0.245615	0.00376308	0.17778	0.115408	FALSE	FALSE	FALSE	ebi-met1400-GCST90200051	6	32845081	0.0236059	8230	0.873343	1-palmitoyl-2-dihomo-linolenoyl-GPC (16:0/20:3n3 or 6) levels || id:ebi-met1400-GCST90200051	1-palmitoyl-2-dihomo-linolenoyl-GPC (16:0/20:3n3 or 6) levels	1-palmitoyl-2-dihomo-linolenoyl-GPC (16:0/20:3n3 or 6) levels || ||	TRUE	MedicineITLab	finngen_R12_M13_POLYMYALGIA	6	32845081	0.0278261	1.07721e-18	489252	Polymyalgia rheumatica || id:finngen_R12_M13_POLYMYALGIA	TRUE	reported	MedicineITLab	0.0176364	8783.53	77.9121	2	TRUE
rs34434863	G	T	G	T	0.384413	0.0191114	0.335879	0.281646	FALSE	FALSE	FALSE	ebi-met1400-GCST90200051	6	32591896	0.0166234	8230	0.250281	1-palmitoyl-2-dihomo-linolenoyl-GPC (16:0/20:3n3 or 6) levels || id:ebi-met1400-GCST90200051	1-palmitoyl-2-dihomo-linolenoyl-GPC (16:0/20:3n3 or 6) levels	1-palmitoyl-2-dihomo-linolenoyl-GPC (16:0/20:3n3 or 6) levels || ||	TRUE	MedicineITLab	finngen_R12_M13_POLYMYALGIA	6	32591896	0.0205194	2.61036e-78	489252	Polymyalgia rheumatica || id:finngen_R12_M13_POLYMYALGIA	TRUE	reported	MedicineITLab	0.0659259	34530.7	350.967	2	TRUE
rs7731626	A	G	A	G	-0.171934	-0.037885	0.279663	0.385355	FALSE	FALSE	FALSE	ebi-met1400-GCST90200051	5	56148856	0.0155216	8230	0.0146551	1-palmitoyl-2-dihomo-linolenoyl-GPC (16:0/20:3n3 or 6) levels || id:ebi-met1400-GCST90200051	1-palmitoyl-2-dihomo-linolenoyl-GPC (16:0/20:3n3 or 6) levels	1-palmitoyl-2-dihomo-linolenoyl-GPC (16:0/20:3n3 or 6) levels || ||	TRUE	MedicineITLab	finngen_R12_M13_POLYMYALGIA	5	56148856	0.0232284	1.34276e-13	489252	Polymyalgia rheumatica || id:finngen_R12_M13_POLYMYALGIA	TRUE	reported	MedicineITLab	0.0119103	5897.38	54.7879	2	TRUE
rs9357123	A	G	A	G	0.231282	0.0357945	0.100488	0.0769792	FALSE	FALSE	FALSE	ebi-met1400-GCST90200051	6	31295092	0.0285734	8230	0.210307	1-palmitoyl-2-dihomo-linolenoyl-GPC (16:0/20:3n3 or 6) levels || id:ebi-met1400-GCST90200051	1-palmitoyl-2-dihomo-linolenoyl-GPC (16:0/20:3n3 or 6) levels	1-palmitoyl-2-dihomo-linolenoyl-GPC (16:0/20:3n3 or 6) levels || ||	TRUE	MedicineITLab	finngen_R12_M13_POLYMYALGIA	6	31295092	0.0318452	3.7949e-13	489252	Polymyalgia rheumatica || id:finngen_R12_M13_POLYMYALGIA	TRUE	reported	MedicineITLab	0.00967019	4777.34	52.7468	2	TRUE
rs2071541	G	A	G	A	-0.245615	-0.0387697	0.17778	0.115478	FALSE	FALSE	FALSE	ebi-met1400-GCST90200052	6	32845081	0.0239042	8251	0.104829	1-(1-enyl-palmitoyl)-2-arachidonoyl-gpc (p-16:0/20:4) levels || id:ebi-met1400-GCST90200052	1-(1-enyl-palmitoyl)-2-arachidonoyl-gpc (p-16:0/20:4) levels	1-(1-enyl-palmitoyl)-2-arachidonoyl-gpc (p-16:0/20:4) levels || ||	TRUE	MedicineITLab	finngen_R12_M13_POLYMYALGIA	6	32845081	0.0278261	1.07721e-18	489252	Polymyalgia rheumatica || id:finngen_R12_M13_POLYMYALGIA	TRUE	reported	MedicineITLab	0.0176364	8783.53	77.9121	2	TRUE
rs34434863	G	T	G	T	0.384413	0.00354933	0.335879	0.281656	FALSE	FALSE	FALSE	ebi-met1400-GCST90200052	6	32591896	0.0168514	8251	0.833179	1-(1-enyl-palmitoyl)-2-arachidonoyl-gpc (p-16:0/20:4) levels || id:ebi-met1400-GCST90200052	1-(1-enyl-palmitoyl)-2-arachidonoyl-gpc (p-16:0/20:4) levels	1-(1-enyl-palmitoyl)-2-arachidonoyl-gpc (p-16:0/20:4) levels || ||	TRUE	MedicineITLab	finngen_R12_M13_POLYMYALGIA	6	32591896	0.0205194	2.61036e-78	489252	Polymyalgia rheumatica || id:finngen_R12_M13_POLYMYALGIA	TRUE	reported	MedicineITLab	0.0659259	34530.7	350.967	2	TRUE
rs7731626	A	G	A	G	-0.171934	-0.0140766	0.279663	0.384916	FALSE	FALSE	FALSE	ebi-met1400-GCST90200052	5	56148856	0.015718	8251	0.370482	1-(1-enyl-palmitoyl)-2-arachidonoyl-gpc (p-16:0/20:4) levels || id:ebi-met1400-GCST90200052	1-(1-enyl-palmitoyl)-2-arachidonoyl-gpc (p-16:0/20:4) levels	1-(1-enyl-palmitoyl)-2-arachidonoyl-gpc (p-16:0/20:4) levels || ||	TRUE	MedicineITLab	finngen_R12_M13_POLYMYALGIA	5	56148856	0.0232284	1.34276e-13	489252	Polymyalgia rheumatica || id:finngen_R12_M13_POLYMYALGIA	TRUE	reported	MedicineITLab	0.0119103	5897.38	54.7879	2	TRUE
rs9357123	A	G	A	G	0.231282	0.0203191	0.100488	0.0767831	FALSE	FALSE	FALSE	ebi-met1400-GCST90200052	6	31295092	0.028972	8251	0.483095	1-(1-enyl-palmitoyl)-2-arachidonoyl-gpc (p-16:0/20:4) levels || id:ebi-met1400-GCST90200052	1-(1-enyl-palmitoyl)-2-arachidonoyl-gpc (p-16:0/20:4) levels	1-(1-enyl-palmitoyl)-2-arachidonoyl-gpc (p-16:0/20:4) levels || ||	TRUE	MedicineITLab	finngen_R12_M13_POLYMYALGIA	6	31295092	0.0318452	3.7949e-13	489252	Polymyalgia rheumatica || id:finngen_R12_M13_POLYMYALGIA	TRUE	reported	MedicineITLab	0.00967019	4777.34	52.7468	2	TRUE
rs2071541	G	A	G	A	-0.245615	0.035748	0.17778	0.115538	FALSE	FALSE	FALSE	ebi-met1400-GCST90200078	6	32845081	0.0233473	8264	0.125733	1-myristoyl-2-arachidonoyl-GPC (14:0/20:4) levels || id:ebi-met1400-GCST90200078	1-myristoyl-2-arachidonoyl-GPC (14:0/20:4) levels	1-myristoyl-2-arachidonoyl-GPC (14:0/20:4) levels || ||	TRUE	MedicineITLab	finngen_R12_M13_POLYMYALGIA	6	32845081	0.0278261	1.07721e-18	489252	Polymyalgia rheumatica || id:finngen_R12_M13_POLYMYALGIA	TRUE	reported	MedicineITLab	0.0176364	8783.53	77.9121	2	TRUE
rs34434863	G	T	G	T	0.384413	0.00300695	0.335879	0.281455	FALSE	FALSE	FALSE	ebi-met1400-GCST90200078	6	32591896	0.0164491	8264	0.854952	1-myristoyl-2-arachidonoyl-GPC (14:0/20:4) levels || id:ebi-met1400-GCST90200078	1-myristoyl-2-arachidonoyl-GPC (14:0/20:4) levels	1-myristoyl-2-arachidonoyl-GPC (14:0/20:4) levels || ||	TRUE	MedicineITLab	finngen_R12_M13_POLYMYALGIA	6	32591896	0.0205194	2.61036e-78	489252	Polymyalgia rheumatica || id:finngen_R12_M13_POLYMYALGIA	TRUE	reported	MedicineITLab	0.0659259	34530.7	350.967	2	TRUE
rs7731626	A	G	A	G	-0.171934	-0.0210186	0.279663	0.385099	FALSE	FALSE	FALSE	ebi-met1400-GCST90200078	5	56148856	0.0153661	8264	0.171357	1-myristoyl-2-arachidonoyl-GPC (14:0/20:4) levels || id:ebi-met1400-GCST90200078	1-myristoyl-2-arachidonoyl-GPC (14:0/20:4) levels	1-myristoyl-2-arachidonoyl-GPC (14:0/20:4) levels || ||	TRUE	MedicineITLab	finngen_R12_M13_POLYMYALGIA	5	56148856	0.0232284	1.34276e-13	489252	Polymyalgia rheumatica || id:finngen_R12_M13_POLYMYALGIA	TRUE	reported	MedicineITLab	0.0119103	5897.38	54.7879	2	TRUE
rs9357123	A	G	A	G	0.231282	0.0539138	0.100488	0.076965	FALSE	FALSE	FALSE	ebi-met1400-GCST90200078	6	31295092	0.0282687	8264	0.0564957	1-myristoyl-2-arachidonoyl-GPC (14:0/20:4) levels || id:ebi-met1400-GCST90200078	1-myristoyl-2-arachidonoyl-GPC (14:0/20:4) levels	1-myristoyl-2-arachidonoyl-GPC (14:0/20:4) levels || ||	TRUE	MedicineITLab	finngen_R12_M13_POLYMYALGIA	6	31295092	0.0318452	3.7949e-13	489252	Polymyalgia rheumatica || id:finngen_R12_M13_POLYMYALGIA	TRUE	reported	MedicineITLab	0.00967019	4777.34	52.7468	2	TRUE
rs2071541	G	A	G	A	-0.245615	0.0515567	0.17778	0.11538	FALSE	FALSE	FALSE	ebi-met1400-GCST90200094	6	32845081	0.0235869	8089	0.0288288	Ascorbic acid 2-sulfate levels || id:ebi-met1400-GCST90200094	Ascorbic acid 2-sulfate levels	Ascorbic acid 2-sulfate levels || ||	TRUE	MedicineITLab	finngen_R12_M13_POLYMYALGIA	6	32845081	0.0278261	1.07721e-18	489252	Polymyalgia rheumatica || id:finngen_R12_M13_POLYMYALGIA	TRUE	reported	MedicineITLab	0.0176364	8783.53	77.9121	2	TRUE
rs34434863	G	T	G	T	0.384413	0.00130016	0.335879	0.281672	FALSE	FALSE	FALSE	ebi-met1400-GCST90200094	6	32591896	0.0165857	8089	0.937518	Ascorbic acid 2-sulfate levels || id:ebi-met1400-GCST90200094	Ascorbic acid 2-sulfate levels	Ascorbic acid 2-sulfate levels || ||	TRUE	MedicineITLab	finngen_R12_M13_POLYMYALGIA	6	32591896	0.0205194	2.61036e-78	489252	Polymyalgia rheumatica || id:finngen_R12_M13_POLYMYALGIA	TRUE	reported	MedicineITLab	0.0659259	34530.7	350.967	2	TRUE
rs7731626	A	G	A	G	-0.171934	0.0137135	0.279663	0.386332	FALSE	FALSE	FALSE	ebi-met1400-GCST90200094	5	56148856	0.0155059	8089	0.376478	Ascorbic acid 2-sulfate levels || id:ebi-met1400-GCST90200094	Ascorbic acid 2-sulfate levels	Ascorbic acid 2-sulfate levels || ||	TRUE	MedicineITLab	finngen_R12_M13_POLYMYALGIA	5	56148856	0.0232284	1.34276e-13	489252	Polymyalgia rheumatica || id:finngen_R12_M13_POLYMYALGIA	TRUE	reported	MedicineITLab	0.0119103	5897.38	54.7879	2	TRUE
rs9357123	A	G	A	G	0.231282	0.0232945	0.100488	0.0765899	FALSE	FALSE	FALSE	ebi-met1400-GCST90200094	6	31295092	0.0286206	8089	0.415698	Ascorbic acid 2-sulfate levels || id:ebi-met1400-GCST90200094	Ascorbic acid 2-sulfate levels	Ascorbic acid 2-sulfate levels || ||	TRUE	MedicineITLab	finngen_R12_M13_POLYMYALGIA	6	31295092	0.0318452	3.7949e-13	489252	Polymyalgia rheumatica || id:finngen_R12_M13_POLYMYALGIA	TRUE	reported	MedicineITLab	0.00967019	4777.34	52.7468	2	TRUE
rs2071541	G	A	G	A	-0.245615	-0.00402065	0.17778	0.115663	FALSE	FALSE	FALSE	ebi-met1400-GCST90200117	6	32845081	0.022839	8012	0.86026	Glycosyl-N-(2-hydroxynervonoyl)-sphingosine (d18:1/24:1(2OH)) levels || id:ebi-met1400-GCST90200117	Glycosyl-N-(2-hydroxynervonoyl)-sphingosine (d18:1/24:1(2OH)) levels	Glycosyl-N-(2-hydroxynervonoyl)-sphingosine (d18:1/24:1(2OH)) levels || ||	TRUE	MedicineITLab	finngen_R12_M13_POLYMYALGIA	6	32845081	0.0278261	1.07721e-18	489252	Polymyalgia rheumatica || id:finngen_R12_M13_POLYMYALGIA	TRUE	reported	MedicineITLab	0.0176364	8783.53	77.9121	2	TRUE
rs34434863	G	T	G	T	0.384413	0.0130418	0.335879	0.280223	FALSE	FALSE	FALSE	ebi-met1400-GCST90200117	6	32591896	0.0161407	8012	0.419085	Glycosyl-N-(2-hydroxynervonoyl)-sphingosine (d18:1/24:1(2OH)) levels || id:ebi-met1400-GCST90200117	Glycosyl-N-(2-hydroxynervonoyl)-sphingosine (d18:1/24:1(2OH)) levels	Glycosyl-N-(2-hydroxynervonoyl)-sphingosine (d18:1/24:1(2OH)) levels || ||	TRUE	MedicineITLab	finngen_R12_M13_POLYMYALGIA	6	32591896	0.0205194	2.61036e-78	489252	Polymyalgia rheumatica || id:finngen_R12_M13_POLYMYALGIA	TRUE	reported	MedicineITLab	0.0659259	34530.7	350.967	2	TRUE
rs7731626	A	G	A	G	-0.171934	-0.0268746	0.279663	0.385385	FALSE	FALSE	FALSE	ebi-met1400-GCST90200117	5	56148856	0.0150317	8012	0.0737973	Glycosyl-N-(2-hydroxynervonoyl)-sphingosine (d18:1/24:1(2OH)) levels || id:ebi-met1400-GCST90200117	Glycosyl-N-(2-hydroxynervonoyl)-sphingosine (d18:1/24:1(2OH)) levels	Glycosyl-N-(2-hydroxynervonoyl)-sphingosine (d18:1/24:1(2OH)) levels || ||	TRUE	MedicineITLab	finngen_R12_M13_POLYMYALGIA	5	56148856	0.0232284	1.34276e-13	489252	Polymyalgia rheumatica || id:finngen_R12_M13_POLYMYALGIA	TRUE	reported	MedicineITLab	0.0119103	5897.38	54.7879	2	TRUE
rs9357123	A	G	A	G	0.231282	-0.0011528	0.100488	0.0765051	FALSE	FALSE	FALSE	ebi-met1400-GCST90200117	6	31295092	0.0277381	8012	0.96685	Glycosyl-N-(2-hydroxynervonoyl)-sphingosine (d18:1/24:1(2OH)) levels || id:ebi-met1400-GCST90200117	Glycosyl-N-(2-hydroxynervonoyl)-sphingosine (d18:1/24:1(2OH)) levels	Glycosyl-N-(2-hydroxynervonoyl)-sphingosine (d18:1/24:1(2OH)) levels || ||	TRUE	MedicineITLab	finngen_R12_M13_POLYMYALGIA	6	31295092	0.0318452	3.7949e-13	489252	Polymyalgia rheumatica || id:finngen_R12_M13_POLYMYALGIA	TRUE	reported	MedicineITLab	0.00967019	4777.34	52.7468	2	TRUE
rs2071541	G	A	G	A	-0.245615	0.0458709	0.17778	0.115478	FALSE	FALSE	FALSE	ebi-met1400-GCST90200118	6	32845081	0.0232241	8251	0.0482524	Glycosyl ceramide (d18:2/24:1, d18:1/24:2) levels || id:ebi-met1400-GCST90200118	Glycosyl ceramide (d18:2/24:1, d18:1/24:2) levels	Glycosyl ceramide (d18:2/24:1, d18:1/24:2) levels || ||	TRUE	MedicineITLab	finngen_R12_M13_POLYMYALGIA	6	32845081	0.0278261	1.07721e-18	489252	Polymyalgia rheumatica || id:finngen_R12_M13_POLYMYALGIA	TRUE	reported	MedicineITLab	0.0176364	8783.53	77.9121	2	TRUE
rs34434863	G	T	G	T	0.384413	0.0264022	0.335879	0.281804	FALSE	FALSE	FALSE	ebi-met1400-GCST90200118	6	32591896	0.0163709	8251	0.106798	Glycosyl ceramide (d18:2/24:1, d18:1/24:2) levels || id:ebi-met1400-GCST90200118	Glycosyl ceramide (d18:2/24:1, d18:1/24:2) levels	Glycosyl ceramide (d18:2/24:1, d18:1/24:2) levels || ||	TRUE	MedicineITLab	finngen_R12_M13_POLYMYALGIA	6	32591896	0.0205194	2.61036e-78	489252	Polymyalgia rheumatica || id:finngen_R12_M13_POLYMYALGIA	TRUE	reported	MedicineITLab	0.0659259	34530.7	350.967	2	TRUE
rs7731626	A	G	A	G	-0.171934	0.015329	0.279663	0.385711	FALSE	FALSE	FALSE	ebi-met1400-GCST90200118	5	56148856	0.0152908	8251	0.316103	Glycosyl ceramide (d18:2/24:1, d18:1/24:2) levels || id:ebi-met1400-GCST90200118	Glycosyl ceramide (d18:2/24:1, d18:1/24:2) levels	Glycosyl ceramide (d18:2/24:1, d18:1/24:2) levels || ||	TRUE	MedicineITLab	finngen_R12_M13_POLYMYALGIA	5	56148856	0.0232284	1.34276e-13	489252	Polymyalgia rheumatica || id:finngen_R12_M13_POLYMYALGIA	TRUE	reported	MedicineITLab	0.0119103	5897.38	54.7879	2	TRUE
rs9357123	A	G	A	G	0.231282	-0.0270037	0.100488	0.0766012	FALSE	FALSE	FALSE	ebi-met1400-GCST90200118	6	31295092	0.028216	8251	0.33855	Glycosyl ceramide (d18:2/24:1, d18:1/24:2) levels || id:ebi-met1400-GCST90200118	Glycosyl ceramide (d18:2/24:1, d18:1/24:2) levels	Glycosyl ceramide (d18:2/24:1, d18:1/24:2) levels || ||	TRUE	MedicineITLab	finngen_R12_M13_POLYMYALGIA	6	31295092	0.0318452	3.7949e-13	489252	Polymyalgia rheumatica || id:finngen_R12_M13_POLYMYALGIA	TRUE	reported	MedicineITLab	0.00967019	4777.34	52.7468	2	TRUE
rs2071541	G	A	G	A	-0.245615	-0.00602432	0.17778	0.119978	FALSE	FALSE	FALSE	ebi-met1400-GCST90200120	6	32845081	0.0317601	4533	0.849558	Sphingadienine levels || id:ebi-met1400-GCST90200120	Sphingadienine levels	Sphingadienine levels || ||	TRUE	MedicineITLab	finngen_R12_M13_POLYMYALGIA	6	32845081	0.0278261	1.07721e-18	489252	Polymyalgia rheumatica || id:finngen_R12_M13_POLYMYALGIA	TRUE	reported	MedicineITLab	0.0176364	8783.53	77.9121	2	TRUE
rs34434863	G	T	G	T	0.384413	0.0516721	0.335879	0.278269	FALSE	FALSE	FALSE	ebi-met1400-GCST90200120	6	32591896	0.0229267	4533	0.0242094	Sphingadienine levels || id:ebi-met1400-GCST90200120	Sphingadienine levels	Sphingadienine levels || ||	TRUE	MedicineITLab	finngen_R12_M13_POLYMYALGIA	6	32591896	0.0205194	2.61036e-78	489252	Polymyalgia rheumatica || id:finngen_R12_M13_POLYMYALGIA	TRUE	reported	MedicineITLab	0.0659259	34530.7	350.967	2	TRUE
rs7731626	A	G	A	G	-0.171934	-0.0235095	0.279663	0.380619	FALSE	FALSE	FALSE	ebi-met1400-GCST90200120	5	56148856	0.0213897	4533	0.271722	Sphingadienine levels || id:ebi-met1400-GCST90200120	Sphingadienine levels	Sphingadienine levels || ||	TRUE	MedicineITLab	finngen_R12_M13_POLYMYALGIA	5	56148856	0.0232284	1.34276e-13	489252	Polymyalgia rheumatica || id:finngen_R12_M13_POLYMYALGIA	TRUE	reported	MedicineITLab	0.0119103	5897.38	54.7879	2	TRUE
rs9357123	A	G	A	G	0.231282	-0.00870052	0.100488	0.0781457	FALSE	FALSE	FALSE	ebi-met1400-GCST90200120	6	31295092	0.0392868	4533	0.824733	Sphingadienine levels || id:ebi-met1400-GCST90200120	Sphingadienine levels	Sphingadienine levels || ||	TRUE	MedicineITLab	finngen_R12_M13_POLYMYALGIA	6	31295092	0.0318452	3.7949e-13	489252	Polymyalgia rheumatica || id:finngen_R12_M13_POLYMYALGIA	TRUE	reported	MedicineITLab	0.00967019	4777.34	52.7468	2	TRUE
rs2071541	G	A	G	A	-0.245615	0.053432	0.17778	0.118117	FALSE	FALSE	FALSE	ebi-met1400-GCST90200121	6	32845081	0.0274846	6073	0.0518871	Ceramide (d18:1/17:0, d17:1/18:0) levels || id:ebi-met1400-GCST90200121	Ceramide (d18:1/17:0, d17:1/18:0) levels	Ceramide (d18:1/17:0, d17:1/18:0) levels || ||	TRUE	MedicineITLab	finngen_R12_M13_POLYMYALGIA	6	32845081	0.0278261	1.07721e-18	489252	Polymyalgia rheumatica || id:finngen_R12_M13_POLYMYALGIA	TRUE	reported	MedicineITLab	0.0176364	8783.53	77.9121	2	TRUE
rs34434863	G	T	G	T	0.384413	-0.00980827	0.335879	0.284065	FALSE	FALSE	FALSE	ebi-met1400-GCST90200121	6	32591896	0.0197032	6073	0.618624	Ceramide (d18:1/17:0, d17:1/18:0) levels || id:ebi-met1400-GCST90200121	Ceramide (d18:1/17:0, d17:1/18:0) levels	Ceramide (d18:1/17:0, d17:1/18:0) levels || ||	TRUE	MedicineITLab	finngen_R12_M13_POLYMYALGIA	6	32591896	0.0205194	2.61036e-78	489252	Polymyalgia rheumatica || id:finngen_R12_M13_POLYMYALGIA	TRUE	reported	MedicineITLab	0.0659259	34530.7	350.967	2	TRUE
rs7731626	A	G	A	G	-0.171934	-0.00652088	0.279663	0.386829	FALSE	FALSE	FALSE	ebi-met1400-GCST90200121	5	56148856	0.0183755	6073	0.722689	Ceramide (d18:1/17:0, d17:1/18:0) levels || id:ebi-met1400-GCST90200121	Ceramide (d18:1/17:0, d17:1/18:0) levels	Ceramide (d18:1/17:0, d17:1/18:0) levels || ||	TRUE	MedicineITLab	finngen_R12_M13_POLYMYALGIA	5	56148856	0.0232284	1.34276e-13	489252	Polymyalgia rheumatica || id:finngen_R12_M13_POLYMYALGIA	TRUE	reported	MedicineITLab	0.0119103	5897.38	54.7879	2	TRUE
rs9357123	A	G	A	G	0.231282	-0.0383303	0.100488	0.0777283	FALSE	FALSE	FALSE	ebi-met1400-GCST90200121	6	31295092	0.0334574	6073	0.251943	Ceramide (d18:1/17:0, d17:1/18:0) levels || id:ebi-met1400-GCST90200121	Ceramide (d18:1/17:0, d17:1/18:0) levels	Ceramide (d18:1/17:0, d17:1/18:0) levels || ||	TRUE	MedicineITLab	finngen_R12_M13_POLYMYALGIA	6	31295092	0.0318452	3.7949e-13	489252	Polymyalgia rheumatica || id:finngen_R12_M13_POLYMYALGIA	TRUE	reported	MedicineITLab	0.00967019	4777.34	52.7468	2	TRUE
rs2071541	G	A	G	A	-0.245615	0.0372488	0.17778	0.118623	FALSE	FALSE	FALSE	ebi-met1400-GCST90200133	6	32845081	0.030733	4827	0.225508	Heneicosapentaenoate (21:5n3) levels || id:ebi-met1400-GCST90200133	Heneicosapentaenoate (21:5n3) levels	Heneicosapentaenoate (21:5n3) levels || ||	TRUE	MedicineITLab	finngen_R12_M13_POLYMYALGIA	6	32845081	0.0278261	1.07721e-18	489252	Polymyalgia rheumatica || id:finngen_R12_M13_POLYMYALGIA	TRUE	reported	MedicineITLab	0.0176364	8783.53	77.9121	2	TRUE
rs34434863	G	T	G	T	0.384413	-0.0109778	0.335879	0.274839	FALSE	FALSE	FALSE	ebi-met1400-GCST90200133	6	32591896	0.0220837	4827	0.61912	Heneicosapentaenoate (21:5n3) levels || id:ebi-met1400-GCST90200133	Heneicosapentaenoate (21:5n3) levels	Heneicosapentaenoate (21:5n3) levels || ||	TRUE	MedicineITLab	finngen_R12_M13_POLYMYALGIA	6	32591896	0.0205194	2.61036e-78	489252	Polymyalgia rheumatica || id:finngen_R12_M13_POLYMYALGIA	TRUE	reported	MedicineITLab	0.0659259	34530.7	350.967	2	TRUE
rs7731626	A	G	A	G	-0.171934	0.00390786	0.279663	0.388308	FALSE	FALSE	FALSE	ebi-met1400-GCST90200133	5	56148856	0.0205092	4827	0.848885	Heneicosapentaenoate (21:5n3) levels || id:ebi-met1400-GCST90200133	Heneicosapentaenoate (21:5n3) levels	Heneicosapentaenoate (21:5n3) levels || ||	TRUE	MedicineITLab	finngen_R12_M13_POLYMYALGIA	5	56148856	0.0232284	1.34276e-13	489252	Polymyalgia rheumatica || id:finngen_R12_M13_POLYMYALGIA	TRUE	reported	MedicineITLab	0.0119103	5897.38	54.7879	2	TRUE
rs9357123	A	G	A	G	0.231282	-0.0455596	0.100488	0.0748652	FALSE	FALSE	FALSE	ebi-met1400-GCST90200133	6	31295092	0.0382617	4827	0.233756	Heneicosapentaenoate (21:5n3) levels || id:ebi-met1400-GCST90200133	Heneicosapentaenoate (21:5n3) levels	Heneicosapentaenoate (21:5n3) levels || ||	TRUE	MedicineITLab	finngen_R12_M13_POLYMYALGIA	6	31295092	0.0318452	3.7949e-13	489252	Polymyalgia rheumatica || id:finngen_R12_M13_POLYMYALGIA	TRUE	reported	MedicineITLab	0.00967019	4777.34	52.7468	2	TRUE
rs2071541	G	A	G	A	-0.245615	0.00156497	0.17778	0.115014	FALSE	FALSE	FALSE	ebi-met1400-GCST90200138	6	32845081	0.0296214	5398	0.957865	Docosatrienoate (22:3n6) levels || id:ebi-met1400-GCST90200138	Docosatrienoate (22:3n6) levels	Docosatrienoate (22:3n6) levels || ||	TRUE	MedicineITLab	finngen_R12_M13_POLYMYALGIA	6	32845081	0.0278261	1.07721e-18	489252	Polymyalgia rheumatica || id:finngen_R12_M13_POLYMYALGIA	TRUE	reported	MedicineITLab	0.0176364	8783.53	77.9121	2	TRUE
rs34434863	G	T	G	T	0.384413	-0.0202283	0.335879	0.283012	FALSE	FALSE	FALSE	ebi-met1400-GCST90200138	6	32591896	0.0209653	5398	0.334622	Docosatrienoate (22:3n6) levels || id:ebi-met1400-GCST90200138	Docosatrienoate (22:3n6) levels	Docosatrienoate (22:3n6) levels || ||	TRUE	MedicineITLab	finngen_R12_M13_POLYMYALGIA	6	32591896	0.0205194	2.61036e-78	489252	Polymyalgia rheumatica || id:finngen_R12_M13_POLYMYALGIA	TRUE	reported	MedicineITLab	0.0659259	34530.7	350.967	2	TRUE
rs7731626	A	G	A	G	-0.171934	-0.0336142	0.279663	0.388329	FALSE	FALSE	FALSE	ebi-met1400-GCST90200138	5	56148856	0.0195435	5398	0.0854383	Docosatrienoate (22:3n6) levels || id:ebi-met1400-GCST90200138	Docosatrienoate (22:3n6) levels	Docosatrienoate (22:3n6) levels || ||	TRUE	MedicineITLab	finngen_R12_M13_POLYMYALGIA	5	56148856	0.0232284	1.34276e-13	489252	Polymyalgia rheumatica || id:finngen_R12_M13_POLYMYALGIA	TRUE	reported	MedicineITLab	0.0119103	5897.38	54.7879	2	TRUE
rs9357123	A	G	A	G	0.231282	0.0171488	0.100488	0.0772011	FALSE	FALSE	FALSE	ebi-met1400-GCST90200138	6	31295092	0.0358905	5398	0.632786	Docosatrienoate (22:3n6) levels || id:ebi-met1400-GCST90200138	Docosatrienoate (22:3n6) levels	Docosatrienoate (22:3n6) levels || ||	TRUE	MedicineITLab	finngen_R12_M13_POLYMYALGIA	6	31295092	0.0318452	3.7949e-13	489252	Polymyalgia rheumatica || id:finngen_R12_M13_POLYMYALGIA	TRUE	reported	MedicineITLab	0.00967019	4777.34	52.7468	2	TRUE
rs2071541	G	A	G	A	-0.245615	0.0125082	0.17778	0.115436	FALSE	FALSE	FALSE	ebi-met1400-GCST90200150	6	32845081	0.0231498	8202	0.588979	Arachidonoylcarnitine (C20:4) levels || id:ebi-met1400-GCST90200150	Arachidonoylcarnitine (C20:4) levels	Arachidonoylcarnitine (C20:4) levels || ||	TRUE	MedicineITLab	finngen_R12_M13_POLYMYALGIA	6	32845081	0.0278261	1.07721e-18	489252	Polymyalgia rheumatica || id:finngen_R12_M13_POLYMYALGIA	TRUE	reported	MedicineITLab	0.0176364	8783.53	77.9121	2	TRUE
rs34434863	G	T	G	T	0.384413	-4.26456e-05	0.335879	0.281937	FALSE	FALSE	FALSE	ebi-met1400-GCST90200150	6	32591896	0.0162988	8202	0.997912	Arachidonoylcarnitine (C20:4) levels || id:ebi-met1400-GCST90200150	Arachidonoylcarnitine (C20:4) levels	Arachidonoylcarnitine (C20:4) levels || ||	TRUE	MedicineITLab	finngen_R12_M13_POLYMYALGIA	6	32591896	0.0205194	2.61036e-78	489252	Polymyalgia rheumatica || id:finngen_R12_M13_POLYMYALGIA	TRUE	reported	MedicineITLab	0.0659259	34530.7	350.967	2	TRUE
rs7731626	A	G	A	G	-0.171934	-0.00513464	0.279663	0.385391	FALSE	FALSE	FALSE	ebi-met1400-GCST90200150	5	56148856	0.0152072	8202	0.735631	Arachidonoylcarnitine (C20:4) levels || id:ebi-met1400-GCST90200150	Arachidonoylcarnitine (C20:4) levels	Arachidonoylcarnitine (C20:4) levels || ||	TRUE	MedicineITLab	finngen_R12_M13_POLYMYALGIA	5	56148856	0.0232284	1.34276e-13	489252	Polymyalgia rheumatica || id:finngen_R12_M13_POLYMYALGIA	TRUE	reported	MedicineITLab	0.0119103	5897.38	54.7879	2	TRUE
rs9357123	A	G	A	G	0.231282	0.0556138	0.100488	0.0764491	FALSE	FALSE	FALSE	ebi-met1400-GCST90200150	6	31295092	0.0280802	8202	0.0476437	Arachidonoylcarnitine (C20:4) levels || id:ebi-met1400-GCST90200150	Arachidonoylcarnitine (C20:4) levels	Arachidonoylcarnitine (C20:4) levels || ||	TRUE	MedicineITLab	finngen_R12_M13_POLYMYALGIA	6	31295092	0.0318452	3.7949e-13	489252	Polymyalgia rheumatica || id:finngen_R12_M13_POLYMYALGIA	TRUE	reported	MedicineITLab	0.00967019	4777.34	52.7468	2	TRUE
rs2071541	G	A	G	A	-0.245615	-0.00338571	0.17778	0.11622	FALSE	FALSE	FALSE	ebi-met1400-GCST90200157	6	32845081	0.0247601	7650	0.891236	Carotene diol (3) levels || id:ebi-met1400-GCST90200157	Carotene diol (3) levels	Carotene diol (3) levels || ||	TRUE	MedicineITLab	finngen_R12_M13_POLYMYALGIA	6	32845081	0.0278261	1.07721e-18	489252	Polymyalgia rheumatica || id:finngen_R12_M13_POLYMYALGIA	TRUE	reported	MedicineITLab	0.0176364	8783.53	77.9121	2	TRUE
rs34434863	G	T	G	T	0.384413	0.0170092	0.335879	0.280796	FALSE	FALSE	FALSE	ebi-met1400-GCST90200157	6	32591896	0.0174824	7650	0.330585	Carotene diol (3) levels || id:ebi-met1400-GCST90200157	Carotene diol (3) levels	Carotene diol (3) levels || ||	TRUE	MedicineITLab	finngen_R12_M13_POLYMYALGIA	6	32591896	0.0205194	2.61036e-78	489252	Polymyalgia rheumatica || id:finngen_R12_M13_POLYMYALGIA	TRUE	reported	MedicineITLab	0.0659259	34530.7	350.967	2	TRUE
rs7731626	A	G	A	G	-0.171934	0.0341685	0.279663	0.386355	FALSE	FALSE	FALSE	ebi-met1400-GCST90200157	5	56148856	0.0163396	7650	0.0365152	Carotene diol (3) levels || id:ebi-met1400-GCST90200157	Carotene diol (3) levels	Carotene diol (3) levels || ||	TRUE	MedicineITLab	finngen_R12_M13_POLYMYALGIA	5	56148856	0.0232284	1.34276e-13	489252	Polymyalgia rheumatica || id:finngen_R12_M13_POLYMYALGIA	TRUE	reported	MedicineITLab	0.0119103	5897.38	54.7879	2	TRUE
rs9357123	A	G	A	G	0.231282	0.0296685	0.100488	0.0780248	FALSE	FALSE	FALSE	ebi-met1400-GCST90200157	6	31295092	0.0298774	7650	0.320705	Carotene diol (3) levels || id:ebi-met1400-GCST90200157	Carotene diol (3) levels	Carotene diol (3) levels || ||	TRUE	MedicineITLab	finngen_R12_M13_POLYMYALGIA	6	31295092	0.0318452	3.7949e-13	489252	Polymyalgia rheumatica || id:finngen_R12_M13_POLYMYALGIA	TRUE	reported	MedicineITLab	0.00967019	4777.34	52.7468	2	TRUE
rs2071541	G	A	G	A	-0.245615	0.0524791	0.17778	0.115104	FALSE	FALSE	FALSE	ebi-met1400-GCST90200159	6	32845081	0.023349	8217	0.0246022	Dodecenedioate (C12:1-DC) levels || id:ebi-met1400-GCST90200159	Dodecenedioate (C12:1-DC) levels	Dodecenedioate (C12:1-DC) levels || ||	TRUE	MedicineITLab	finngen_R12_M13_POLYMYALGIA	6	32845081	0.0278261	1.07721e-18	489252	Polymyalgia rheumatica || id:finngen_R12_M13_POLYMYALGIA	TRUE	reported	MedicineITLab	0.0176364	8783.53	77.9121	2	TRUE
rs34434863	G	T	G	T	0.384413	-0.0135212	0.335879	0.281543	FALSE	FALSE	FALSE	ebi-met1400-GCST90200159	6	32591896	0.0164356	8217	0.410694	Dodecenedioate (C12:1-DC) levels || id:ebi-met1400-GCST90200159	Dodecenedioate (C12:1-DC) levels	Dodecenedioate (C12:1-DC) levels || ||	TRUE	MedicineITLab	finngen_R12_M13_POLYMYALGIA	6	32591896	0.0205194	2.61036e-78	489252	Polymyalgia rheumatica || id:finngen_R12_M13_POLYMYALGIA	TRUE	reported	MedicineITLab	0.0659259	34530.7	350.967	2	TRUE
rs7731626	A	G	A	G	-0.171934	0.00478015	0.279663	0.385323	FALSE	FALSE	FALSE	ebi-met1400-GCST90200159	5	56148856	0.0153329	8217	0.755225	Dodecenedioate (C12:1-DC) levels || id:ebi-met1400-GCST90200159	Dodecenedioate (C12:1-DC) levels	Dodecenedioate (C12:1-DC) levels || ||	TRUE	MedicineITLab	finngen_R12_M13_POLYMYALGIA	5	56148856	0.0232284	1.34276e-13	489252	Polymyalgia rheumatica || id:finngen_R12_M13_POLYMYALGIA	TRUE	reported	MedicineITLab	0.0119103	5897.38	54.7879	2	TRUE
rs9357123	A	G	A	G	0.231282	-0.046775	0.100488	0.0764921	FALSE	FALSE	FALSE	ebi-met1400-GCST90200159	6	31295092	0.0282827	8217	0.0981601	Dodecenedioate (C12:1-DC) levels || id:ebi-met1400-GCST90200159	Dodecenedioate (C12:1-DC) levels	Dodecenedioate (C12:1-DC) levels || ||	TRUE	MedicineITLab	finngen_R12_M13_POLYMYALGIA	6	31295092	0.0318452	3.7949e-13	489252	Polymyalgia rheumatica || id:finngen_R12_M13_POLYMYALGIA	TRUE	reported	MedicineITLab	0.00967019	4777.34	52.7468	2	TRUE
rs2071541	G	A	G	A	-0.245615	-9.42821e-05	0.17778	0.115602	FALSE	FALSE	FALSE	ebi-met1400-GCST90200180	6	32845081	0.0285261	5831	0.997363	Glucuronide of C12H22O4 (1) levels || id:ebi-met1400-GCST90200180	Glucuronide of C12H22O4 (1) levels	Glucuronide of C12H22O4 (1) levels || ||	TRUE	MedicineITLab	finngen_R12_M13_POLYMYALGIA	6	32845081	0.0278261	1.07721e-18	489252	Polymyalgia rheumatica || id:finngen_R12_M13_POLYMYALGIA	TRUE	reported	MedicineITLab	0.0176364	8783.53	77.9121	2	TRUE
rs34434863	G	T	G	T	0.384413	0.0325154	0.335879	0.28461	FALSE	FALSE	FALSE	ebi-met1400-GCST90200180	6	32591896	0.0200465	5831	0.104803	Glucuronide of C12H22O4 (1) levels || id:ebi-met1400-GCST90200180	Glucuronide of C12H22O4 (1) levels	Glucuronide of C12H22O4 (1) levels || ||	TRUE	MedicineITLab	finngen_R12_M13_POLYMYALGIA	6	32591896	0.0205194	2.61036e-78	489252	Polymyalgia rheumatica || id:finngen_R12_M13_POLYMYALGIA	TRUE	reported	MedicineITLab	0.0659259	34530.7	350.967	2	TRUE
rs7731626	A	G	A	G	-0.171934	0.00810632	0.279663	0.382745	FALSE	FALSE	FALSE	ebi-met1400-GCST90200180	5	56148856	0.0186848	5831	0.664401	Glucuronide of C12H22O4 (1) levels || id:ebi-met1400-GCST90200180	Glucuronide of C12H22O4 (1) levels	Glucuronide of C12H22O4 (1) levels || ||	TRUE	MedicineITLab	finngen_R12_M13_POLYMYALGIA	5	56148856	0.0232284	1.34276e-13	489252	Polymyalgia rheumatica || id:finngen_R12_M13_POLYMYALGIA	TRUE	reported	MedicineITLab	0.0119103	5897.38	54.7879	2	TRUE
rs9357123	A	G	A	G	0.231282	-0.0189997	0.100488	0.0770683	FALSE	FALSE	FALSE	ebi-met1400-GCST90200180	6	31295092	0.0343081	5831	0.579719	Glucuronide of C12H22O4 (1) levels || id:ebi-met1400-GCST90200180	Glucuronide of C12H22O4 (1) levels	Glucuronide of C12H22O4 (1) levels || ||	TRUE	MedicineITLab	finngen_R12_M13_POLYMYALGIA	6	31295092	0.0318452	3.7949e-13	489252	Polymyalgia rheumatica || id:finngen_R12_M13_POLYMYALGIA	TRUE	reported	MedicineITLab	0.00967019	4777.34	52.7468	2	TRUE
rs2071541	G	A	G	A	-0.245615	-0.0301961	0.17778	0.115072	FALSE	FALSE	FALSE	ebi-met1400-GCST90200196	6	32845081	0.025783	7397	0.241533	2,2'-Methylenebis(6-tert-butyl-p-cresol) levels || id:ebi-met1400-GCST90200196	2,2'-Methylenebis(6-tert-butyl-p-cresol) levels	2,2'-Methylenebis(6-tert-butyl-p-cresol) levels || ||	TRUE	MedicineITLab	finngen_R12_M13_POLYMYALGIA	6	32845081	0.0278261	1.07721e-18	489252	Polymyalgia rheumatica || id:finngen_R12_M13_POLYMYALGIA	TRUE	reported	MedicineITLab	0.0176364	8783.53	77.9121	2	TRUE
rs34434863	G	T	G	T	0.384413	0.00421773	0.335879	0.282194	FALSE	FALSE	FALSE	ebi-met1400-GCST90200196	6	32591896	0.0180935	7397	0.815678	2,2'-Methylenebis(6-tert-butyl-p-cresol) levels || id:ebi-met1400-GCST90200196	2,2'-Methylenebis(6-tert-butyl-p-cresol) levels	2,2'-Methylenebis(6-tert-butyl-p-cresol) levels || ||	TRUE	MedicineITLab	finngen_R12_M13_POLYMYALGIA	6	32591896	0.0205194	2.61036e-78	489252	Polymyalgia rheumatica || id:finngen_R12_M13_POLYMYALGIA	TRUE	reported	MedicineITLab	0.0659259	34530.7	350.967	2	TRUE
rs7731626	A	G	A	G	-0.171934	0.0205191	0.279663	0.386661	FALSE	FALSE	FALSE	ebi-met1400-GCST90200196	5	56148856	0.0168731	7397	0.223954	2,2'-Methylenebis(6-tert-butyl-p-cresol) levels || id:ebi-met1400-GCST90200196	2,2'-Methylenebis(6-tert-butyl-p-cresol) levels	2,2'-Methylenebis(6-tert-butyl-p-cresol) levels || ||	TRUE	MedicineITLab	finngen_R12_M13_POLYMYALGIA	5	56148856	0.0232284	1.34276e-13	489252	Polymyalgia rheumatica || id:finngen_R12_M13_POLYMYALGIA	TRUE	reported	MedicineITLab	0.0119103	5897.38	54.7879	2	TRUE
rs9357123	A	G	A	G	0.231282	-0.0313864	0.100488	0.0768502	FALSE	FALSE	FALSE	ebi-met1400-GCST90200196	6	31295092	0.031091	7397	0.312733	2,2'-Methylenebis(6-tert-butyl-p-cresol) levels || id:ebi-met1400-GCST90200196	2,2'-Methylenebis(6-tert-butyl-p-cresol) levels	2,2'-Methylenebis(6-tert-butyl-p-cresol) levels || ||	TRUE	MedicineITLab	finngen_R12_M13_POLYMYALGIA	6	31295092	0.0318452	3.7949e-13	489252	Polymyalgia rheumatica || id:finngen_R12_M13_POLYMYALGIA	TRUE	reported	MedicineITLab	0.00967019	4777.34	52.7468	2	TRUE
rs2071541	G	A	G	A	-0.245615	0.0017631	0.17778	0.11551	FALSE	FALSE	FALSE	ebi-met1400-GCST90200213	6	32845081	0.0248357	7673	0.943405	2-naphthol sulfate levels || id:ebi-met1400-GCST90200213	2-naphthol sulfate levels	2-naphthol sulfate levels || ||	TRUE	MedicineITLab	finngen_R12_M13_POLYMYALGIA	6	32845081	0.0278261	1.07721e-18	489252	Polymyalgia rheumatica || id:finngen_R12_M13_POLYMYALGIA	TRUE	reported	MedicineITLab	0.0176364	8783.53	77.9121	2	TRUE
rs34434863	G	T	G	T	0.384413	-0.0155423	0.335879	0.280324	FALSE	FALSE	FALSE	ebi-met1400-GCST90200213	6	32591896	0.0175025	7673	0.374538	2-naphthol sulfate levels || id:ebi-met1400-GCST90200213	2-naphthol sulfate levels	2-naphthol sulfate levels || ||	TRUE	MedicineITLab	finngen_R12_M13_POLYMYALGIA	6	32591896	0.0205194	2.61036e-78	489252	Polymyalgia rheumatica || id:finngen_R12_M13_POLYMYALGIA	TRUE	reported	MedicineITLab	0.0659259	34530.7	350.967	2	TRUE
rs7731626	A	G	A	G	-0.171934	0.0218804	0.279663	0.385288	FALSE	FALSE	FALSE	ebi-met1400-GCST90200213	5	56148856	0.0163413	7673	0.180584	2-naphthol sulfate levels || id:ebi-met1400-GCST90200213	2-naphthol sulfate levels	2-naphthol sulfate levels || ||	TRUE	MedicineITLab	finngen_R12_M13_POLYMYALGIA	5	56148856	0.0232284	1.34276e-13	489252	Polymyalgia rheumatica || id:finngen_R12_M13_POLYMYALGIA	TRUE	reported	MedicineITLab	0.0119103	5897.38	54.7879	2	TRUE
rs9357123	A	G	A	G	0.231282	-0.0281566	0.100488	0.078072	FALSE	FALSE	FALSE	ebi-met1400-GCST90200213	6	31295092	0.0298107	7673	0.344908	2-naphthol sulfate levels || id:ebi-met1400-GCST90200213	2-naphthol sulfate levels	2-naphthol sulfate levels || ||	TRUE	MedicineITLab	finngen_R12_M13_POLYMYALGIA	6	31295092	0.0318452	3.7949e-13	489252	Polymyalgia rheumatica || id:finngen_R12_M13_POLYMYALGIA	TRUE	reported	MedicineITLab	0.00967019	4777.34	52.7468	2	TRUE
rs2071541	G	A	G	A	-0.245615	0.0300904	0.17778	0.115511	FALSE	FALSE	FALSE	ebi-met1400-GCST90200224	6	32845081	0.0243119	8240	0.215833	2-ketocaprylate levels || id:ebi-met1400-GCST90200224	2-ketocaprylate levels	2-ketocaprylate levels || ||	TRUE	MedicineITLab	finngen_R12_M13_POLYMYALGIA	6	32845081	0.0278261	1.07721e-18	489252	Polymyalgia rheumatica || id:finngen_R12_M13_POLYMYALGIA	TRUE	reported	MedicineITLab	0.0176364	8783.53	77.9121	2	TRUE
rs34434863	G	T	G	T	0.384413	0.017983	0.335879	0.281972	FALSE	FALSE	FALSE	ebi-met1400-GCST90200224	6	32591896	0.0171266	8240	0.293716	2-ketocaprylate levels || id:ebi-met1400-GCST90200224	2-ketocaprylate levels	2-ketocaprylate levels || ||	TRUE	MedicineITLab	finngen_R12_M13_POLYMYALGIA	6	32591896	0.0205194	2.61036e-78	489252	Polymyalgia rheumatica || id:finngen_R12_M13_POLYMYALGIA	TRUE	reported	MedicineITLab	0.0659259	34530.7	350.967	2	TRUE
rs7731626	A	G	A	G	-0.171934	0.00649116	0.279663	0.385863	FALSE	FALSE	FALSE	ebi-met1400-GCST90200224	5	56148856	0.0160002	8240	0.684969	2-ketocaprylate levels || id:ebi-met1400-GCST90200224	2-ketocaprylate levels	2-ketocaprylate levels || ||	TRUE	MedicineITLab	finngen_R12_M13_POLYMYALGIA	5	56148856	0.0232284	1.34276e-13	489252	Polymyalgia rheumatica || id:finngen_R12_M13_POLYMYALGIA	TRUE	reported	MedicineITLab	0.0119103	5897.38	54.7879	2	TRUE
rs9357123	A	G	A	G	0.231282	-0.0089896	0.100488	0.0769464	FALSE	FALSE	FALSE	ebi-met1400-GCST90200224	6	31295092	0.0294623	8240	0.760273	2-ketocaprylate levels || id:ebi-met1400-GCST90200224	2-ketocaprylate levels	2-ketocaprylate levels || ||	TRUE	MedicineITLab	finngen_R12_M13_POLYMYALGIA	6	31295092	0.0318452	3.7949e-13	489252	Polymyalgia rheumatica || id:finngen_R12_M13_POLYMYALGIA	TRUE	reported	MedicineITLab	0.00967019	4777.34	52.7468	2	TRUE
rs2071541	G	A	G	A	-0.245615	0.00847072	0.17778	0.115594	FALSE	FALSE	FALSE	ebi-met1400-GCST90200243	6	32845081	0.0234606	8260	0.718054	Hydroxypalmitoyl sphingomyelin (d18:1/16:0(OH)) levels || id:ebi-met1400-GCST90200243	Hydroxypalmitoyl sphingomyelin (d18:1/16:0(OH)) levels	Hydroxypalmitoyl sphingomyelin (d18:1/16:0(OH)) levels || ||	TRUE	MedicineITLab	finngen_R12_M13_POLYMYALGIA	6	32845081	0.0278261	1.07721e-18	489252	Polymyalgia rheumatica || id:finngen_R12_M13_POLYMYALGIA	TRUE	reported	MedicineITLab	0.0176364	8783.53	77.9121	2	TRUE
rs34434863	G	T	G	T	0.384413	0.0123272	0.335879	0.281921	FALSE	FALSE	FALSE	ebi-met1400-GCST90200243	6	32591896	0.0165294	8260	0.455804	Hydroxypalmitoyl sphingomyelin (d18:1/16:0(OH)) levels || id:ebi-met1400-GCST90200243	Hydroxypalmitoyl sphingomyelin (d18:1/16:0(OH)) levels	Hydroxypalmitoyl sphingomyelin (d18:1/16:0(OH)) levels || ||	TRUE	MedicineITLab	finngen_R12_M13_POLYMYALGIA	6	32591896	0.0205194	2.61036e-78	489252	Polymyalgia rheumatica || id:finngen_R12_M13_POLYMYALGIA	TRUE	reported	MedicineITLab	0.0659259	34530.7	350.967	2	TRUE
rs7731626	A	G	A	G	-0.171934	0.0147589	0.279663	0.385714	FALSE	FALSE	FALSE	ebi-met1400-GCST90200243	5	56148856	0.0154361	8260	0.33901	Hydroxypalmitoyl sphingomyelin (d18:1/16:0(OH)) levels || id:ebi-met1400-GCST90200243	Hydroxypalmitoyl sphingomyelin (d18:1/16:0(OH)) levels	Hydroxypalmitoyl sphingomyelin (d18:1/16:0(OH)) levels || ||	TRUE	MedicineITLab	finngen_R12_M13_POLYMYALGIA	5	56148856	0.0232284	1.34276e-13	489252	Polymyalgia rheumatica || id:finngen_R12_M13_POLYMYALGIA	TRUE	reported	MedicineITLab	0.0119103	5897.38	54.7879	2	TRUE
rs9357123	A	G	A	G	0.231282	-0.0232947	0.100488	0.0770629	FALSE	FALSE	FALSE	ebi-met1400-GCST90200243	6	31295092	0.0284149	8260	0.412326	Hydroxypalmitoyl sphingomyelin (d18:1/16:0(OH)) levels || id:ebi-met1400-GCST90200243	Hydroxypalmitoyl sphingomyelin (d18:1/16:0(OH)) levels	Hydroxypalmitoyl sphingomyelin (d18:1/16:0(OH)) levels || ||	TRUE	MedicineITLab	finngen_R12_M13_POLYMYALGIA	6	31295092	0.0318452	3.7949e-13	489252	Polymyalgia rheumatica || id:finngen_R12_M13_POLYMYALGIA	TRUE	reported	MedicineITLab	0.00967019	4777.34	52.7468	2	TRUE
rs2071541	G	A	G	A	-0.245615	-0.0195908	0.17778	0.115128	FALSE	FALSE	FALSE	ebi-met1400-GCST90200247	6	32845081	0.0258606	7197	0.448719	Levulinoylcarnitine levels || id:ebi-met1400-GCST90200247	Levulinoylcarnitine levels	Levulinoylcarnitine levels || ||	TRUE	MedicineITLab	finngen_R12_M13_POLYMYALGIA	6	32845081	0.0278261	1.07721e-18	489252	Polymyalgia rheumatica || id:finngen_R12_M13_POLYMYALGIA	TRUE	reported	MedicineITLab	0.0176364	8783.53	77.9121	2	TRUE
rs34434863	G	T	G	T	0.384413	0.0115756	0.335879	0.280893	FALSE	FALSE	FALSE	ebi-met1400-GCST90200247	6	32591896	0.0182565	7197	0.526044	Levulinoylcarnitine levels || id:ebi-met1400-GCST90200247	Levulinoylcarnitine levels	Levulinoylcarnitine levels || ||	TRUE	MedicineITLab	finngen_R12_M13_POLYMYALGIA	6	32591896	0.0205194	2.61036e-78	489252	Polymyalgia rheumatica || id:finngen_R12_M13_POLYMYALGIA	TRUE	reported	MedicineITLab	0.0659259	34530.7	350.967	2	TRUE
rs7731626	A	G	A	G	-0.171934	-0.00676598	0.279663	0.386911	FALSE	FALSE	FALSE	ebi-met1400-GCST90200247	5	56148856	0.0169731	7197	0.690166	Levulinoylcarnitine levels || id:ebi-met1400-GCST90200247	Levulinoylcarnitine levels	Levulinoylcarnitine levels || ||	TRUE	MedicineITLab	finngen_R12_M13_POLYMYALGIA	5	56148856	0.0232284	1.34276e-13	489252	Polymyalgia rheumatica || id:finngen_R12_M13_POLYMYALGIA	TRUE	reported	MedicineITLab	0.0119103	5897.38	54.7879	2	TRUE
rs9357123	A	G	A	G	0.231282	-0.041347	0.100488	0.0771691	FALSE	FALSE	FALSE	ebi-met1400-GCST90200247	6	31295092	0.0313072	7197	0.186607	Levulinoylcarnitine levels || id:ebi-met1400-GCST90200247	Levulinoylcarnitine levels	Levulinoylcarnitine levels || ||	TRUE	MedicineITLab	finngen_R12_M13_POLYMYALGIA	6	31295092	0.0318452	3.7949e-13	489252	Polymyalgia rheumatica || id:finngen_R12_M13_POLYMYALGIA	TRUE	reported	MedicineITLab	0.00967019	4777.34	52.7468	2	TRUE
rs2071541	G	A	G	A	-0.245615	-0.00699775	0.17778	0.115791	FALSE	FALSE	FALSE	ebi-met1400-GCST90200272	6	32845081	0.0234291	8245	0.765186	3-hydroxyoctanoylcarnitine (1) levels || id:ebi-met1400-GCST90200272	3-hydroxyoctanoylcarnitine (1) levels	3-hydroxyoctanoylcarnitine (1) levels || ||	TRUE	MedicineITLab	finngen_R12_M13_POLYMYALGIA	6	32845081	0.0278261	1.07721e-18	489252	Polymyalgia rheumatica || id:finngen_R12_M13_POLYMYALGIA	TRUE	reported	MedicineITLab	0.0176364	8783.53	77.9121	2	TRUE
rs34434863	G	T	G	T	0.384413	0.0257569	0.335879	0.281888	FALSE	FALSE	FALSE	ebi-met1400-GCST90200272	6	32591896	0.0165298	8245	0.119183	3-hydroxyoctanoylcarnitine (1) levels || id:ebi-met1400-GCST90200272	3-hydroxyoctanoylcarnitine (1) levels	3-hydroxyoctanoylcarnitine (1) levels || ||	TRUE	MedicineITLab	finngen_R12_M13_POLYMYALGIA	6	32591896	0.0205194	2.61036e-78	489252	Polymyalgia rheumatica || id:finngen_R12_M13_POLYMYALGIA	TRUE	reported	MedicineITLab	0.0659259	34530.7	350.967	2	TRUE
rs7731626	A	G	A	G	-0.171934	-0.00636043	0.279663	0.385457	FALSE	FALSE	FALSE	ebi-met1400-GCST90200272	5	56148856	0.0154209	8245	0.680006	3-hydroxyoctanoylcarnitine (1) levels || id:ebi-met1400-GCST90200272	3-hydroxyoctanoylcarnitine (1) levels	3-hydroxyoctanoylcarnitine (1) levels || ||	TRUE	MedicineITLab	finngen_R12_M13_POLYMYALGIA	5	56148856	0.0232284	1.34276e-13	489252	Polymyalgia rheumatica || id:finngen_R12_M13_POLYMYALGIA	TRUE	reported	MedicineITLab	0.0119103	5897.38	54.7879	2	TRUE
rs9357123	A	G	A	G	0.231282	-0.0115537	0.100488	0.076769	FALSE	FALSE	FALSE	ebi-met1400-GCST90200272	6	31295092	0.0284351	8245	0.684509	3-hydroxyoctanoylcarnitine (1) levels || id:ebi-met1400-GCST90200272	3-hydroxyoctanoylcarnitine (1) levels	3-hydroxyoctanoylcarnitine (1) levels || ||	TRUE	MedicineITLab	finngen_R12_M13_POLYMYALGIA	6	31295092	0.0318452	3.7949e-13	489252	Polymyalgia rheumatica || id:finngen_R12_M13_POLYMYALGIA	TRUE	reported	MedicineITLab	0.00967019	4777.34	52.7468	2	TRUE
rs2071541	G	A	G	A	-0.245615	0.030621	0.17778	0.115534	FALSE	FALSE	FALSE	ebi-met1400-GCST90200280	6	32845081	0.0241234	8247	0.204317	5-oxoproline levels || id:ebi-met1400-GCST90200280	5-oxoproline levels	5-oxoproline levels || ||	TRUE	MedicineITLab	finngen_R12_M13_POLYMYALGIA	6	32845081	0.0278261	1.07721e-18	489252	Polymyalgia rheumatica || id:finngen_R12_M13_POLYMYALGIA	TRUE	reported	MedicineITLab	0.0176364	8783.53	77.9121	2	TRUE
rs34434863	G	T	G	T	0.384413	0.0114836	0.335879	0.281576	FALSE	FALSE	FALSE	ebi-met1400-GCST90200280	6	32591896	0.0170249	8247	0.499983	5-oxoproline levels || id:ebi-met1400-GCST90200280	5-oxoproline levels	5-oxoproline levels || ||	TRUE	MedicineITLab	finngen_R12_M13_POLYMYALGIA	6	32591896	0.0205194	2.61036e-78	489252	Polymyalgia rheumatica || id:finngen_R12_M13_POLYMYALGIA	TRUE	reported	MedicineITLab	0.0659259	34530.7	350.967	2	TRUE
rs7731626	A	G	A	G	-0.171934	0.0144847	0.279663	0.384921	FALSE	FALSE	FALSE	ebi-met1400-GCST90200280	5	56148856	0.0158914	8247	0.362043	5-oxoproline levels || id:ebi-met1400-GCST90200280	5-oxoproline levels	5-oxoproline levels || ||	TRUE	MedicineITLab	finngen_R12_M13_POLYMYALGIA	5	56148856	0.0232284	1.34276e-13	489252	Polymyalgia rheumatica || id:finngen_R12_M13_POLYMYALGIA	TRUE	reported	MedicineITLab	0.0119103	5897.38	54.7879	2	TRUE
rs9357123	A	G	A	G	0.231282	0.041713	0.100488	0.0764563	FALSE	FALSE	FALSE	ebi-met1400-GCST90200280	6	31295092	0.0293286	8247	0.154949	5-oxoproline levels || id:ebi-met1400-GCST90200280	5-oxoproline levels	5-oxoproline levels || ||	TRUE	MedicineITLab	finngen_R12_M13_POLYMYALGIA	6	31295092	0.0318452	3.7949e-13	489252	Polymyalgia rheumatica || id:finngen_R12_M13_POLYMYALGIA	TRUE	reported	MedicineITLab	0.00967019	4777.34	52.7468	2	TRUE
rs2071541	G	A	G	A	-0.245615	-0.0253079	0.17778	0.115823	FALSE	FALSE	FALSE	ebi-met1400-GCST90200285	6	32845081	0.024218	8166	0.296021	Eicosenedioate (C20:1-DC) levels || id:ebi-met1400-GCST90200285	Eicosenedioate (C20:1-DC) levels	Eicosenedioate (C20:1-DC) levels || ||	TRUE	MedicineITLab	finngen_R12_M13_POLYMYALGIA	6	32845081	0.0278261	1.07721e-18	489252	Polymyalgia rheumatica || id:finngen_R12_M13_POLYMYALGIA	TRUE	reported	MedicineITLab	0.0176364	8783.53	77.9121	2	TRUE
rs34434863	G	T	G	T	0.384413	-0.0402265	0.335879	0.281403	FALSE	FALSE	FALSE	ebi-met1400-GCST90200285	6	32591896	0.0170756	8166	0.0184833	Eicosenedioate (C20:1-DC) levels || id:ebi-met1400-GCST90200285	Eicosenedioate (C20:1-DC) levels	Eicosenedioate (C20:1-DC) levels || ||	TRUE	MedicineITLab	finngen_R12_M13_POLYMYALGIA	6	32591896	0.0205194	2.61036e-78	489252	Polymyalgia rheumatica || id:finngen_R12_M13_POLYMYALGIA	TRUE	reported	MedicineITLab	0.0659259	34530.7	350.967	2	TRUE
rs7731626	A	G	A	G	-0.171934	0.0245045	0.279663	0.385945	FALSE	FALSE	FALSE	ebi-met1400-GCST90200285	5	56148856	0.0159295	8166	0.123973	Eicosenedioate (C20:1-DC) levels || id:ebi-met1400-GCST90200285	Eicosenedioate (C20:1-DC) levels	Eicosenedioate (C20:1-DC) levels || ||	TRUE	MedicineITLab	finngen_R12_M13_POLYMYALGIA	5	56148856	0.0232284	1.34276e-13	489252	Polymyalgia rheumatica || id:finngen_R12_M13_POLYMYALGIA	TRUE	reported	MedicineITLab	0.0119103	5897.38	54.7879	2	TRUE
rs9357123	A	G	A	G	0.231282	0.00818413	0.100488	0.0766025	FALSE	FALSE	FALSE	ebi-met1400-GCST90200285	6	31295092	0.0294391	8166	0.781011	Eicosenedioate (C20:1-DC) levels || id:ebi-met1400-GCST90200285	Eicosenedioate (C20:1-DC) levels	Eicosenedioate (C20:1-DC) levels || ||	TRUE	MedicineITLab	finngen_R12_M13_POLYMYALGIA	6	31295092	0.0318452	3.7949e-13	489252	Polymyalgia rheumatica || id:finngen_R12_M13_POLYMYALGIA	TRUE	reported	MedicineITLab	0.00967019	4777.34	52.7468	2	TRUE
rs2071541	G	A	G	A	-0.245615	0.0140291	0.17778	0.115226	FALSE	FALSE	FALSE	ebi-met1400-GCST90200299	6	32845081	0.0237336	8243	0.554448	Oleoyl ethanolamide levels || id:ebi-met1400-GCST90200299	Oleoyl ethanolamide levels	Oleoyl ethanolamide levels || ||	TRUE	MedicineITLab	finngen_R12_M13_POLYMYALGIA	6	32845081	0.0278261	1.07721e-18	489252	Polymyalgia rheumatica || id:finngen_R12_M13_POLYMYALGIA	TRUE	reported	MedicineITLab	0.0176364	8783.53	77.9121	2	TRUE
rs34434863	G	T	G	T	0.384413	-0.00776164	0.335879	0.282078	FALSE	FALSE	FALSE	ebi-met1400-GCST90200299	6	32591896	0.0166774	8243	0.641646	Oleoyl ethanolamide levels || id:ebi-met1400-GCST90200299	Oleoyl ethanolamide levels	Oleoyl ethanolamide levels || ||	TRUE	MedicineITLab	finngen_R12_M13_POLYMYALGIA	6	32591896	0.0205194	2.61036e-78	489252	Polymyalgia rheumatica || id:finngen_R12_M13_POLYMYALGIA	TRUE	reported	MedicineITLab	0.0659259	34530.7	350.967	2	TRUE
rs7731626	A	G	A	G	-0.171934	-0.00237334	0.279663	0.385048	FALSE	FALSE	FALSE	ebi-met1400-GCST90200299	5	56148856	0.0155862	8243	0.878972	Oleoyl ethanolamide levels || id:ebi-met1400-GCST90200299	Oleoyl ethanolamide levels	Oleoyl ethanolamide levels || ||	TRUE	MedicineITLab	finngen_R12_M13_POLYMYALGIA	5	56148856	0.0232284	1.34276e-13	489252	Polymyalgia rheumatica || id:finngen_R12_M13_POLYMYALGIA	TRUE	reported	MedicineITLab	0.0119103	5897.38	54.7879	2	TRUE
rs9357123	A	G	A	G	0.231282	0.0189275	0.100488	0.0767363	FALSE	FALSE	FALSE	ebi-met1400-GCST90200299	6	31295092	0.0287158	8243	0.50981	Oleoyl ethanolamide levels || id:ebi-met1400-GCST90200299	Oleoyl ethanolamide levels	Oleoyl ethanolamide levels || ||	TRUE	MedicineITLab	finngen_R12_M13_POLYMYALGIA	6	31295092	0.0318452	3.7949e-13	489252	Polymyalgia rheumatica || id:finngen_R12_M13_POLYMYALGIA	TRUE	reported	MedicineITLab	0.00967019	4777.34	52.7468	2	TRUE
rs2071541	G	A	G	A	-0.245615	0.0028814	0.17778	0.115469	FALSE	FALSE	FALSE	ebi-met1400-GCST90200301	6	32845081	0.0241697	8217	0.905105	Gamma-glutamylglutamine levels || id:ebi-met1400-GCST90200301	Gamma-glutamylglutamine levels	Gamma-glutamylglutamine levels || ||	TRUE	MedicineITLab	finngen_R12_M13_POLYMYALGIA	6	32845081	0.0278261	1.07721e-18	489252	Polymyalgia rheumatica || id:finngen_R12_M13_POLYMYALGIA	TRUE	reported	MedicineITLab	0.0176364	8783.53	77.9121	2	TRUE
rs34434863	G	T	G	T	0.384413	0.0258363	0.335879	0.281178	FALSE	FALSE	FALSE	ebi-met1400-GCST90200301	6	32591896	0.0170261	8217	0.129152	Gamma-glutamylglutamine levels || id:ebi-met1400-GCST90200301	Gamma-glutamylglutamine levels	Gamma-glutamylglutamine levels || ||	TRUE	MedicineITLab	finngen_R12_M13_POLYMYALGIA	6	32591896	0.0205194	2.61036e-78	489252	Polymyalgia rheumatica || id:finngen_R12_M13_POLYMYALGIA	TRUE	reported	MedicineITLab	0.0659259	34530.7	350.967	2	TRUE
rs7731626	A	G	A	G	-0.171934	0.00681488	0.279663	0.385862	FALSE	FALSE	FALSE	ebi-met1400-GCST90200301	5	56148856	0.0158948	8217	0.668107	Gamma-glutamylglutamine levels || id:ebi-met1400-GCST90200301	Gamma-glutamylglutamine levels	Gamma-glutamylglutamine levels || ||	TRUE	MedicineITLab	finngen_R12_M13_POLYMYALGIA	5	56148856	0.0232284	1.34276e-13	489252	Polymyalgia rheumatica || id:finngen_R12_M13_POLYMYALGIA	TRUE	reported	MedicineITLab	0.0119103	5897.38	54.7879	2	TRUE
rs9357123	A	G	A	G	0.231282	-0.037789	0.100488	0.0767357	FALSE	FALSE	FALSE	ebi-met1400-GCST90200301	6	31295092	0.0293486	8217	0.197888	Gamma-glutamylglutamine levels || id:ebi-met1400-GCST90200301	Gamma-glutamylglutamine levels	Gamma-glutamylglutamine levels || ||	TRUE	MedicineITLab	finngen_R12_M13_POLYMYALGIA	6	31295092	0.0318452	3.7949e-13	489252	Polymyalgia rheumatica || id:finngen_R12_M13_POLYMYALGIA	TRUE	reported	MedicineITLab	0.00967019	4777.34	52.7468	2	TRUE
rs2071541	G	A	G	A	-0.245615	0.00739301	0.17778	0.115427	FALSE	FALSE	FALSE	ebi-met1400-GCST90200315	6	32845081	0.0242987	8220	0.760933	Gamma-glutamylhistidine levels || id:ebi-met1400-GCST90200315	Gamma-glutamylhistidine levels	Gamma-glutamylhistidine levels || ||	TRUE	MedicineITLab	finngen_R12_M13_POLYMYALGIA	6	32845081	0.0278261	1.07721e-18	489252	Polymyalgia rheumatica || id:finngen_R12_M13_POLYMYALGIA	TRUE	reported	MedicineITLab	0.0176364	8783.53	77.9121	2	TRUE
rs34434863	G	T	G	T	0.384413	0.0176224	0.335879	0.281258	FALSE	FALSE	FALSE	ebi-met1400-GCST90200315	6	32591896	0.017143	8220	0.303968	Gamma-glutamylhistidine levels || id:ebi-met1400-GCST90200315	Gamma-glutamylhistidine levels	Gamma-glutamylhistidine levels || ||	TRUE	MedicineITLab	finngen_R12_M13_POLYMYALGIA	6	32591896	0.0205194	2.61036e-78	489252	Polymyalgia rheumatica || id:finngen_R12_M13_POLYMYALGIA	TRUE	reported	MedicineITLab	0.0659259	34530.7	350.967	2	TRUE
rs7731626	A	G	A	G	-0.171934	-0.00869535	0.279663	0.386074	FALSE	FALSE	FALSE	ebi-met1400-GCST90200315	5	56148856	0.0159848	8220	0.586458	Gamma-glutamylhistidine levels || id:ebi-met1400-GCST90200315	Gamma-glutamylhistidine levels	Gamma-glutamylhistidine levels || ||	TRUE	MedicineITLab	finngen_R12_M13_POLYMYALGIA	5	56148856	0.0232284	1.34276e-13	489252	Polymyalgia rheumatica || id:finngen_R12_M13_POLYMYALGIA	TRUE	reported	MedicineITLab	0.0119103	5897.38	54.7879	2	TRUE
rs9357123	A	G	A	G	0.231282	0.0197013	0.100488	0.0768294	FALSE	FALSE	FALSE	ebi-met1400-GCST90200315	6	31295092	0.0294561	8220	0.5036	Gamma-glutamylhistidine levels || id:ebi-met1400-GCST90200315	Gamma-glutamylhistidine levels	Gamma-glutamylhistidine levels || ||	TRUE	MedicineITLab	finngen_R12_M13_POLYMYALGIA	6	31295092	0.0318452	3.7949e-13	489252	Polymyalgia rheumatica || id:finngen_R12_M13_POLYMYALGIA	TRUE	reported	MedicineITLab	0.00967019	4777.34	52.7468	2	TRUE
rs2071541	G	A	G	A	-0.245615	0.0218219	0.17778	0.113729	FALSE	FALSE	FALSE	ebi-met1400-GCST90200318	6	32845081	0.0266709	6883	0.413247	Acetoacetate levels || id:ebi-met1400-GCST90200318	Acetoacetate levels	Acetoacetate levels || ||	TRUE	MedicineITLab	finngen_R12_M13_POLYMYALGIA	6	32845081	0.0278261	1.07721e-18	489252	Polymyalgia rheumatica || id:finngen_R12_M13_POLYMYALGIA	TRUE	reported	MedicineITLab	0.0176364	8783.53	77.9121	2	TRUE
rs34434863	G	T	G	T	0.384413	-0.0217247	0.335879	0.282273	FALSE	FALSE	FALSE	ebi-met1400-GCST90200318	6	32591896	0.0186886	6883	0.245052	Acetoacetate levels || id:ebi-met1400-GCST90200318	Acetoacetate levels	Acetoacetate levels || ||	TRUE	MedicineITLab	finngen_R12_M13_POLYMYALGIA	6	32591896	0.0205194	2.61036e-78	489252	Polymyalgia rheumatica || id:finngen_R12_M13_POLYMYALGIA	TRUE	reported	MedicineITLab	0.0659259	34530.7	350.967	2	TRUE
rs7731626	A	G	A	G	-0.171934	0.0123561	0.279663	0.383426	FALSE	FALSE	FALSE	ebi-met1400-GCST90200318	5	56148856	0.0174153	6883	0.478018	Acetoacetate levels || id:ebi-met1400-GCST90200318	Acetoacetate levels	Acetoacetate levels || ||	TRUE	MedicineITLab	finngen_R12_M13_POLYMYALGIA	5	56148856	0.0232284	1.34276e-13	489252	Polymyalgia rheumatica || id:finngen_R12_M13_POLYMYALGIA	TRUE	reported	MedicineITLab	0.0119103	5897.38	54.7879	2	TRUE
rs9357123	A	G	A	G	0.231282	-0.0395339	0.100488	0.0768615	FALSE	FALSE	FALSE	ebi-met1400-GCST90200318	6	31295092	0.0320288	6883	0.217083	Acetoacetate levels || id:ebi-met1400-GCST90200318	Acetoacetate levels	Acetoacetate levels || ||	TRUE	MedicineITLab	finngen_R12_M13_POLYMYALGIA	6	31295092	0.0318452	3.7949e-13	489252	Polymyalgia rheumatica || id:finngen_R12_M13_POLYMYALGIA	TRUE	reported	MedicineITLab	0.00967019	4777.34	52.7468	2	TRUE
rs2071541	G	A	G	A	-0.245615	0.00870484	0.17778	0.115347	FALSE	FALSE	FALSE	ebi-met1400-GCST90200319	6	32845081	0.0238192	8256	0.714772	Cys-gly, oxidized levels || id:ebi-met1400-GCST90200319	Cys-gly, oxidized levels	Cys-gly, oxidized levels || ||	TRUE	MedicineITLab	finngen_R12_M13_POLYMYALGIA	6	32845081	0.0278261	1.07721e-18	489252	Polymyalgia rheumatica || id:finngen_R12_M13_POLYMYALGIA	TRUE	reported	MedicineITLab	0.0176364	8783.53	77.9121	2	TRUE
rs34434863	G	T	G	T	0.384413	0.0364337	0.335879	0.281485	FALSE	FALSE	FALSE	ebi-met1400-GCST90200319	6	32591896	0.0167789	8256	0.0299006	Cys-gly, oxidized levels || id:ebi-met1400-GCST90200319	Cys-gly, oxidized levels	Cys-gly, oxidized levels || ||	TRUE	MedicineITLab	finngen_R12_M13_POLYMYALGIA	6	32591896	0.0205194	2.61036e-78	489252	Polymyalgia rheumatica || id:finngen_R12_M13_POLYMYALGIA	TRUE	reported	MedicineITLab	0.0659259	34530.7	350.967	2	TRUE
rs7731626	A	G	A	G	-0.171934	-0.0204457	0.279663	0.385781	FALSE	FALSE	FALSE	ebi-met1400-GCST90200319	5	56148856	0.0156592	8256	0.191665	Cys-gly, oxidized levels || id:ebi-met1400-GCST90200319	Cys-gly, oxidized levels	Cys-gly, oxidized levels || ||	TRUE	MedicineITLab	finngen_R12_M13_POLYMYALGIA	5	56148856	0.0232284	1.34276e-13	489252	Polymyalgia rheumatica || id:finngen_R12_M13_POLYMYALGIA	TRUE	reported	MedicineITLab	0.0119103	5897.38	54.7879	2	TRUE
rs9357123	A	G	A	G	0.231282	0.0137478	0.100488	0.0763729	FALSE	FALSE	FALSE	ebi-met1400-GCST90200319	6	31295092	0.0289643	8256	0.635038	Cys-gly, oxidized levels || id:ebi-met1400-GCST90200319	Cys-gly, oxidized levels	Cys-gly, oxidized levels || ||	TRUE	MedicineITLab	finngen_R12_M13_POLYMYALGIA	6	31295092	0.0318452	3.7949e-13	489252	Polymyalgia rheumatica || id:finngen_R12_M13_POLYMYALGIA	TRUE	reported	MedicineITLab	0.00967019	4777.34	52.7468	2	TRUE
rs2071541	G	A	G	A	-0.245615	0.0191429	0.17778	0.115408	FALSE	FALSE	FALSE	ebi-met1400-GCST90200330	6	32845081	0.0237772	8230	0.420765	1-palmitoyl-2-linoleoyl-gpc (16:0/18:2) levels || id:ebi-met1400-GCST90200330	1-palmitoyl-2-linoleoyl-gpc (16:0/18:2) levels	1-palmitoyl-2-linoleoyl-gpc (16:0/18:2) levels || ||	TRUE	MedicineITLab	finngen_R12_M13_POLYMYALGIA	6	32845081	0.0278261	1.07721e-18	489252	Polymyalgia rheumatica || id:finngen_R12_M13_POLYMYALGIA	TRUE	reported	MedicineITLab	0.0176364	8783.53	77.9121	2	TRUE
rs34434863	G	T	G	T	0.384413	0.0189537	0.335879	0.281098	FALSE	FALSE	FALSE	ebi-met1400-GCST90200330	6	32591896	0.0167468	8230	0.257726	1-palmitoyl-2-linoleoyl-gpc (16:0/18:2) levels || id:ebi-met1400-GCST90200330	1-palmitoyl-2-linoleoyl-gpc (16:0/18:2) levels	1-palmitoyl-2-linoleoyl-gpc (16:0/18:2) levels || ||	TRUE	MedicineITLab	finngen_R12_M13_POLYMYALGIA	6	32591896	0.0205194	2.61036e-78	489252	Polymyalgia rheumatica || id:finngen_R12_M13_POLYMYALGIA	TRUE	reported	MedicineITLab	0.0659259	34530.7	350.967	2	TRUE
rs7731626	A	G	A	G	-0.171934	-0.000382685	0.279663	0.385662	FALSE	FALSE	FALSE	ebi-met1400-GCST90200330	5	56148856	0.0156286	8230	0.980465	1-palmitoyl-2-linoleoyl-gpc (16:0/18:2) levels || id:ebi-met1400-GCST90200330	1-palmitoyl-2-linoleoyl-gpc (16:0/18:2) levels	1-palmitoyl-2-linoleoyl-gpc (16:0/18:2) levels || ||	TRUE	MedicineITLab	finngen_R12_M13_POLYMYALGIA	5	56148856	0.0232284	1.34276e-13	489252	Polymyalgia rheumatica || id:finngen_R12_M13_POLYMYALGIA	TRUE	reported	MedicineITLab	0.0119103	5897.38	54.7879	2	TRUE
rs9357123	A	G	A	G	0.231282	-0.0067846	0.100488	0.0769792	FALSE	FALSE	FALSE	ebi-met1400-GCST90200330	6	31295092	0.0287674	8230	0.813554	1-palmitoyl-2-linoleoyl-gpc (16:0/18:2) levels || id:ebi-met1400-GCST90200330	1-palmitoyl-2-linoleoyl-gpc (16:0/18:2) levels	1-palmitoyl-2-linoleoyl-gpc (16:0/18:2) levels || ||	TRUE	MedicineITLab	finngen_R12_M13_POLYMYALGIA	6	31295092	0.0318452	3.7949e-13	489252	Polymyalgia rheumatica || id:finngen_R12_M13_POLYMYALGIA	TRUE	reported	MedicineITLab	0.00967019	4777.34	52.7468	2	TRUE
rs2071541	G	A	G	A	-0.245615	0.0578615	0.17778	0.115259	FALSE	FALSE	FALSE	ebi-met1400-GCST90200335	6	32845081	0.0234564	8258	0.0136339	Stearoyl sphingomyelin (d18:1/18:0) levels || id:ebi-met1400-GCST90200335	Stearoyl sphingomyelin (d18:1/18:0) levels	Stearoyl sphingomyelin (d18:1/18:0) levels || ||	TRUE	MedicineITLab	finngen_R12_M13_POLYMYALGIA	6	32845081	0.0278261	1.07721e-18	489252	Polymyalgia rheumatica || id:finngen_R12_M13_POLYMYALGIA	TRUE	reported	MedicineITLab	0.0176364	8783.53	77.9121	2	TRUE
rs34434863	G	T	G	T	0.384413	0.00601395	0.335879	0.282023	FALSE	FALSE	FALSE	ebi-met1400-GCST90200335	6	32591896	0.0165041	8258	0.715566	Stearoyl sphingomyelin (d18:1/18:0) levels || id:ebi-met1400-GCST90200335	Stearoyl sphingomyelin (d18:1/18:0) levels	Stearoyl sphingomyelin (d18:1/18:0) levels || ||	TRUE	MedicineITLab	finngen_R12_M13_POLYMYALGIA	6	32591896	0.0205194	2.61036e-78	489252	Polymyalgia rheumatica || id:finngen_R12_M13_POLYMYALGIA	TRUE	reported	MedicineITLab	0.0659259	34530.7	350.967	2	TRUE
rs7731626	A	G	A	G	-0.171934	0.0217372	0.279663	0.385381	FALSE	FALSE	FALSE	ebi-met1400-GCST90200335	5	56148856	0.0154032	8258	0.158183	Stearoyl sphingomyelin (d18:1/18:0) levels || id:ebi-met1400-GCST90200335	Stearoyl sphingomyelin (d18:1/18:0) levels	Stearoyl sphingomyelin (d18:1/18:0) levels || ||	TRUE	MedicineITLab	finngen_R12_M13_POLYMYALGIA	5	56148856	0.0232284	1.34276e-13	489252	Polymyalgia rheumatica || id:finngen_R12_M13_POLYMYALGIA	TRUE	reported	MedicineITLab	0.0119103	5897.38	54.7879	2	TRUE
rs9357123	A	G	A	G	0.231282	-0.00817808	0.100488	0.0767786	FALSE	FALSE	FALSE	ebi-met1400-GCST90200335	6	31295092	0.0284026	8258	0.773397	Stearoyl sphingomyelin (d18:1/18:0) levels || id:ebi-met1400-GCST90200335	Stearoyl sphingomyelin (d18:1/18:0) levels	Stearoyl sphingomyelin (d18:1/18:0) levels || ||	TRUE	MedicineITLab	finngen_R12_M13_POLYMYALGIA	6	31295092	0.0318452	3.7949e-13	489252	Polymyalgia rheumatica || id:finngen_R12_M13_POLYMYALGIA	TRUE	reported	MedicineITLab	0.00967019	4777.34	52.7468	2	TRUE
rs2071541	G	A	G	A	-0.245615	-0.00827389	0.17778	0.115136	FALSE	FALSE	FALSE	ebi-met1400-GCST90200339	6	32845081	0.0238993	8219	0.729193	5,6-dihydrothymine levels || id:ebi-met1400-GCST90200339	5,6-dihydrothymine levels	5,6-dihydrothymine levels || ||	TRUE	MedicineITLab	finngen_R12_M13_POLYMYALGIA	6	32845081	0.0278261	1.07721e-18	489252	Polymyalgia rheumatica || id:finngen_R12_M13_POLYMYALGIA	TRUE	reported	MedicineITLab	0.0176364	8783.53	77.9121	2	TRUE
rs34434863	G	T	G	T	0.384413	-0.00885663	0.335879	0.282415	FALSE	FALSE	FALSE	ebi-met1400-GCST90200339	6	32591896	0.0168245	8219	0.598602	5,6-dihydrothymine levels || id:ebi-met1400-GCST90200339	5,6-dihydrothymine levels	5,6-dihydrothymine levels || ||	TRUE	MedicineITLab	finngen_R12_M13_POLYMYALGIA	6	32591896	0.0205194	2.61036e-78	489252	Polymyalgia rheumatica || id:finngen_R12_M13_POLYMYALGIA	TRUE	reported	MedicineITLab	0.0659259	34530.7	350.967	2	TRUE
rs7731626	A	G	A	G	-0.171934	0.00179596	0.279663	0.385521	FALSE	FALSE	FALSE	ebi-met1400-GCST90200339	5	56148856	0.0157199	8219	0.909041	5,6-dihydrothymine levels || id:ebi-met1400-GCST90200339	5,6-dihydrothymine levels	5,6-dihydrothymine levels || ||	TRUE	MedicineITLab	finngen_R12_M13_POLYMYALGIA	5	56148856	0.0232284	1.34276e-13	489252	Polymyalgia rheumatica || id:finngen_R12_M13_POLYMYALGIA	TRUE	reported	MedicineITLab	0.0119103	5897.38	54.7879	2	TRUE
rs9357123	A	G	A	G	0.231282	-0.0153079	0.100488	0.0766561	FALSE	FALSE	FALSE	ebi-met1400-GCST90200339	6	31295092	0.0289752	8219	0.597284	5,6-dihydrothymine levels || id:ebi-met1400-GCST90200339	5,6-dihydrothymine levels	5,6-dihydrothymine levels || ||	TRUE	MedicineITLab	finngen_R12_M13_POLYMYALGIA	6	31295092	0.0318452	3.7949e-13	489252	Polymyalgia rheumatica || id:finngen_R12_M13_POLYMYALGIA	TRUE	reported	MedicineITLab	0.00967019	4777.34	52.7468	2	TRUE
rs2071541	G	A	G	A	-0.245615	0.0633283	0.17778	0.115394	FALSE	FALSE	FALSE	ebi-met1400-GCST90200349	6	32845081	0.0231875	8257	0.00631168	Eicosapentaenoate (EPA; 20:5n3) levels || id:ebi-met1400-GCST90200349	Eicosapentaenoate (EPA; 20:5n3) levels	Eicosapentaenoate (EPA; 20:5n3) levels || ||	TRUE	MedicineITLab	finngen_R12_M13_POLYMYALGIA	6	32845081	0.0278261	1.07721e-18	489252	Polymyalgia rheumatica || id:finngen_R12_M13_POLYMYALGIA	TRUE	reported	MedicineITLab	0.0176364	8783.53	77.9121	2	TRUE
rs34434863	G	T	G	T	0.384413	-0.0196937	0.335879	0.281997	FALSE	FALSE	FALSE	ebi-met1400-GCST90200349	6	32591896	0.0163348	8257	0.227959	Eicosapentaenoate (EPA; 20:5n3) levels || id:ebi-met1400-GCST90200349	Eicosapentaenoate (EPA; 20:5n3) levels	Eicosapentaenoate (EPA; 20:5n3) levels || ||	TRUE	MedicineITLab	finngen_R12_M13_POLYMYALGIA	6	32591896	0.0205194	2.61036e-78	489252	Polymyalgia rheumatica || id:finngen_R12_M13_POLYMYALGIA	TRUE	reported	MedicineITLab	0.0659259	34530.7	350.967	2	TRUE
rs7731626	A	G	A	G	-0.171934	0.00253063	0.279663	0.385367	FALSE	FALSE	FALSE	ebi-met1400-GCST90200349	5	56148856	0.0152384	8257	0.868102	Eicosapentaenoate (EPA; 20:5n3) levels || id:ebi-met1400-GCST90200349	Eicosapentaenoate (EPA; 20:5n3) levels	Eicosapentaenoate (EPA; 20:5n3) levels || ||	TRUE	MedicineITLab	finngen_R12_M13_POLYMYALGIA	5	56148856	0.0232284	1.34276e-13	489252	Polymyalgia rheumatica || id:finngen_R12_M13_POLYMYALGIA	TRUE	reported	MedicineITLab	0.0119103	5897.38	54.7879	2	TRUE
rs9357123	A	G	A	G	0.231282	-0.00928592	0.100488	0.0767273	FALSE	FALSE	FALSE	ebi-met1400-GCST90200349	6	31295092	0.0281211	8257	0.74124	Eicosapentaenoate (EPA; 20:5n3) levels || id:ebi-met1400-GCST90200349	Eicosapentaenoate (EPA; 20:5n3) levels	Eicosapentaenoate (EPA; 20:5n3) levels || ||	TRUE	MedicineITLab	finngen_R12_M13_POLYMYALGIA	6	31295092	0.0318452	3.7949e-13	489252	Polymyalgia rheumatica || id:finngen_R12_M13_POLYMYALGIA	TRUE	reported	MedicineITLab	0.00967019	4777.34	52.7468	2	TRUE
rs2071541	G	A	G	A	-0.245615	0.0159333	0.17778	0.115729	FALSE	FALSE	FALSE	ebi-met1400-GCST90200358	6	32845081	0.0236202	8272	0.499954	Arachidonate (20:4n6) levels || id:ebi-met1400-GCST90200358	Arachidonate (20:4n6) levels	Arachidonate (20:4n6) levels || ||	TRUE	MedicineITLab	finngen_R12_M13_POLYMYALGIA	6	32845081	0.0278261	1.07721e-18	489252	Polymyalgia rheumatica || id:finngen_R12_M13_POLYMYALGIA	TRUE	reported	MedicineITLab	0.0176364	8783.53	77.9121	2	TRUE
rs34434863	G	T	G	T	0.384413	-0.0142265	0.335879	0.281848	FALSE	FALSE	FALSE	ebi-met1400-GCST90200358	6	32591896	0.0166611	8272	0.393173	Arachidonate (20:4n6) levels || id:ebi-met1400-GCST90200358	Arachidonate (20:4n6) levels	Arachidonate (20:4n6) levels || ||	TRUE	MedicineITLab	finngen_R12_M13_POLYMYALGIA	6	32591896	0.0205194	2.61036e-78	489252	Polymyalgia rheumatica || id:finngen_R12_M13_POLYMYALGIA	TRUE	reported	MedicineITLab	0.0659259	34530.7	350.967	2	TRUE
rs7731626	A	G	A	G	-0.171934	-0.00224715	0.279663	0.385577	FALSE	FALSE	FALSE	ebi-met1400-GCST90200358	5	56148856	0.015543	8272	0.885045	Arachidonate (20:4n6) levels || id:ebi-met1400-GCST90200358	Arachidonate (20:4n6) levels	Arachidonate (20:4n6) levels || ||	TRUE	MedicineITLab	finngen_R12_M13_POLYMYALGIA	5	56148856	0.0232284	1.34276e-13	489252	Polymyalgia rheumatica || id:finngen_R12_M13_POLYMYALGIA	TRUE	reported	MedicineITLab	0.0119103	5897.38	54.7879	2	TRUE
rs9357123	A	G	A	G	0.231282	0.0320888	0.100488	0.0766485	FALSE	FALSE	FALSE	ebi-met1400-GCST90200358	6	31295092	0.0287003	8272	0.263539	Arachidonate (20:4n6) levels || id:ebi-met1400-GCST90200358	Arachidonate (20:4n6) levels	Arachidonate (20:4n6) levels || ||	TRUE	MedicineITLab	finngen_R12_M13_POLYMYALGIA	6	31295092	0.0318452	3.7949e-13	489252	Polymyalgia rheumatica || id:finngen_R12_M13_POLYMYALGIA	TRUE	reported	MedicineITLab	0.00967019	4777.34	52.7468	2	TRUE
rs2071541	G	A	G	A	-0.245615	-0.0211143	0.17778	0.115694	FALSE	FALSE	FALSE	ebi-met1400-GCST90200364	6	32845081	0.0237411	8214	0.37381	Cysteinylglycine levels || id:ebi-met1400-GCST90200364	Cysteinylglycine levels	Cysteinylglycine levels || ||	TRUE	MedicineITLab	finngen_R12_M13_POLYMYALGIA	6	32845081	0.0278261	1.07721e-18	489252	Polymyalgia rheumatica || id:finngen_R12_M13_POLYMYALGIA	TRUE	reported	MedicineITLab	0.0176364	8783.53	77.9121	2	TRUE
rs34434863	G	T	G	T	0.384413	0.066673	0.335879	0.282256	FALSE	FALSE	FALSE	ebi-met1400-GCST90200364	6	32591896	0.0167258	8214	6.71276e-05	Cysteinylglycine levels || id:ebi-met1400-GCST90200364	Cysteinylglycine levels	Cysteinylglycine levels || ||	TRUE	MedicineITLab	finngen_R12_M13_POLYMYALGIA	6	32591896	0.0205194	2.61036e-78	489252	Polymyalgia rheumatica || id:finngen_R12_M13_POLYMYALGIA	TRUE	reported	MedicineITLab	0.0659259	34530.7	350.967	2	TRUE
rs7731626	A	G	A	G	-0.171934	0.00953468	0.279663	0.385635	FALSE	FALSE	FALSE	ebi-met1400-GCST90200364	5	56148856	0.0156346	8214	0.541965	Cysteinylglycine levels || id:ebi-met1400-GCST90200364	Cysteinylglycine levels	Cysteinylglycine levels || ||	TRUE	MedicineITLab	finngen_R12_M13_POLYMYALGIA	5	56148856	0.0232284	1.34276e-13	489252	Polymyalgia rheumatica || id:finngen_R12_M13_POLYMYALGIA	TRUE	reported	MedicineITLab	0.0119103	5897.38	54.7879	2	TRUE
rs9357123	A	G	A	G	0.231282	0.0365076	0.100488	0.0769465	FALSE	FALSE	FALSE	ebi-met1400-GCST90200364	6	31295092	0.0287835	8214	0.204672	Cysteinylglycine levels || id:ebi-met1400-GCST90200364	Cysteinylglycine levels	Cysteinylglycine levels || ||	TRUE	MedicineITLab	finngen_R12_M13_POLYMYALGIA	6	31295092	0.0318452	3.7949e-13	489252	Polymyalgia rheumatica || id:finngen_R12_M13_POLYMYALGIA	TRUE	reported	MedicineITLab	0.00967019	4777.34	52.7468	2	TRUE
rs2071541	G	A	G	A	-0.245615	0.0276407	0.17778	0.115352	FALSE	FALSE	FALSE	ebi-met1400-GCST90200405	6	32845081	0.0238502	8247	0.246485	Retinol (Vitamin A) levels || id:ebi-met1400-GCST90200405	Retinol (Vitamin A) levels	Retinol (Vitamin A) levels || ||	TRUE	MedicineITLab	finngen_R12_M13_POLYMYALGIA	6	32845081	0.0278261	1.07721e-18	489252	Polymyalgia rheumatica || id:finngen_R12_M13_POLYMYALGIA	TRUE	reported	MedicineITLab	0.0176364	8783.53	77.9121	2	TRUE
rs34434863	G	T	G	T	0.384413	0.0114133	0.335879	0.282036	FALSE	FALSE	FALSE	ebi-met1400-GCST90200405	6	32591896	0.0167871	8247	0.496576	Retinol (Vitamin A) levels || id:ebi-met1400-GCST90200405	Retinol (Vitamin A) levels	Retinol (Vitamin A) levels || ||	TRUE	MedicineITLab	finngen_R12_M13_POLYMYALGIA	6	32591896	0.0205194	2.61036e-78	489252	Polymyalgia rheumatica || id:finngen_R12_M13_POLYMYALGIA	TRUE	reported	MedicineITLab	0.0659259	34530.7	350.967	2	TRUE
rs7731626	A	G	A	G	-0.171934	-0.0161146	0.279663	0.385594	FALSE	FALSE	FALSE	ebi-met1400-GCST90200405	5	56148856	0.015678	8247	0.304021	Retinol (Vitamin A) levels || id:ebi-met1400-GCST90200405	Retinol (Vitamin A) levels	Retinol (Vitamin A) levels || ||	TRUE	MedicineITLab	finngen_R12_M13_POLYMYALGIA	5	56148856	0.0232284	1.34276e-13	489252	Polymyalgia rheumatica || id:finngen_R12_M13_POLYMYALGIA	TRUE	reported	MedicineITLab	0.0119103	5897.38	54.7879	2	TRUE
rs9357123	A	G	A	G	0.231282	0.000753775	0.100488	0.0768204	FALSE	FALSE	FALSE	ebi-met1400-GCST90200405	6	31295092	0.0288908	8247	0.979185	Retinol (Vitamin A) levels || id:ebi-met1400-GCST90200405	Retinol (Vitamin A) levels	Retinol (Vitamin A) levels || ||	TRUE	MedicineITLab	finngen_R12_M13_POLYMYALGIA	6	31295092	0.0318452	3.7949e-13	489252	Polymyalgia rheumatica || id:finngen_R12_M13_POLYMYALGIA	TRUE	reported	MedicineITLab	0.00967019	4777.34	52.7468	2	TRUE
rs2071541	G	A	G	A	-0.245615	0.0133817	0.17778	0.115366	FALSE	FALSE	FALSE	ebi-met1400-GCST90200428	6	32845081	0.0236139	8272	0.570926	Caprate (10:0) levels || id:ebi-met1400-GCST90200428	Caprate (10:0) levels	Caprate (10:0) levels || ||	TRUE	MedicineITLab	finngen_R12_M13_POLYMYALGIA	6	32845081	0.0278261	1.07721e-18	489252	Polymyalgia rheumatica || id:finngen_R12_M13_POLYMYALGIA	TRUE	reported	MedicineITLab	0.0176364	8783.53	77.9121	2	TRUE
rs34434863	G	T	G	T	0.384413	-0.0116148	0.335879	0.281908	FALSE	FALSE	FALSE	ebi-met1400-GCST90200428	6	32591896	0.0166314	8272	0.484948	Caprate (10:0) levels || id:ebi-met1400-GCST90200428	Caprate (10:0) levels	Caprate (10:0) levels || ||	TRUE	MedicineITLab	finngen_R12_M13_POLYMYALGIA	6	32591896	0.0205194	2.61036e-78	489252	Polymyalgia rheumatica || id:finngen_R12_M13_POLYMYALGIA	TRUE	reported	MedicineITLab	0.0659259	34530.7	350.967	2	TRUE
rs7731626	A	G	A	G	-0.171934	-0.00844034	0.279663	0.385286	FALSE	FALSE	FALSE	ebi-met1400-GCST90200428	5	56148856	0.0155288	8272	0.586766	Caprate (10:0) levels || id:ebi-met1400-GCST90200428	Caprate (10:0) levels	Caprate (10:0) levels || ||	TRUE	MedicineITLab	finngen_R12_M13_POLYMYALGIA	5	56148856	0.0232284	1.34276e-13	489252	Polymyalgia rheumatica || id:finngen_R12_M13_POLYMYALGIA	TRUE	reported	MedicineITLab	0.0119103	5897.38	54.7879	2	TRUE
rs9357123	A	G	A	G	0.231282	-0.00444762	0.100488	0.07683	FALSE	FALSE	FALSE	ebi-met1400-GCST90200428	6	31295092	0.0285995	8272	0.876416	Caprate (10:0) levels || id:ebi-met1400-GCST90200428	Caprate (10:0) levels	Caprate (10:0) levels || ||	TRUE	MedicineITLab	finngen_R12_M13_POLYMYALGIA	6	31295092	0.0318452	3.7949e-13	489252	Polymyalgia rheumatica || id:finngen_R12_M13_POLYMYALGIA	TRUE	reported	MedicineITLab	0.00967019	4777.34	52.7468	2	TRUE
rs2071541	G	A	G	A	-0.245615	0.0251984	0.17778	0.115822	FALSE	FALSE	FALSE	ebi-met1400-GCST90200438	6	32845081	0.024289	8192	0.29953	Alpha-ketobutyrate levels || id:ebi-met1400-GCST90200438	Alpha-ketobutyrate levels	Alpha-ketobutyrate levels || ||	TRUE	MedicineITLab	finngen_R12_M13_POLYMYALGIA	6	32845081	0.0278261	1.07721e-18	489252	Polymyalgia rheumatica || id:finngen_R12_M13_POLYMYALGIA	TRUE	reported	MedicineITLab	0.0176364	8783.53	77.9121	2	TRUE
rs34434863	G	T	G	T	0.384413	-0.00470499	0.335879	0.282587	FALSE	FALSE	FALSE	ebi-met1400-GCST90200438	6	32591896	0.0171145	8192	0.783384	Alpha-ketobutyrate levels || id:ebi-met1400-GCST90200438	Alpha-ketobutyrate levels	Alpha-ketobutyrate levels || ||	TRUE	MedicineITLab	finngen_R12_M13_POLYMYALGIA	6	32591896	0.0205194	2.61036e-78	489252	Polymyalgia rheumatica || id:finngen_R12_M13_POLYMYALGIA	TRUE	reported	MedicineITLab	0.0659259	34530.7	350.967	2	TRUE
rs7731626	A	G	A	G	-0.171934	-0.0105729	0.279663	0.384341	FALSE	FALSE	FALSE	ebi-met1400-GCST90200438	5	56148856	0.0159933	8192	0.508558	Alpha-ketobutyrate levels || id:ebi-met1400-GCST90200438	Alpha-ketobutyrate levels	Alpha-ketobutyrate levels || ||	TRUE	MedicineITLab	finngen_R12_M13_POLYMYALGIA	5	56148856	0.0232284	1.34276e-13	489252	Polymyalgia rheumatica || id:finngen_R12_M13_POLYMYALGIA	TRUE	reported	MedicineITLab	0.0119103	5897.38	54.7879	2	TRUE
rs9357123	A	G	A	G	0.231282	0.0116085	0.100488	0.0774588	FALSE	FALSE	FALSE	ebi-met1400-GCST90200438	6	31295092	0.029354	8192	0.692498	Alpha-ketobutyrate levels || id:ebi-met1400-GCST90200438	Alpha-ketobutyrate levels	Alpha-ketobutyrate levels || ||	TRUE	MedicineITLab	finngen_R12_M13_POLYMYALGIA	6	31295092	0.0318452	3.7949e-13	489252	Polymyalgia rheumatica || id:finngen_R12_M13_POLYMYALGIA	TRUE	reported	MedicineITLab	0.00967019	4777.34	52.7468	2	TRUE
rs2071541	G	A	G	A	-0.245615	-0.0277857	0.17778	0.115361	FALSE	FALSE	FALSE	ebi-met1400-GCST90200439	6	32845081	0.0241246	8216	0.24942	Cysteine levels || id:ebi-met1400-GCST90200439	Cysteine levels	Cysteine levels || ||	TRUE	MedicineITLab	finngen_R12_M13_POLYMYALGIA	6	32845081	0.0278261	1.07721e-18	489252	Polymyalgia rheumatica || id:finngen_R12_M13_POLYMYALGIA	TRUE	reported	MedicineITLab	0.0176364	8783.53	77.9121	2	TRUE
rs34434863	G	T	G	T	0.384413	0.0250475	0.335879	0.281943	FALSE	FALSE	FALSE	ebi-met1400-GCST90200439	6	32591896	0.0169695	8216	0.139935	Cysteine levels || id:ebi-met1400-GCST90200439	Cysteine levels	Cysteine levels || ||	TRUE	MedicineITLab	finngen_R12_M13_POLYMYALGIA	6	32591896	0.0205194	2.61036e-78	489252	Polymyalgia rheumatica || id:finngen_R12_M13_POLYMYALGIA	TRUE	reported	MedicineITLab	0.0659259	34530.7	350.967	2	TRUE
rs7731626	A	G	A	G	-0.171934	0.00657595	0.279663	0.385772	FALSE	FALSE	FALSE	ebi-met1400-GCST90200439	5	56148856	0.0158454	8216	0.678137	Cysteine levels || id:ebi-met1400-GCST90200439	Cysteine levels	Cysteine levels || ||	TRUE	MedicineITLab	finngen_R12_M13_POLYMYALGIA	5	56148856	0.0232284	1.34276e-13	489252	Polymyalgia rheumatica || id:finngen_R12_M13_POLYMYALGIA	TRUE	reported	MedicineITLab	0.0119103	5897.38	54.7879	2	TRUE
rs9357123	A	G	A	G	0.231282	-0.00145811	0.100488	0.0765623	FALSE	FALSE	FALSE	ebi-met1400-GCST90200439	6	31295092	0.0292814	8216	0.960285	Cysteine levels || id:ebi-met1400-GCST90200439	Cysteine levels	Cysteine levels || ||	TRUE	MedicineITLab	finngen_R12_M13_POLYMYALGIA	6	31295092	0.0318452	3.7949e-13	489252	Polymyalgia rheumatica || id:finngen_R12_M13_POLYMYALGIA	TRUE	reported	MedicineITLab	0.00967019	4777.34	52.7468	2	TRUE
rs2071541	G	A	G	A	-0.245615	-0.00671648	0.17778	0.116683	FALSE	FALSE	FALSE	ebi-met1400-GCST90200467	6	32845081	0.0255607	7295	0.792731	X-11852 levels || id:ebi-met1400-GCST90200467	X-11852 levels	X-11852 levels || ||	TRUE	MedicineITLab	finngen_R12_M13_POLYMYALGIA	6	32845081	0.0278261	1.07721e-18	489252	Polymyalgia rheumatica || id:finngen_R12_M13_POLYMYALGIA	TRUE	reported	MedicineITLab	0.0176364	8783.53	77.9121	2	TRUE
rs34434863	G	T	G	T	0.384413	-0.00140518	0.335879	0.281301	FALSE	FALSE	FALSE	ebi-met1400-GCST90200467	6	32591896	0.0180851	7295	0.938068	X-11852 levels || id:ebi-met1400-GCST90200467	X-11852 levels	X-11852 levels || ||	TRUE	MedicineITLab	finngen_R12_M13_POLYMYALGIA	6	32591896	0.0205194	2.61036e-78	489252	Polymyalgia rheumatica || id:finngen_R12_M13_POLYMYALGIA	TRUE	reported	MedicineITLab	0.0659259	34530.7	350.967	2	TRUE
rs7731626	A	G	A	G	-0.171934	-0.000795061	0.279663	0.385126	FALSE	FALSE	FALSE	ebi-met1400-GCST90200467	5	56148856	0.0168956	7295	0.962468	X-11852 levels || id:ebi-met1400-GCST90200467	X-11852 levels	X-11852 levels || ||	TRUE	MedicineITLab	finngen_R12_M13_POLYMYALGIA	5	56148856	0.0232284	1.34276e-13	489252	Polymyalgia rheumatica || id:finngen_R12_M13_POLYMYALGIA	TRUE	reported	MedicineITLab	0.0119103	5897.38	54.7879	2	TRUE
rs9357123	A	G	A	G	0.231282	0.038017	0.100488	0.0775141	FALSE	FALSE	FALSE	ebi-met1400-GCST90200467	6	31295092	0.0309941	7295	0.219977	X-11852 levels || id:ebi-met1400-GCST90200467	X-11852 levels	X-11852 levels || ||	TRUE	MedicineITLab	finngen_R12_M13_POLYMYALGIA	6	31295092	0.0318452	3.7949e-13	489252	Polymyalgia rheumatica || id:finngen_R12_M13_POLYMYALGIA	TRUE	reported	MedicineITLab	0.00967019	4777.34	52.7468	2	TRUE
rs2071541	G	A	G	A	-0.245615	-0.0141288	0.17778	0.112998	FALSE	FALSE	FALSE	ebi-met1400-GCST90200573	6	32845081	0.0311754	4952	0.650402	X-18935 levels || id:ebi-met1400-GCST90200573	X-18935 levels	X-18935 levels || ||	TRUE	MedicineITLab	finngen_R12_M13_POLYMYALGIA	6	32845081	0.0278261	1.07721e-18	489252	Polymyalgia rheumatica || id:finngen_R12_M13_POLYMYALGIA	TRUE	reported	MedicineITLab	0.0176364	8783.53	77.9121	2	TRUE
rs34434863	G	T	G	T	0.384413	0.00778667	0.335879	0.283229	FALSE	FALSE	FALSE	ebi-met1400-GCST90200573	6	32591896	0.0217437	4952	0.720259	X-18935 levels || id:ebi-met1400-GCST90200573	X-18935 levels	X-18935 levels || ||	TRUE	MedicineITLab	finngen_R12_M13_POLYMYALGIA	6	32591896	0.0205194	2.61036e-78	489252	Polymyalgia rheumatica || id:finngen_R12_M13_POLYMYALGIA	TRUE	reported	MedicineITLab	0.0659259	34530.7	350.967	2	TRUE
rs7731626	A	G	A	G	-0.171934	0.0215308	0.279663	0.385109	FALSE	FALSE	FALSE	ebi-met1400-GCST90200573	5	56148856	0.0203559	4952	0.290182	X-18935 levels || id:ebi-met1400-GCST90200573	X-18935 levels	X-18935 levels || ||	TRUE	MedicineITLab	finngen_R12_M13_POLYMYALGIA	5	56148856	0.0232284	1.34276e-13	489252	Polymyalgia rheumatica || id:finngen_R12_M13_POLYMYALGIA	TRUE	reported	MedicineITLab	0.0119103	5897.38	54.7879	2	TRUE
rs9357123	A	G	A	G	0.231282	0.0330036	0.100488	0.0739842	FALSE	FALSE	FALSE	ebi-met1400-GCST90200573	6	31295092	0.0382727	4952	0.388508	X-18935 levels || id:ebi-met1400-GCST90200573	X-18935 levels	X-18935 levels || ||	TRUE	MedicineITLab	finngen_R12_M13_POLYMYALGIA	6	31295092	0.0318452	3.7949e-13	489252	Polymyalgia rheumatica || id:finngen_R12_M13_POLYMYALGIA	TRUE	reported	MedicineITLab	0.00967019	4777.34	52.7468	2	TRUE
rs2071541	G	A	G	A	-0.245615	-0.013798	0.17778	0.114529	FALSE	FALSE	FALSE	ebi-met1400-GCST90200625	6	32845081	0.0270577	6523	0.610088	X-24456 levels || id:ebi-met1400-GCST90200625	X-24456 levels	X-24456 levels || ||	TRUE	MedicineITLab	finngen_R12_M13_POLYMYALGIA	6	32845081	0.0278261	1.07721e-18	489252	Polymyalgia rheumatica || id:finngen_R12_M13_POLYMYALGIA	TRUE	reported	MedicineITLab	0.0176364	8783.53	77.9121	2	TRUE
rs34434863	G	T	G	T	0.384413	-0.0116012	0.335879	0.282402	FALSE	FALSE	FALSE	ebi-met1400-GCST90200625	6	32591896	0.0190233	6523	0.541967	X-24456 levels || id:ebi-met1400-GCST90200625	X-24456 levels	X-24456 levels || ||	TRUE	MedicineITLab	finngen_R12_M13_POLYMYALGIA	6	32591896	0.0205194	2.61036e-78	489252	Polymyalgia rheumatica || id:finngen_R12_M13_POLYMYALGIA	TRUE	reported	MedicineITLab	0.0659259	34530.7	350.967	2	TRUE
rs7731626	A	G	A	G	-0.171934	-0.0224308	0.279663	0.387162	FALSE	FALSE	FALSE	ebi-met1400-GCST90200625	5	56148856	0.0178075	6523	0.207805	X-24456 levels || id:ebi-met1400-GCST90200625	X-24456 levels	X-24456 levels || ||	TRUE	MedicineITLab	finngen_R12_M13_POLYMYALGIA	5	56148856	0.0232284	1.34276e-13	489252	Polymyalgia rheumatica || id:finngen_R12_M13_POLYMYALGIA	TRUE	reported	MedicineITLab	0.0119103	5897.38	54.7879	2	TRUE
rs9357123	A	G	A	G	0.231282	-0.0268553	0.100488	0.0759435	FALSE	FALSE	FALSE	ebi-met1400-GCST90200625	6	31295092	0.0327768	6523	0.412593	X-24456 levels || id:ebi-met1400-GCST90200625	X-24456 levels	X-24456 levels || ||	TRUE	MedicineITLab	finngen_R12_M13_POLYMYALGIA	6	31295092	0.0318452	3.7949e-13	489252	Polymyalgia rheumatica || id:finngen_R12_M13_POLYMYALGIA	TRUE	reported	MedicineITLab	0.00967019	4777.34	52.7468	2	TRUE
rs2071541	G	A	G	A	-0.245615	-0.0547377	0.17778	0.114673	FALSE	FALSE	FALSE	ebi-met1400-GCST90200659	6	32845081	0.0244317	8117	0.0250628	X-25172 levels || id:ebi-met1400-GCST90200659	X-25172 levels	X-25172 levels || ||	TRUE	MedicineITLab	finngen_R12_M13_POLYMYALGIA	6	32845081	0.0278261	1.07721e-18	489252	Polymyalgia rheumatica || id:finngen_R12_M13_POLYMYALGIA	TRUE	reported	MedicineITLab	0.0176364	8783.53	77.9121	2	TRUE
rs34434863	G	T	G	T	0.384413	0.0115214	0.335879	0.282858	FALSE	FALSE	FALSE	ebi-met1400-GCST90200659	6	32591896	0.0171619	8117	0.502007	X-25172 levels || id:ebi-met1400-GCST90200659	X-25172 levels	X-25172 levels || ||	TRUE	MedicineITLab	finngen_R12_M13_POLYMYALGIA	6	32591896	0.0205194	2.61036e-78	489252	Polymyalgia rheumatica || id:finngen_R12_M13_POLYMYALGIA	TRUE	reported	MedicineITLab	0.0659259	34530.7	350.967	2	TRUE
rs7731626	A	G	A	G	-0.171934	-0.0129013	0.279663	0.385313	FALSE	FALSE	FALSE	ebi-met1400-GCST90200659	5	56148856	0.0160348	8117	0.421061	X-25172 levels || id:ebi-met1400-GCST90200659	X-25172 levels	X-25172 levels || ||	TRUE	MedicineITLab	finngen_R12_M13_POLYMYALGIA	5	56148856	0.0232284	1.34276e-13	489252	Polymyalgia rheumatica || id:finngen_R12_M13_POLYMYALGIA	TRUE	reported	MedicineITLab	0.0119103	5897.38	54.7879	2	TRUE
rs9357123	A	G	A	G	0.231282	0.0168794	0.100488	0.0763255	FALSE	FALSE	FALSE	ebi-met1400-GCST90200659	6	31295092	0.0296272	8117	0.568864	X-25172 levels || id:ebi-met1400-GCST90200659	X-25172 levels	X-25172 levels || ||	TRUE	MedicineITLab	finngen_R12_M13_POLYMYALGIA	6	31295092	0.0318452	3.7949e-13	489252	Polymyalgia rheumatica || id:finngen_R12_M13_POLYMYALGIA	TRUE	reported	MedicineITLab	0.00967019	4777.34	52.7468	2	TRUE
rs2071541	G	A	G	A	-0.245615	-0.0204144	0.17778	0.115535	FALSE	FALSE	FALSE	ebi-met1400-GCST90200674	6	32845081	0.0231095	8182	0.377032	Androsterone sulfate levels || id:ebi-met1400-GCST90200674	Androsterone sulfate levels	Androsterone sulfate levels || ||	TRUE	MedicineITLab	finngen_R12_M13_POLYMYALGIA	6	32845081	0.0278261	1.07721e-18	489252	Polymyalgia rheumatica || id:finngen_R12_M13_POLYMYALGIA	TRUE	reported	MedicineITLab	0.0176364	8783.53	77.9121	2	TRUE
rs34434863	G	T	G	T	0.384413	-0.00802026	0.335879	0.281001	FALSE	FALSE	FALSE	ebi-met1400-GCST90200674	6	32591896	0.016303	8182	0.622754	Androsterone sulfate levels || id:ebi-met1400-GCST90200674	Androsterone sulfate levels	Androsterone sulfate levels || ||	TRUE	MedicineITLab	finngen_R12_M13_POLYMYALGIA	6	32591896	0.0205194	2.61036e-78	489252	Polymyalgia rheumatica || id:finngen_R12_M13_POLYMYALGIA	TRUE	reported	MedicineITLab	0.0659259	34530.7	350.967	2	TRUE
rs7731626	A	G	A	G	-0.171934	-0.000545656	0.279663	0.384924	FALSE	FALSE	FALSE	ebi-met1400-GCST90200674	5	56148856	0.0152084	8182	0.971379	Androsterone sulfate levels || id:ebi-met1400-GCST90200674	Androsterone sulfate levels	Androsterone sulfate levels || ||	TRUE	MedicineITLab	finngen_R12_M13_POLYMYALGIA	5	56148856	0.0232284	1.34276e-13	489252	Polymyalgia rheumatica || id:finngen_R12_M13_POLYMYALGIA	TRUE	reported	MedicineITLab	0.0119103	5897.38	54.7879	2	TRUE
rs9357123	A	G	A	G	0.231282	-0.0394422	0.100488	0.0769419	FALSE	FALSE	FALSE	ebi-met1400-GCST90200674	6	31295092	0.027993	8182	0.158834	Androsterone sulfate levels || id:ebi-met1400-GCST90200674	Androsterone sulfate levels	Androsterone sulfate levels || ||	TRUE	MedicineITLab	finngen_R12_M13_POLYMYALGIA	6	31295092	0.0318452	3.7949e-13	489252	Polymyalgia rheumatica || id:finngen_R12_M13_POLYMYALGIA	TRUE	reported	MedicineITLab	0.00967019	4777.34	52.7468	2	TRUE
rs2071541	G	A	G	A	-0.245615	0.0318673	0.17778	0.115268	FALSE	FALSE	FALSE	ebi-met1400-GCST90200685	6	32845081	0.0238185	8253	0.180922	1-stearoyl-2-arachidonoyl-gpc (18:0/20:4) levels || id:ebi-met1400-GCST90200685	1-stearoyl-2-arachidonoyl-gpc (18:0/20:4) levels	1-stearoyl-2-arachidonoyl-gpc (18:0/20:4) levels || ||	TRUE	MedicineITLab	finngen_R12_M13_POLYMYALGIA	6	32845081	0.0278261	1.07721e-18	489252	Polymyalgia rheumatica || id:finngen_R12_M13_POLYMYALGIA	TRUE	reported	MedicineITLab	0.0176364	8783.53	77.9121	2	TRUE
rs34434863	G	T	G	T	0.384413	0.0268461	0.335879	0.28177	FALSE	FALSE	FALSE	ebi-met1400-GCST90200685	6	32591896	0.0167795	8253	0.109613	1-stearoyl-2-arachidonoyl-gpc (18:0/20:4) levels || id:ebi-met1400-GCST90200685	1-stearoyl-2-arachidonoyl-gpc (18:0/20:4) levels	1-stearoyl-2-arachidonoyl-gpc (18:0/20:4) levels || ||	TRUE	MedicineITLab	finngen_R12_M13_POLYMYALGIA	6	32591896	0.0205194	2.61036e-78	489252	Polymyalgia rheumatica || id:finngen_R12_M13_POLYMYALGIA	TRUE	reported	MedicineITLab	0.0659259	34530.7	350.967	2	TRUE
rs7731626	A	G	A	G	-0.171934	-0.0113174	0.279663	0.385325	FALSE	FALSE	FALSE	ebi-met1400-GCST90200685	5	56148856	0.0156696	8253	0.47014	1-stearoyl-2-arachidonoyl-gpc (18:0/20:4) levels || id:ebi-met1400-GCST90200685	1-stearoyl-2-arachidonoyl-gpc (18:0/20:4) levels	1-stearoyl-2-arachidonoyl-gpc (18:0/20:4) levels || ||	TRUE	MedicineITLab	finngen_R12_M13_POLYMYALGIA	5	56148856	0.0232284	1.34276e-13	489252	Polymyalgia rheumatica || id:finngen_R12_M13_POLYMYALGIA	TRUE	reported	MedicineITLab	0.0119103	5897.38	54.7879	2	TRUE
rs9357123	A	G	A	G	0.231282	0.0289399	0.100488	0.0769464	FALSE	FALSE	FALSE	ebi-met1400-GCST90200685	6	31295092	0.0288434	8253	0.315695	1-stearoyl-2-arachidonoyl-gpc (18:0/20:4) levels || id:ebi-met1400-GCST90200685	1-stearoyl-2-arachidonoyl-gpc (18:0/20:4) levels	1-stearoyl-2-arachidonoyl-gpc (18:0/20:4) levels || ||	TRUE	MedicineITLab	finngen_R12_M13_POLYMYALGIA	6	31295092	0.0318452	3.7949e-13	489252	Polymyalgia rheumatica || id:finngen_R12_M13_POLYMYALGIA	TRUE	reported	MedicineITLab	0.00967019	4777.34	52.7468	2	TRUE
rs2071541	G	A	G	A	-0.245615	0.0267588	0.17778	0.115098	FALSE	FALSE	FALSE	ebi-met1400-GCST90200749	6	32845081	0.0237344	8200	0.259561	Arachidonate (20:4n6) to pyruvate ratio || id:ebi-met1400-GCST90200749	Arachidonate (20:4n6) to pyruvate ratio	Arachidonate (20:4n6) to pyruvate ratio || ||	TRUE	MedicineITLab	finngen_R12_M13_POLYMYALGIA	6	32845081	0.0278261	1.07721e-18	489252	Polymyalgia rheumatica || id:finngen_R12_M13_POLYMYALGIA	TRUE	reported	MedicineITLab	0.0176364	8783.53	77.9121	2	TRUE
rs34434863	G	T	G	T	0.384413	-0.00885016	0.335879	0.2817	FALSE	FALSE	FALSE	ebi-met1400-GCST90200749	6	32591896	0.0167044	8200	0.596243	Arachidonate (20:4n6) to pyruvate ratio || id:ebi-met1400-GCST90200749	Arachidonate (20:4n6) to pyruvate ratio	Arachidonate (20:4n6) to pyruvate ratio || ||	TRUE	MedicineITLab	finngen_R12_M13_POLYMYALGIA	6	32591896	0.0205194	2.61036e-78	489252	Polymyalgia rheumatica || id:finngen_R12_M13_POLYMYALGIA	TRUE	reported	MedicineITLab	0.0659259	34530.7	350.967	2	TRUE
rs7731626	A	G	A	G	-0.171934	0.00279061	0.279663	0.385684	FALSE	FALSE	FALSE	ebi-met1400-GCST90200749	5	56148856	0.0155783	8200	0.857832	Arachidonate (20:4n6) to pyruvate ratio || id:ebi-met1400-GCST90200749	Arachidonate (20:4n6) to pyruvate ratio	Arachidonate (20:4n6) to pyruvate ratio || ||	TRUE	MedicineITLab	finngen_R12_M13_POLYMYALGIA	5	56148856	0.0232284	1.34276e-13	489252	Polymyalgia rheumatica || id:finngen_R12_M13_POLYMYALGIA	TRUE	reported	MedicineITLab	0.0119103	5897.38	54.7879	2	TRUE
rs9357123	A	G	A	G	0.231282	0.0397088	0.100488	0.0765898	FALSE	FALSE	FALSE	ebi-met1400-GCST90200749	6	31295092	0.0287742	8200	0.167582	Arachidonate (20:4n6) to pyruvate ratio || id:ebi-met1400-GCST90200749	Arachidonate (20:4n6) to pyruvate ratio	Arachidonate (20:4n6) to pyruvate ratio || ||	TRUE	MedicineITLab	finngen_R12_M13_POLYMYALGIA	6	31295092	0.0318452	3.7949e-13	489252	Polymyalgia rheumatica || id:finngen_R12_M13_POLYMYALGIA	TRUE	reported	MedicineITLab	0.00967019	4777.34	52.7468	2	TRUE
rs2071541	G	A	G	A	-0.245615	-0.0227363	0.17778	0.115314	FALSE	FALSE	FALSE	ebi-met1400-GCST90200794	6	32845081	0.0249521	7620	0.362191	Oleoyl-linoleoyl-glycerol (18:1 to 18:2) [2] to linoleoyl-arachidonoyl-glycerol (18:2 to 20:4) [1] ratio || id:ebi-met1400-GCST90200794	Oleoyl-linoleoyl-glycerol (18:1 to 18:2) [2] to linoleoyl-arachidonoyl-glycerol (18:2 to 20:4) [1] ratio	Oleoyl-linoleoyl-glycerol (18:1 to 18:2) [2] to linoleoyl-arachidonoyl-glycerol (18:2 to 20:4) [1] ratio || ||	TRUE	MedicineITLab	finngen_R12_M13_POLYMYALGIA	6	32845081	0.0278261	1.07721e-18	489252	Polymyalgia rheumatica || id:finngen_R12_M13_POLYMYALGIA	TRUE	reported	MedicineITLab	0.0176364	8783.53	77.9121	2	TRUE
rs34434863	G	T	G	T	0.384413	-0.00891081	0.335879	0.281874	FALSE	FALSE	FALSE	ebi-met1400-GCST90200794	6	32591896	0.0176528	7620	0.613712	Oleoyl-linoleoyl-glycerol (18:1 to 18:2) [2] to linoleoyl-arachidonoyl-glycerol (18:2 to 20:4) [1] ratio || id:ebi-met1400-GCST90200794	Oleoyl-linoleoyl-glycerol (18:1 to 18:2) [2] to linoleoyl-arachidonoyl-glycerol (18:2 to 20:4) [1] ratio	Oleoyl-linoleoyl-glycerol (18:1 to 18:2) [2] to linoleoyl-arachidonoyl-glycerol (18:2 to 20:4) [1] ratio || ||	TRUE	MedicineITLab	finngen_R12_M13_POLYMYALGIA	6	32591896	0.0205194	2.61036e-78	489252	Polymyalgia rheumatica || id:finngen_R12_M13_POLYMYALGIA	TRUE	reported	MedicineITLab	0.0659259	34530.7	350.967	2	TRUE
rs7731626	A	G	A	G	-0.171934	0.0302292	0.279663	0.385419	FALSE	FALSE	FALSE	ebi-met1400-GCST90200794	5	56148856	0.0164102	7620	0.0654607	Oleoyl-linoleoyl-glycerol (18:1 to 18:2) [2] to linoleoyl-arachidonoyl-glycerol (18:2 to 20:4) [1] ratio || id:ebi-met1400-GCST90200794	Oleoyl-linoleoyl-glycerol (18:1 to 18:2) [2] to linoleoyl-arachidonoyl-glycerol (18:2 to 20:4) [1] ratio	Oleoyl-linoleoyl-glycerol (18:1 to 18:2) [2] to linoleoyl-arachidonoyl-glycerol (18:2 to 20:4) [1] ratio || ||	TRUE	MedicineITLab	finngen_R12_M13_POLYMYALGIA	5	56148856	0.0232284	1.34276e-13	489252	Polymyalgia rheumatica || id:finngen_R12_M13_POLYMYALGIA	TRUE	reported	MedicineITLab	0.0119103	5897.38	54.7879	2	TRUE
rs9357123	A	G	A	G	0.231282	-0.0196452	0.100488	0.0773575	FALSE	FALSE	FALSE	ebi-met1400-GCST90200794	6	31295092	0.0301531	7620	0.514714	Oleoyl-linoleoyl-glycerol (18:1 to 18:2) [2] to linoleoyl-arachidonoyl-glycerol (18:2 to 20:4) [1] ratio || id:ebi-met1400-GCST90200794	Oleoyl-linoleoyl-glycerol (18:1 to 18:2) [2] to linoleoyl-arachidonoyl-glycerol (18:2 to 20:4) [1] ratio	Oleoyl-linoleoyl-glycerol (18:1 to 18:2) [2] to linoleoyl-arachidonoyl-glycerol (18:2 to 20:4) [1] ratio || ||	TRUE	MedicineITLab	finngen_R12_M13_POLYMYALGIA	6	31295092	0.0318452	3.7949e-13	489252	Polymyalgia rheumatica || id:finngen_R12_M13_POLYMYALGIA	TRUE	reported	MedicineITLab	0.00967019	4777.34	52.7468	2	TRUE
rs2071541	G	A	G	A	-0.245615	0.0134639	0.17778	0.116323	FALSE	FALSE	FALSE	ebi-met1400-GCST90200803	6	32845081	0.0248869	7382	0.588504	Spermidine to phosphate ratio || id:ebi-met1400-GCST90200803	Spermidine to phosphate ratio	Spermidine to phosphate ratio || ||	TRUE	MedicineITLab	finngen_R12_M13_POLYMYALGIA	6	32845081	0.0278261	1.07721e-18	489252	Polymyalgia rheumatica || id:finngen_R12_M13_POLYMYALGIA	TRUE	reported	MedicineITLab	0.0176364	8783.53	77.9121	2	TRUE
rs34434863	G	T	G	T	0.384413	0.00896349	0.335879	0.281585	FALSE	FALSE	FALSE	ebi-met1400-GCST90200803	6	32591896	0.0176287	7382	0.61113	Spermidine to phosphate ratio || id:ebi-met1400-GCST90200803	Spermidine to phosphate ratio	Spermidine to phosphate ratio || ||	TRUE	MedicineITLab	finngen_R12_M13_POLYMYALGIA	6	32591896	0.0205194	2.61036e-78	489252	Polymyalgia rheumatica || id:finngen_R12_M13_POLYMYALGIA	TRUE	reported	MedicineITLab	0.0659259	34530.7	350.967	2	TRUE
rs7731626	A	G	A	G	-0.171934	-0.0072752	0.279663	0.38646	FALSE	FALSE	FALSE	ebi-met1400-GCST90200803	5	56148856	0.0164796	7382	0.658874	Spermidine to phosphate ratio || id:ebi-met1400-GCST90200803	Spermidine to phosphate ratio	Spermidine to phosphate ratio || ||	TRUE	MedicineITLab	finngen_R12_M13_POLYMYALGIA	5	56148856	0.0232284	1.34276e-13	489252	Polymyalgia rheumatica || id:finngen_R12_M13_POLYMYALGIA	TRUE	reported	MedicineITLab	0.0119103	5897.38	54.7879	2	TRUE
rs9357123	A	G	A	G	0.231282	0.0561577	0.100488	0.0773454	FALSE	FALSE	FALSE	ebi-met1400-GCST90200803	6	31295092	0.0302472	7382	0.0633648	Spermidine to phosphate ratio || id:ebi-met1400-GCST90200803	Spermidine to phosphate ratio	Spermidine to phosphate ratio || ||	TRUE	MedicineITLab	finngen_R12_M13_POLYMYALGIA	6	31295092	0.0318452	3.7949e-13	489252	Polymyalgia rheumatica || id:finngen_R12_M13_POLYMYALGIA	TRUE	reported	MedicineITLab	0.00967019	4777.34	52.7468	2	TRUE
rs2071541	G	A	G	A	-0.245615	-0.0106409	0.17778	0.115394	FALSE	FALSE	FALSE	ebi-met1400-GCST90200819	6	32845081	0.0241358	8101	0.659303	3-phosphoglycerate to glycerate ratio || id:ebi-met1400-GCST90200819	3-phosphoglycerate to glycerate ratio	3-phosphoglycerate to glycerate ratio || ||	TRUE	MedicineITLab	finngen_R12_M13_POLYMYALGIA	6	32845081	0.0278261	1.07721e-18	489252	Polymyalgia rheumatica || id:finngen_R12_M13_POLYMYALGIA	TRUE	reported	MedicineITLab	0.0176364	8783.53	77.9121	2	TRUE
rs34434863	G	T	G	T	0.384413	0.0441641	0.335879	0.282861	FALSE	FALSE	FALSE	ebi-met1400-GCST90200819	6	32591896	0.0170059	8101	0.00940453	3-phosphoglycerate to glycerate ratio || id:ebi-met1400-GCST90200819	3-phosphoglycerate to glycerate ratio	3-phosphoglycerate to glycerate ratio || ||	TRUE	MedicineITLab	finngen_R12_M13_POLYMYALGIA	6	32591896	0.0205194	2.61036e-78	489252	Polymyalgia rheumatica || id:finngen_R12_M13_POLYMYALGIA	TRUE	reported	MedicineITLab	0.0659259	34530.7	350.967	2	TRUE
rs7731626	A	G	A	G	-0.171934	-0.00657253	0.279663	0.386171	FALSE	FALSE	FALSE	ebi-met1400-GCST90200819	5	56148856	0.015872	8101	0.678804	3-phosphoglycerate to glycerate ratio || id:ebi-met1400-GCST90200819	3-phosphoglycerate to glycerate ratio	3-phosphoglycerate to glycerate ratio || ||	TRUE	MedicineITLab	finngen_R12_M13_POLYMYALGIA	5	56148856	0.0232284	1.34276e-13	489252	Polymyalgia rheumatica || id:finngen_R12_M13_POLYMYALGIA	TRUE	reported	MedicineITLab	0.0119103	5897.38	54.7879	2	TRUE
rs9357123	A	G	A	G	0.231282	0.0143892	0.100488	0.0762911	FALSE	FALSE	FALSE	ebi-met1400-GCST90200819	6	31295092	0.0293318	8101	0.623732	3-phosphoglycerate to glycerate ratio || id:ebi-met1400-GCST90200819	3-phosphoglycerate to glycerate ratio	3-phosphoglycerate to glycerate ratio || ||	TRUE	MedicineITLab	finngen_R12_M13_POLYMYALGIA	6	31295092	0.0318452	3.7949e-13	489252	Polymyalgia rheumatica || id:finngen_R12_M13_POLYMYALGIA	TRUE	reported	MedicineITLab	0.00967019	4777.34	52.7468	2	TRUE
rs2071541	G	A	G	A	-0.245615	0.0246811	0.17778	0.11544	FALSE	FALSE	FALSE	ebi-met1400-GCST90200844	6	32845081	0.0225926	8297	0.27464	Aspartate to phosphate ratio || id:ebi-met1400-GCST90200844	Aspartate to phosphate ratio	Aspartate to phosphate ratio || ||	TRUE	MedicineITLab	finngen_R12_M13_POLYMYALGIA	6	32845081	0.0278261	1.07721e-18	489252	Polymyalgia rheumatica || id:finngen_R12_M13_POLYMYALGIA	TRUE	reported	MedicineITLab	0.0176364	8783.53	77.9121	2	TRUE
rs34434863	G	T	G	T	0.384413	0.0148273	0.335879	0.281782	FALSE	FALSE	FALSE	ebi-met1400-GCST90200844	6	32591896	0.0159217	8297	0.351716	Aspartate to phosphate ratio || id:ebi-met1400-GCST90200844	Aspartate to phosphate ratio	Aspartate to phosphate ratio || ||	TRUE	MedicineITLab	finngen_R12_M13_POLYMYALGIA	6	32591896	0.0205194	2.61036e-78	489252	Polymyalgia rheumatica || id:finngen_R12_M13_POLYMYALGIA	TRUE	reported	MedicineITLab	0.0659259	34530.7	350.967	2	TRUE
rs7731626	A	G	A	G	-0.171934	-0.00828392	0.279663	0.385377	FALSE	FALSE	FALSE	ebi-met1400-GCST90200844	5	56148856	0.0148637	8297	0.577304	Aspartate to phosphate ratio || id:ebi-met1400-GCST90200844	Aspartate to phosphate ratio	Aspartate to phosphate ratio || ||	TRUE	MedicineITLab	finngen_R12_M13_POLYMYALGIA	5	56148856	0.0232284	1.34276e-13	489252	Polymyalgia rheumatica || id:finngen_R12_M13_POLYMYALGIA	TRUE	reported	MedicineITLab	0.0119103	5897.38	54.7879	2	TRUE
rs9357123	A	G	A	G	0.231282	0.00738169	0.100488	0.0767793	FALSE	FALSE	FALSE	ebi-met1400-GCST90200844	6	31295092	0.0273897	8297	0.787541	Aspartate to phosphate ratio || id:ebi-met1400-GCST90200844	Aspartate to phosphate ratio	Aspartate to phosphate ratio || ||	TRUE	MedicineITLab	finngen_R12_M13_POLYMYALGIA	6	31295092	0.0318452	3.7949e-13	489252	Polymyalgia rheumatica || id:finngen_R12_M13_POLYMYALGIA	TRUE	reported	MedicineITLab	0.00967019	4777.34	52.7468	2	TRUE
rs2071541	G	A	G	A	-0.245615	0.0419201	0.17778	0.115361	FALSE	FALSE	FALSE	ebi-met1400-GCST90200861	6	32845081	0.0236674	8294	0.0765242	Histidine to phosphate ratio || id:ebi-met1400-GCST90200861	Histidine to phosphate ratio	Histidine to phosphate ratio || ||	TRUE	MedicineITLab	finngen_R12_M13_POLYMYALGIA	6	32845081	0.0278261	1.07721e-18	489252	Polymyalgia rheumatica || id:finngen_R12_M13_POLYMYALGIA	TRUE	reported	MedicineITLab	0.0176364	8783.53	77.9121	2	TRUE
rs34434863	G	T	G	T	0.384413	0.00575994	0.335879	0.281944	FALSE	FALSE	FALSE	ebi-met1400-GCST90200861	6	32591896	0.0166636	8294	0.729599	Histidine to phosphate ratio || id:ebi-met1400-GCST90200861	Histidine to phosphate ratio	Histidine to phosphate ratio || ||	TRUE	MedicineITLab	finngen_R12_M13_POLYMYALGIA	6	32591896	0.0205194	2.61036e-78	489252	Polymyalgia rheumatica || id:finngen_R12_M13_POLYMYALGIA	TRUE	reported	MedicineITLab	0.0659259	34530.7	350.967	2	TRUE
rs7731626	A	G	A	G	-0.171934	-0.00686724	0.279663	0.385457	FALSE	FALSE	FALSE	ebi-met1400-GCST90200861	5	56148856	0.0155563	8294	0.658892	Histidine to phosphate ratio || id:ebi-met1400-GCST90200861	Histidine to phosphate ratio	Histidine to phosphate ratio || ||	TRUE	MedicineITLab	finngen_R12_M13_POLYMYALGIA	5	56148856	0.0232284	1.34276e-13	489252	Polymyalgia rheumatica || id:finngen_R12_M13_POLYMYALGIA	TRUE	reported	MedicineITLab	0.0119103	5897.38	54.7879	2	TRUE
rs9357123	A	G	A	G	0.231282	0.0210219	0.100488	0.076807	FALSE	FALSE	FALSE	ebi-met1400-GCST90200861	6	31295092	0.0286688	8294	0.463395	Histidine to phosphate ratio || id:ebi-met1400-GCST90200861	Histidine to phosphate ratio	Histidine to phosphate ratio || ||	TRUE	MedicineITLab	finngen_R12_M13_POLYMYALGIA	6	31295092	0.0318452	3.7949e-13	489252	Polymyalgia rheumatica || id:finngen_R12_M13_POLYMYALGIA	TRUE	reported	MedicineITLab	0.00967019	4777.34	52.7468	2	TRUE
rs2071541	G	A	G	A	-0.245615	0.014573	0.17778	0.115083	FALSE	FALSE	FALSE	ebi-met1400-GCST90200882	6	32845081	0.0237027	8162	0.53867	Aspartate to mannose ratio || id:ebi-met1400-GCST90200882	Aspartate to mannose ratio	Aspartate to mannose ratio || ||	TRUE	MedicineITLab	finngen_R12_M13_POLYMYALGIA	6	32845081	0.0278261	1.07721e-18	489252	Polymyalgia rheumatica || id:finngen_R12_M13_POLYMYALGIA	TRUE	reported	MedicineITLab	0.0176364	8783.53	77.9121	2	TRUE
rs34434863	G	T	G	T	0.384413	-0.00737056	0.335879	0.281296	FALSE	FALSE	FALSE	ebi-met1400-GCST90200882	6	32591896	0.0167077	8162	0.659106	Aspartate to mannose ratio || id:ebi-met1400-GCST90200882	Aspartate to mannose ratio	Aspartate to mannose ratio || ||	TRUE	MedicineITLab	finngen_R12_M13_POLYMYALGIA	6	32591896	0.0205194	2.61036e-78	489252	Polymyalgia rheumatica || id:finngen_R12_M13_POLYMYALGIA	TRUE	reported	MedicineITLab	0.0659259	34530.7	350.967	2	TRUE
rs7731626	A	G	A	G	-0.171934	0.00328347	0.279663	0.385794	FALSE	FALSE	FALSE	ebi-met1400-GCST90200882	5	56148856	0.0155755	8162	0.833035	Aspartate to mannose ratio || id:ebi-met1400-GCST90200882	Aspartate to mannose ratio	Aspartate to mannose ratio || ||	TRUE	MedicineITLab	finngen_R12_M13_POLYMYALGIA	5	56148856	0.0232284	1.34276e-13	489252	Polymyalgia rheumatica || id:finngen_R12_M13_POLYMYALGIA	TRUE	reported	MedicineITLab	0.0119103	5897.38	54.7879	2	TRUE
rs9357123	A	G	A	G	0.231282	-0.0448756	0.100488	0.0766401	FALSE	FALSE	FALSE	ebi-met1400-GCST90200882	6	31295092	0.028704	8162	0.117961	Aspartate to mannose ratio || id:ebi-met1400-GCST90200882	Aspartate to mannose ratio	Aspartate to mannose ratio || ||	TRUE	MedicineITLab	finngen_R12_M13_POLYMYALGIA	6	31295092	0.0318452	3.7949e-13	489252	Polymyalgia rheumatica || id:finngen_R12_M13_POLYMYALGIA	TRUE	reported	MedicineITLab	0.00967019	4777.34	52.7468	2	TRUE
rs2071541	G	A	G	A	-0.245615	0.0585395	0.17778	0.114929	FALSE	FALSE	FALSE	ebi-met1400-GCST90200888	6	32845081	0.0247325	7851	0.0179377	Citrate to 4-hydroxyphenylpyruvate ratio || id:ebi-met1400-GCST90200888	Citrate to 4-hydroxyphenylpyruvate ratio	Citrate to 4-hydroxyphenylpyruvate ratio || ||	TRUE	MedicineITLab	finngen_R12_M13_POLYMYALGIA	6	32845081	0.0278261	1.07721e-18	489252	Polymyalgia rheumatica || id:finngen_R12_M13_POLYMYALGIA	TRUE	reported	MedicineITLab	0.0176364	8783.53	77.9121	2	TRUE
rs34434863	G	T	G	T	0.384413	-0.00418341	0.335879	0.281868	FALSE	FALSE	FALSE	ebi-met1400-GCST90200888	6	32591896	0.0174182	7851	0.810195	Citrate to 4-hydroxyphenylpyruvate ratio || id:ebi-met1400-GCST90200888	Citrate to 4-hydroxyphenylpyruvate ratio	Citrate to 4-hydroxyphenylpyruvate ratio || ||	TRUE	MedicineITLab	finngen_R12_M13_POLYMYALGIA	6	32591896	0.0205194	2.61036e-78	489252	Polymyalgia rheumatica || id:finngen_R12_M13_POLYMYALGIA	TRUE	reported	MedicineITLab	0.0659259	34530.7	350.967	2	TRUE
rs7731626	A	G	A	G	-0.171934	0.0259997	0.279663	0.384023	FALSE	FALSE	FALSE	ebi-met1400-GCST90200888	5	56148856	0.0162586	7851	0.109792	Citrate to 4-hydroxyphenylpyruvate ratio || id:ebi-met1400-GCST90200888	Citrate to 4-hydroxyphenylpyruvate ratio	Citrate to 4-hydroxyphenylpyruvate ratio || ||	TRUE	MedicineITLab	finngen_R12_M13_POLYMYALGIA	5	56148856	0.0232284	1.34276e-13	489252	Polymyalgia rheumatica || id:finngen_R12_M13_POLYMYALGIA	TRUE	reported	MedicineITLab	0.0119103	5897.38	54.7879	2	TRUE
rs9357123	A	G	A	G	0.231282	0.0653807	0.100488	0.0770653	FALSE	FALSE	FALSE	ebi-met1400-GCST90200888	6	31295092	0.0300191	7851	0.0294085	Citrate to 4-hydroxyphenylpyruvate ratio || id:ebi-met1400-GCST90200888	Citrate to 4-hydroxyphenylpyruvate ratio	Citrate to 4-hydroxyphenylpyruvate ratio || ||	TRUE	MedicineITLab	finngen_R12_M13_POLYMYALGIA	6	31295092	0.0318452	3.7949e-13	489252	Polymyalgia rheumatica || id:finngen_R12_M13_POLYMYALGIA	TRUE	reported	MedicineITLab	0.00967019	4777.34	52.7468	2	TRUE
rs2071541	G	A	G	A	-0.245615	0.0109498	0.17778	0.115792	FALSE	FALSE	FALSE	ebi-met1400-GCST90200914	6	32845081	0.0241816	8220	0.650684	Tyrosine to pyruvate ratio || id:ebi-met1400-GCST90200914	Tyrosine to pyruvate ratio	Tyrosine to pyruvate ratio || ||	TRUE	MedicineITLab	finngen_R12_M13_POLYMYALGIA	6	32845081	0.0278261	1.07721e-18	489252	Polymyalgia rheumatica || id:finngen_R12_M13_POLYMYALGIA	TRUE	reported	MedicineITLab	0.0176364	8783.53	77.9121	2	TRUE
rs34434863	G	T	G	T	0.384413	0.00589241	0.335879	0.281867	FALSE	FALSE	FALSE	ebi-met1400-GCST90200914	6	32591896	0.0170509	8220	0.72966	Tyrosine to pyruvate ratio || id:ebi-met1400-GCST90200914	Tyrosine to pyruvate ratio	Tyrosine to pyruvate ratio || ||	TRUE	MedicineITLab	finngen_R12_M13_POLYMYALGIA	6	32591896	0.0205194	2.61036e-78	489252	Polymyalgia rheumatica || id:finngen_R12_M13_POLYMYALGIA	TRUE	reported	MedicineITLab	0.0659259	34530.7	350.967	2	TRUE
rs7731626	A	G	A	G	-0.171934	-0.0146055	0.279663	0.385781	FALSE	FALSE	FALSE	ebi-met1400-GCST90200914	5	56148856	0.0159415	8220	0.359565	Tyrosine to pyruvate ratio || id:ebi-met1400-GCST90200914	Tyrosine to pyruvate ratio	Tyrosine to pyruvate ratio || ||	TRUE	MedicineITLab	finngen_R12_M13_POLYMYALGIA	5	56148856	0.0232284	1.34276e-13	489252	Polymyalgia rheumatica || id:finngen_R12_M13_POLYMYALGIA	TRUE	reported	MedicineITLab	0.0119103	5897.38	54.7879	2	TRUE
rs9357123	A	G	A	G	0.231282	0.015193	0.100488	0.0769512	FALSE	FALSE	FALSE	ebi-met1400-GCST90200914	6	31295092	0.0293251	8220	0.604396	Tyrosine to pyruvate ratio || id:ebi-met1400-GCST90200914	Tyrosine to pyruvate ratio	Tyrosine to pyruvate ratio || ||	TRUE	MedicineITLab	finngen_R12_M13_POLYMYALGIA	6	31295092	0.0318452	3.7949e-13	489252	Polymyalgia rheumatica || id:finngen_R12_M13_POLYMYALGIA	TRUE	reported	MedicineITLab	0.00967019	4777.34	52.7468	2	TRUE
rs2071541	G	A	G	A	-0.245615	0.0150963	0.17778	0.115668	FALSE	FALSE	FALSE	ebi-met1400-GCST90200937	6	32845081	0.023844	8272	0.526651	Alpha-ketoglutarate to trans-4-hydroxyproline ratio || id:ebi-met1400-GCST90200937	Alpha-ketoglutarate to trans-4-hydroxyproline ratio	Alpha-ketoglutarate to trans-4-hydroxyproline ratio || ||	TRUE	MedicineITLab	finngen_R12_M13_POLYMYALGIA	6	32845081	0.0278261	1.07721e-18	489252	Polymyalgia rheumatica || id:finngen_R12_M13_POLYMYALGIA	TRUE	reported	MedicineITLab	0.0176364	8783.53	77.9121	2	TRUE
rs34434863	G	T	G	T	0.384413	-0.0192847	0.335879	0.281545	FALSE	FALSE	FALSE	ebi-met1400-GCST90200937	6	32591896	0.0168141	8272	0.251408	Alpha-ketoglutarate to trans-4-hydroxyproline ratio || id:ebi-met1400-GCST90200937	Alpha-ketoglutarate to trans-4-hydroxyproline ratio	Alpha-ketoglutarate to trans-4-hydroxyproline ratio || ||	TRUE	MedicineITLab	finngen_R12_M13_POLYMYALGIA	6	32591896	0.0205194	2.61036e-78	489252	Polymyalgia rheumatica || id:finngen_R12_M13_POLYMYALGIA	TRUE	reported	MedicineITLab	0.0659259	34530.7	350.967	2	TRUE
rs7731626	A	G	A	G	-0.171934	0.000127351	0.279663	0.385638	FALSE	FALSE	FALSE	ebi-met1400-GCST90200937	5	56148856	0.0156928	8272	0.993525	Alpha-ketoglutarate to trans-4-hydroxyproline ratio || id:ebi-met1400-GCST90200937	Alpha-ketoglutarate to trans-4-hydroxyproline ratio	Alpha-ketoglutarate to trans-4-hydroxyproline ratio || ||	TRUE	MedicineITLab	finngen_R12_M13_POLYMYALGIA	5	56148856	0.0232284	1.34276e-13	489252	Polymyalgia rheumatica || id:finngen_R12_M13_POLYMYALGIA	TRUE	reported	MedicineITLab	0.0119103	5897.38	54.7879	2	TRUE
rs9357123	A	G	A	G	0.231282	0.0198122	0.100488	0.0767695	FALSE	FALSE	FALSE	ebi-met1400-GCST90200937	6	31295092	0.0289515	8272	0.49377	Alpha-ketoglutarate to trans-4-hydroxyproline ratio || id:ebi-met1400-GCST90200937	Alpha-ketoglutarate to trans-4-hydroxyproline ratio	Alpha-ketoglutarate to trans-4-hydroxyproline ratio || ||	TRUE	MedicineITLab	finngen_R12_M13_POLYMYALGIA	6	31295092	0.0318452	3.7949e-13	489252	Polymyalgia rheumatica || id:finngen_R12_M13_POLYMYALGIA	TRUE	reported	MedicineITLab	0.00967019	4777.34	52.7468	2	TRUE
rs2071541	G	A	G	A	-0.245615	0.032496	0.17778	0.115608	FALSE	FALSE	FALSE	ebi-met1400-GCST90200938	6	32845081	0.0238628	8272	0.173266	Alpha-ketoglutarate to alanine ratio || id:ebi-met1400-GCST90200938	Alpha-ketoglutarate to alanine ratio	Alpha-ketoglutarate to alanine ratio || ||	TRUE	MedicineITLab	finngen_R12_M13_POLYMYALGIA	6	32845081	0.0278261	1.07721e-18	489252	Polymyalgia rheumatica || id:finngen_R12_M13_POLYMYALGIA	TRUE	reported	MedicineITLab	0.0176364	8783.53	77.9121	2	TRUE
rs34434863	G	T	G	T	0.384413	-0.00712774	0.335879	0.281666	FALSE	FALSE	FALSE	ebi-met1400-GCST90200938	6	32591896	0.016823	8272	0.671792	Alpha-ketoglutarate to alanine ratio || id:ebi-met1400-GCST90200938	Alpha-ketoglutarate to alanine ratio	Alpha-ketoglutarate to alanine ratio || ||	TRUE	MedicineITLab	finngen_R12_M13_POLYMYALGIA	6	32591896	0.0205194	2.61036e-78	489252	Polymyalgia rheumatica || id:finngen_R12_M13_POLYMYALGIA	TRUE	reported	MedicineITLab	0.0659259	34530.7	350.967	2	TRUE
rs7731626	A	G	A	G	-0.171934	-0.00996669	0.279663	0.385516	FALSE	FALSE	FALSE	ebi-met1400-GCST90200938	5	56148856	0.0157055	8272	0.525691	Alpha-ketoglutarate to alanine ratio || id:ebi-met1400-GCST90200938	Alpha-ketoglutarate to alanine ratio	Alpha-ketoglutarate to alanine ratio || ||	TRUE	MedicineITLab	finngen_R12_M13_POLYMYALGIA	5	56148856	0.0232284	1.34276e-13	489252	Polymyalgia rheumatica || id:finngen_R12_M13_POLYMYALGIA	TRUE	reported	MedicineITLab	0.0119103	5897.38	54.7879	2	TRUE
rs9357123	A	G	A	G	0.231282	0.0267292	0.100488	0.0768905	FALSE	FALSE	FALSE	ebi-met1400-GCST90200938	6	31295092	0.0289291	8272	0.355508	Alpha-ketoglutarate to alanine ratio || id:ebi-met1400-GCST90200938	Alpha-ketoglutarate to alanine ratio	Alpha-ketoglutarate to alanine ratio || ||	TRUE	MedicineITLab	finngen_R12_M13_POLYMYALGIA	6	31295092	0.0318452	3.7949e-13	489252	Polymyalgia rheumatica || id:finngen_R12_M13_POLYMYALGIA	TRUE	reported	MedicineITLab	0.00967019	4777.34	52.7468	2	TRUE
rs2071541	G	A	G	A	-0.245615	0.0256491	0.17778	0.11588	FALSE	FALSE	FALSE	ebi-met1400-GCST90200979	6	32845081	0.023848	8162	0.282139	Arachidonate (20:4n6) to linoleate (18:2n6) ratio || id:ebi-met1400-GCST90200979	Arachidonate (20:4n6) to linoleate (18:2n6) ratio	Arachidonate (20:4n6) to linoleate (18:2n6) ratio || ||	TRUE	MedicineITLab	finngen_R12_M13_POLYMYALGIA	6	32845081	0.0278261	1.07721e-18	489252	Polymyalgia rheumatica || id:finngen_R12_M13_POLYMYALGIA	TRUE	reported	MedicineITLab	0.0176364	8783.53	77.9121	2	TRUE
rs34434863	G	T	G	T	0.384413	0.00543222	0.335879	0.281235	FALSE	FALSE	FALSE	ebi-met1400-GCST90200979	6	32591896	0.0168359	8162	0.746956	Arachidonate (20:4n6) to linoleate (18:2n6) ratio || id:ebi-met1400-GCST90200979	Arachidonate (20:4n6) to linoleate (18:2n6) ratio	Arachidonate (20:4n6) to linoleate (18:2n6) ratio || ||	TRUE	MedicineITLab	finngen_R12_M13_POLYMYALGIA	6	32591896	0.0205194	2.61036e-78	489252	Polymyalgia rheumatica || id:finngen_R12_M13_POLYMYALGIA	TRUE	reported	MedicineITLab	0.0659259	34530.7	350.967	2	TRUE
rs7731626	A	G	A	G	-0.171934	0.0305713	0.279663	0.386074	FALSE	FALSE	FALSE	ebi-met1400-GCST90200979	5	56148856	0.0157091	8162	0.051644	Arachidonate (20:4n6) to linoleate (18:2n6) ratio || id:ebi-met1400-GCST90200979	Arachidonate (20:4n6) to linoleate (18:2n6) ratio	Arachidonate (20:4n6) to linoleate (18:2n6) ratio || ||	TRUE	MedicineITLab	finngen_R12_M13_POLYMYALGIA	5	56148856	0.0232284	1.34276e-13	489252	Polymyalgia rheumatica || id:finngen_R12_M13_POLYMYALGIA	TRUE	reported	MedicineITLab	0.0119103	5897.38	54.7879	2	TRUE
rs9357123	A	G	A	G	0.231282	0.0453106	0.100488	0.0762722	FALSE	FALSE	FALSE	ebi-met1400-GCST90200979	6	31295092	0.0290811	8162	0.119215	Arachidonate (20:4n6) to linoleate (18:2n6) ratio || id:ebi-met1400-GCST90200979	Arachidonate (20:4n6) to linoleate (18:2n6) ratio	Arachidonate (20:4n6) to linoleate (18:2n6) ratio || ||	TRUE	MedicineITLab	finngen_R12_M13_POLYMYALGIA	6	31295092	0.0318452	3.7949e-13	489252	Polymyalgia rheumatica || id:finngen_R12_M13_POLYMYALGIA	TRUE	reported	MedicineITLab	0.00967019	4777.34	52.7468	2	TRUE
rs2071541	G	A	G	A	-0.245615	-0.0141115	0.17778	0.115939	FALSE	FALSE	FALSE	ebi-met1400-GCST90200985	6	32845081	0.023999	7981	0.556529	Cholesterol to oleoyl-linoleoyl-glycerol (18:1 to 18:2) [2] ratio || id:ebi-met1400-GCST90200985	Cholesterol to oleoyl-linoleoyl-glycerol (18:1 to 18:2) [2] ratio	Cholesterol to oleoyl-linoleoyl-glycerol (18:1 to 18:2) [2] ratio || ||	TRUE	MedicineITLab	finngen_R12_M13_POLYMYALGIA	6	32845081	0.0278261	1.07721e-18	489252	Polymyalgia rheumatica || id:finngen_R12_M13_POLYMYALGIA	TRUE	reported	MedicineITLab	0.0176364	8783.53	77.9121	2	TRUE
rs34434863	G	T	G	T	0.384413	-0.0220662	0.335879	0.281662	FALSE	FALSE	FALSE	ebi-met1400-GCST90200985	6	32591896	0.0169496	7981	0.19296	Cholesterol to oleoyl-linoleoyl-glycerol (18:1 to 18:2) [2] ratio || id:ebi-met1400-GCST90200985	Cholesterol to oleoyl-linoleoyl-glycerol (18:1 to 18:2) [2] ratio	Cholesterol to oleoyl-linoleoyl-glycerol (18:1 to 18:2) [2] ratio || ||	TRUE	MedicineITLab	finngen_R12_M13_POLYMYALGIA	6	32591896	0.0205194	2.61036e-78	489252	Polymyalgia rheumatica || id:finngen_R12_M13_POLYMYALGIA	TRUE	reported	MedicineITLab	0.0659259	34530.7	350.967	2	TRUE
rs7731626	A	G	A	G	-0.171934	0.00446899	0.279663	0.385359	FALSE	FALSE	FALSE	ebi-met1400-GCST90200985	5	56148856	0.0158284	7981	0.777683	Cholesterol to oleoyl-linoleoyl-glycerol (18:1 to 18:2) [2] ratio || id:ebi-met1400-GCST90200985	Cholesterol to oleoyl-linoleoyl-glycerol (18:1 to 18:2) [2] ratio	Cholesterol to oleoyl-linoleoyl-glycerol (18:1 to 18:2) [2] ratio || ||	TRUE	MedicineITLab	finngen_R12_M13_POLYMYALGIA	5	56148856	0.0232284	1.34276e-13	489252	Polymyalgia rheumatica || id:finngen_R12_M13_POLYMYALGIA	TRUE	reported	MedicineITLab	0.0119103	5897.38	54.7879	2	TRUE
rs9357123	A	G	A	G	0.231282	0.0057395	0.100488	0.0763732	FALSE	FALSE	FALSE	ebi-met1400-GCST90200985	6	31295092	0.0291746	7981	0.844039	Cholesterol to oleoyl-linoleoyl-glycerol (18:1 to 18:2) [2] ratio || id:ebi-met1400-GCST90200985	Cholesterol to oleoyl-linoleoyl-glycerol (18:1 to 18:2) [2] ratio	Cholesterol to oleoyl-linoleoyl-glycerol (18:1 to 18:2) [2] ratio || ||	TRUE	MedicineITLab	finngen_R12_M13_POLYMYALGIA	6	31295092	0.0318452	3.7949e-13	489252	Polymyalgia rheumatica || id:finngen_R12_M13_POLYMYALGIA	TRUE	reported	MedicineITLab	0.00967019	4777.34	52.7468	2	TRUE
